# Supplementary material for: Comparative analysis of differentially expressed genes between the ovaries from pregnant and nonpregnant goats using RNA-Seq
Source: J Biol Res (Thessalon). 2019 May 6;26:3. doi: 10.1186/s40709-019-0095-9 (PMC6503366; doi:10.1186/s40709-019-0095-9)
Supplement: Supplementary file 1 — Additional file 1. Summary of the sequenced reads mapped to the Capra hircus reference genes and genome. [file 40709_2019_95_MOESM1_ESM.xls]

## Sheet: Sheet1
	Reference genes		Reference genome
Sample	Non-pregnant	Pregnant	Non-pregnant	Pregnant
Total reads	13,549,560 (100.00%)	13,676,394 (100.00%)	13,549,560 (100.00%)	13,676,394 (100.00%)
Total base pairs	1,814,258,357 (100.00%)	1,858,567,359 (100.00%)	1,814,258,357 (100.00%)	1,858,567,359 (100.00%)
Total mapped reads	10,285,766 (75.91%)	10,344,175 (75.64%)	13,280,576 (98.01%)	13,396,180 (97.95%)
Perfect match	5,126,129 (37.83%)	4,982,502 (36.43%)	6,101,086 (45.03%)	5,945,143 (43.47%)
Mismatch	5,159,637 (38.08%)	5,361,673 (39.20%)	7,179,490 (52.99%)	7,451,037 (54.48%)
Unique match	7,336,003 (54.14%)	7,458,648 (54.54%)	12,533,725 (92.50%)	12,681,366 (92.72%)
Multi-position match	2,949,763 (21.77%)	2,885,527 (21.10%)	746,851 (5.51%)	714,814 (5.23%)
Total unmapped reads	3,263,793 (24.09%)	3,332,218 (24.36%)	268,983 (1.99%)	280,213 (2.05%)
