# Supplementary material for: Comparative analysis of differentially expressed genes between the ovaries from pregnant and nonpregnant goats using RNA-Seq
Source: J Biol Res (Thessalon). 2019 May 6;26:3. doi: 10.1186/s40709-019-0095-9 (PMC6503366; doi:10.1186/s40709-019-0095-9)
Supplement: Supplementary file 2 — Additional file 2. All detected genes in the two libraries. [file 40709_2019_95_MOESM2_ESM.xls]

## Sheet: Sheet1
geneID	geneLength	Non-pregnant-Ovary-Expression	Pregnant-Ovary-Expression	Non-pregnant-Ovary-RPKM	Pregnant-Ovary-RPKM	log2 Ratio(Pregnant-Ovary/Non-pregnant-Ovary)	Up-Down-Regulation(Pregnant-Ovary/Non-pregnant-Ovary)	P-value	FDR	Symbol	KEGG Orthology	GO Component	GO Function	GO Process	Blast nr
gi|548535987|ref|XM_005702154.1|	559	0	1346	0.001	393.887	18.5874	Up	0	0	-	K00497|1|1e-97|355|bta:282422|cytochrome P450, family 11, subfamily B1 (steroid 11beta-monooxygenase) [EC:1.14.15.4];K07433|5|1e-72|272|hsa:1585|cytochrome P450, family 11, subfamily B2 (steroid 11beta-monooxygenase / corticosterone 18-monooxygenase) [EC:1.14.15.4 1.14.15.5]	GO:0005740//mitochondrial envelope	GO:0005506//iron ion binding;GO:0008395//steroid hydroxylase activity	GO:0008202//steroid metabolic process	gi|115430087|ref|NP_001068568.1|/7.01474e-103/cytochrome P450 11B1, mitochondrial precursor [Ovis aries]
gi|548534902|ref|XM_005701855.1|	411	0	230	0.001	91.5428	16.4822	Up	1.11758e-68	6.32303e-67	-	K00678|1|3e-11|67.4|xtr:100485002|phosphatidylcholine-retinol O-acyltransferase [EC:2.3.1.135]	-	-	-	gi|426251942|ref|XP_004019678.1|/2.76631e-51/PREDICTED: group XVI phospholipase A1/A2-like [Ovis aries]
gi|548450426|ref|XM_005675139.1|	631	0	197	0.001	51.0711	15.6402	Up	6.29028e-59	2.94559e-57	-	K05237|1|4e-60|231|ecb:100059610|somatostatin	GO:0044297//cell body;GO:0044421//extracellular region part	GO:0005102//receptor binding	GO:0016477//cell migration;GO:0001101//response to acid;GO:0009725//response to hormone stimulus;GO:0007267//cell-cell signaling;GO:0031667//response to nutrient levels;GO:0006970//response to osmotic stress;GO:0032501//multicellular organismal process;GO:0008283//cell proliferation;GO:0007166//cell surface receptor signaling pathway	gi|57163953|ref|NP_001009196.1|/2.88747e-59/somatostatin precursor [Ovis aries]
gi|548458766|ref|XM_005677961.1|	3309	0	444	0.001	21.9495	14.4219	Up	6.58346e-132	6.93648e-130	-	-	-	-	-	gi|296489411|tpg|DAA31524.1|/0/TPA: KIAA1324-like [Bos taurus]
gi|548517293|ref|XM_005696422.1|	1079	0	100	0.001	15.1606	13.888	Up	2.87686e-30	7.50127e-29	-	K00799|1|8e-104|377|bta:777644|glutathione S-transferase [EC:2.5.1.18]	GO:0044424//intracellular part	GO:0016765//transferase activity, transferring alkyl or aryl (other than methyl) groups	GO:0006790//sulfur compound metabolic process	gi|426250439|ref|XP_004018944.1|/1.85125e-113/PREDICTED: glutathione S-transferase A2 [Ovis aries]
gi|548514090|ref|XM_005695396.1|	1210	0	98	0.001	13.2489	13.6936	Up	1.12163e-29	2.88454e-28	-	K03984|1|0.0|652|bta:280699|alpha-1-antitrypsin	GO:0044421//extracellular region part	GO:0019899//enzyme binding;GO:0004866//endopeptidase inhibitor activity	GO:0010466//negative regulation of peptidase activity;GO:0002526//acute inflammatory response;GO:0006508//proteolysis	gi|385682605|gb|AFI71068.1|/0/alpha-1-antitrypsin transcript variant 1 [Ovis aries]
gi|548492105|ref|XM_005688802.1|	612	0	36	0.001	9.62253	13.2322	Up	2.3376e-11	2.59956e-10	-	-	GO:0044425//membrane part	-	GO:0008283//cell proliferation;GO:0012501//programmed cell death;GO:0030330//DNA damage response, signal transduction by p53 class mediator	gi|440889999|gb|ELR44743.1|/1.87691e-76/Glycosyl-phosphatidylinositol-anchored molecule-like protein [Bos grunniens mutus]
gi|548487136|ref|XM_005687071.1|	1161	0	62	0.001	8.7357	13.0927	Up	4.86008e-19	8.43408e-18	-	K04914|1|6e-98|358|bta:519188|potassium channel subfamily K member 3	GO:0016021//integral to membrane	GO:0005249//voltage-gated potassium channel activity;GO:0004871//signal transducer activity;GO:0042802//identical protein binding;GO:0046983//protein dimerization activity	GO:0001666//response to hypoxia;GO:0007417//central nervous system development;GO:0007267//cell-cell signaling;GO:0048839//inner ear development;GO:0010043//response to zinc ion;GO:0034220//ion transmembrane transport;GO:0030001//metal ion transport;GO:0051480//cytosolic calcium ion homeostasis	gi|297458680|ref|XP_597401.4|/1.60125e-97/PREDICTED: potassium channel subfamily K member 3 [Bos taurus]
gi|548511221|ref|XM_005694429.1|	948	0	50	0.001	8.6278	13.0748	Up	1.70703e-15	2.46344e-14	-	K09402|1|1e-72|273|bta:505891|forkhead box protein J1	GO:0043234//protein complex;GO:0043231//intracellular membrane-bounded organelle	GO:0043566//structure-specific DNA binding;GO:0005515//protein binding;GO:0043565//sequence-specific DNA binding;GO:0000981//sequence-specific DNA binding RNA polymerase II transcription factor activity	GO:0002467//germinal center formation;GO:0002510;GO:0032321//positive regulation of Rho GTPase activity;GO:0007010//cytoskeleton organization;GO:0035088//establishment or maintenance of apical/basal cell polarity;GO:0048232//male gamete generation;GO:0010927;GO:0033077//T cell differentiation in thymus;GO:0043433//negative regulation of sequence-specific DNA binding transcription factor activity;…	gi|395533007|ref|XP_003768555.1|/5.473e-79/PREDICTED: uncharacterized protein LOC100915773 [Sarcophilus harrisii]
gi|548513831|ref|XM_005695270.1|	1128	0	50	0.001	7.25102	12.824	Up	1.70703e-15	2.46516e-14	-	K04217|1|0.0|650|ssc:397004|somatostatin receptor 1	GO:0016021//integral to membrane;GO:0044424//intracellular part	GO:0008188//neuropeptide receptor activity	GO:0022037//metencephalon development;GO:0030098//lymphocyte differentiation;GO:0007186//G-protein coupled receptor signaling pathway;GO:0031667//response to nutrient levels;GO:0048232//male gamete generation;GO:0032355//response to estradiol stimulus;GO:0007154//cell communication;GO:0008283//cell proliferation;GO:0006950//response to stress	gi|471377484|ref|XP_004376551.1|/0/PREDICTED: somatostatin receptor type 1 [Trichechus manatus latirostris]
gi|548452152|ref|XM_005675635.1|	828	0	34	0.001	6.71718	12.7136	Up	9.1139e-11	9.70161e-10	-	K12316|1|7e-06|51.6|mdo:100028995|lysosomal alpha-glucosidase [EC:3.2.1.20];K01176|2|9e-06|51.2|cin:100183623|alpha-amylase [EC:3.2.1.1]	GO:0033166;GO:0016023//cytoplasmic membrane-bounded vesicle	-	GO:0009725//response to hormone stimulus;GO:0032501//multicellular organismal process;GO:0006950//response to stress	gi|426218347|ref|XP_004003410.1|/1.90368e-34/PREDICTED: trefoil factor 3 [Ovis aries]
gi|548512943|ref|XM_005694997.1|	202	0	8	0.001	6.47854	12.6615	Up	0.0043836	0.0162875	-	K02980|1|2e-31|134|mcc:693820|small subunit ribosomal protein S29e	GO:0015935//small ribosomal subunit	GO:0046914//transition metal ion binding;GO:0005198//structural molecule activity;GO:0003824//catalytic activity	GO:0006412//translation;GO:0019080;GO:0007049//cell cycle;GO:0048646//anatomical structure formation involved in morphogenesis;GO:0031016//pancreas development;GO:0048863//stem cell differentiation	gi|297303045|ref|XP_001082945.2|/2.03038e-30/PREDICTED: 40S ribosomal protein S29-like, partial [Macaca mulatta]
gi|548485317|ref|XM_005686498.1|	1814	0	67	0.001	6.04193	12.5608	Up	1.61924e-20	2.97499e-19	-	K00683|1|3e-179|629|bta:281437|glutaminyl-peptide cyclotransferase [EC:2.3.2.5]	-	GO:0016755;GO:0016787//hydrolase activity;GO:0016747//transferase activity, transferring acyl groups other than amino-acyl groups;GO:0043169//cation binding	GO:0019538//protein metabolic process;GO:0043412//macromolecule modification	gi|261244988|ref|NP_001159650.1|/0/glutaminyl-peptide cyclotransferase precursor [Ovis aries]
gi|548468835|ref|XM_005681214.1|	1427	0	52	0.001	5.96098	12.5413	Up	4.37832e-16	6.54245e-15	-	-	-	-	-	gi|426225903|ref|XP_004007098.1|/1.10375e-178/PREDICTED: RIB43A-like with coiled-coils protein 2 [Ovis aries]
gi|548527669|ref|XM_005699762.1|	1632	0	57	0.001	5.71338	12.4801	Up	1.45873e-17	2.35714e-16	-	-	-	-	-	gi|426251858|ref|XP_004019638.1|/0/PREDICTED: protein phosphatase 1 regulatory subunit 32 [Ovis aries]
gi|548534251|ref|XM_005701574.1|	508	0	17	0.001	5.47424	12.4184	Up	9.60802e-06	5.97636e-05	-	K13952|1|1e-61|235|bta:510551|alcohol dehydrogenase 6 [EC:1.1.1.1]	GO:0044444//cytoplasmic part	GO:0046914//transition metal ion binding;GO:0016616//oxidoreductase activity, acting on the CH-OH group of donors, NAD or NADP as acceptor	GO:0006067//ethanol metabolic process;GO:0010033//response to organic substance;GO:0044237//cellular metabolic process	gi|114051469|ref|NP_001039522.1|/8.63138e-61/alcohol dehydrogenase 6 [Bos taurus]
gi|548526891|ref|XM_005699546.1|	595	0	19	0.001	5.22366	12.3508	Up	2.46434e-06	1.67736e-05	-	-	GO:0034358//plasma lipoprotein particle	-	GO:0002526//acute inflammatory response	gi|147744660|gb|ABQ51197.1|/1.42059e-70/serum amyloid A3 [Capra hircus]
gi|548449904|ref|XM_005675043.1|	887	0	28	0.001	5.16384	12.3342	Up	5.40136e-09	4.94211e-08	-	-	-	GO:0005488//binding;GO:0019887//protein kinase regulator activity	GO:0019222//regulation of metabolic process;GO:0023052//signaling;GO:0016310//phosphorylation	gi|444720862|gb|ELW61630.1|/1.19182e-117/Ropporin-1 [Tupaia chinensis]
gi|548474716|ref|XR_310162.1|	98	0	3	0.001	5.00764	12.2899	Up	0.131572	0.266121	-	-	-	-	-	-
gi|548452847|ref|XM_005675781.1|	737	0	21	0.001	4.66112	12.1865	Up	6.32074e-07	4.62379e-06	-	-	-	-	-	gi|440900492|gb|ELR51619.1|/8.68796e-38/hypothetical protein M91_02722 [Bos grunniens mutus]
gi|548458219|ref|XM_005677710.1|	783	0	22	0.001	4.5962	12.1662	Up	3.20112e-07	2.42949e-06	-	K11252|1|1e-42|173|cfa:100856099|histone H2B	GO:0043231//intracellular membrane-bounded organelle	GO:0003676//nucleic acid binding	GO:0034728//nucleosome organization	gi|466087662|ref|XP_004286153.1|/1.11609e-41/PREDICTED: histone H2B type 1-L-like [Orcinus orca]
gi|548532937|ref|XR_311288.1|	253	0	7	0.001	4.52601	12.144	Up	0.00865562	0.0293413	-	-	-	-	-	gi|296487375|tpg|DAA29488.1|/3.25339e-07/TPA: apolipoprotein L4-like [Bos taurus]
gi|548491645|ref|XM_005688585.1|	658	0	17	0.001	4.22631	12.0452	Up	9.60802e-06	5.97996e-05	-	-	-	GO:0004857//enzyme inhibitor activity	-	gi|440899170|gb|ELR50517.1|/2.95621e-65/Elafin [Bos grunniens mutus]
gi|548505034|ref|XR_310740.1|	321	0	8	0.001	4.07684	11.9932	Up	0.0043836	0.0162699	-	K09228|1|1e-21|101|mcc:713398|KRAB domain-containing zinc finger protein	GO:0031981//nuclear lumen	GO:0046914//transition metal ion binding;GO:0003676//nucleic acid binding	GO:0006351//transcription, DNA-dependent	gi|359075793|ref|XP_003587341.1|/3.84906e-29/PREDICTED: LOW QUALITY PROTEIN: zinc finger protein 233 [Bos taurus]
gi|548467212|ref|XM_005680711.1|	1028	0	25	0.001	3.97819	11.9579	Up	4.15816e-08	3.48641e-07	-	-	GO:0043231//intracellular membrane-bounded organelle;GO:0044421//extracellular region part	GO:0005102//receptor binding	GO:0002062//chondrocyte differentiation;GO:0001649//osteoblast differentiation;GO:0060560//developmental growth involved in morphogenesis;GO:0051604//protein maturation;GO:0008283//cell proliferation;GO:0043392//negative regulation of DNA binding;GO:0007154//cell communication;GO:0006171//cAMP biosynthetic process;GO:0007188//adenylate cyclase-modulating G-protein coupled receptor signaling pathw…	gi|300827237|gb|ADK36630.1|/2.43605e-75/parathyroid hormone-like protein [Capra hircus]
gi|548461979|ref|XR_309936.1|	339	0	8	0.001	3.86037	11.9145	Up	0.0043836	0.0162553	-	-	-	-	-	-
gi|548518369|ref|XM_005696786.1|	2331	0	54	0.001	3.78957	11.8878	Up	1.12299e-16	1.73066e-15	-	K08805|1|7e-23|110|dre:572548|doublecortin and CaM kinase-like 1 [EC:2.7.11.1]	-	-	GO:0048731;GO:0006952//defense response;GO:0016477//cell migration;GO:0007165//signal transduction	gi|296474086|tpg|DAA16201.1|/0/TPA: doublecortin-like kinase 1-like [Bos taurus]
gi|548458644|ref|XM_005677902.1|	605	0	14	0.001	3.78539	11.8862	Up	7.39662e-05	0.000402073	-	-	-	-	-	gi|426216220|ref|XP_004002364.1|/4.1126e-113/PREDICTED: protein pitchfork-like [Ovis aries]
gi|548479428|ref|XM_005684508.1|	1424	0	30	0.001	3.44627	11.7508	Up	1.38538e-09	1.34317e-08	-	-	-	GO:0030291//protein serine/threonine kinase inhibitor activity	GO:0033673//negative regulation of kinase activity	gi|440910644|gb|ELR60416.1|/1.6048e-28/cAMP-dependent protein kinase inhibitor beta, partial [Bos grunniens mutus]
gi|548466106|ref|XM_005680319.1|	954	0	20	0.001	3.42941	11.7437	Up	1.24806e-06	8.8296e-06	-	K11154|1|2e-139|495|bta:519940|retinol dehydrogenase 16 [EC:1.1.1.-]	-	GO:0003824//catalytic activity	GO:0008152//metabolic process	gi|440901125|gb|ELR52123.1|/1.6276e-155/hypothetical protein M91_11230 [Bos grunniens mutus]
gi|548524357|ref|XR_311158.1|	292	0	6	0.001	3.3613	11.7148	Up	0.0170909	0.052149	-	-	-	-	-	-
gi|548526126|ref|XM_005699272.1|	947	0	19	0.001	3.28203	11.6804	Up	2.46434e-06	1.67681e-05	-	-	-	GO:0005488//binding	-	gi|426255868|ref|XP_004021570.1|/4.14846e-95/PREDICTED: DPY30 domain-containing protein 2 isoform 1 [Ovis aries]
gi|548449603|ref|XM_005674901.1|	909	0	18	0.001	3.23927	11.6615	Up	4.86594e-06	3.17694e-05	-	-	-	-	-	gi|426215790|ref|XP_004002152.1|/1.1939e-128/PREDICTED: developmental pluripotency-associated protein 4-like [Ovis aries]
gi|548470731|ref|XM_005681804.1|	975	0	19	0.001	3.18777	11.6383	Up	2.46434e-06	1.67625e-05	-	K10032|1|2e-36|153|bta:511674|C-X-C motif chemokine 13	-	GO:0005125//cytokine activity	GO:0050896//response to stimulus;GO:0051480//cytosolic calcium ion homeostasis;GO:0048534;GO:0007154//cell communication	gi|426231910|ref|XP_004009980.1|/2.247e-43/PREDICTED: c-X-C motif chemokine 13 [Ovis aries]
gi|548499840|ref|XM_005691156.1|	1568	0	30	0.001	3.12978	11.6118	Up	1.38538e-09	1.34254e-08	-	K03905|1|0.0|776|bta:280792|fibrinogen gamma chain	GO:0005615//extracellular space;GO:0009986//cell surface;GO:0031091//platelet alpha granule;GO:0016020//membrane	GO:0005515//protein binding;GO:0043498//cell surface binding	GO:0010038//response to metal ion;GO:0001775//cell activation;GO:0006887//exocytosis;GO:0023052//signaling;GO:0043623//cellular protein complex assembly;GO:0007599//hemostasis	gi|426246913|ref|XP_004017231.1|/0/PREDICTED: fibrinogen gamma-B chain-like [Ovis aries]
gi|548472536|ref|XM_005682383.1|	1053	0	20	0.001	3.10699	11.6013	Up	1.24806e-06	8.83263e-06	-	-	-	-	-	gi|426230596|ref|XP_004009353.1|/8.78968e-153/PREDICTED: coiled-coil domain-containing protein 159 [Ovis aries]
gi|548510159|ref|XM_005694196.1|	1557	0	29	0.001	3.04683	11.5731	Up	2.7355e-09	2.58067e-08	-	K06087|1|8e-70|265|bta:512975|claudin	GO:0030054//cell junction	GO:0005515//protein binding	-	gi|297206793|ref|NP_001171947.1|/2.10472e-69/claudin-7 precursor [Ovis aries]
gi|548505067|ref|XR_310743.1|	217	0	4	0.001	3.01536	11.5581	Up	0.0666342	0.158844	-	-	-	-	-	-
gi|548528186|ref|XM_005700006.1|	444	0	8	0.001	2.94744	11.5252	Up	0.0043836	0.0163198	-	-	GO:0031224//intrinsic to membrane	-	-	gi|431910237|gb|ELK13310.1|/9.72326e-81/Transmembrane protein 151A [Pteropus alecto]
gi|548479334|ref|XR_310259.1|	340	0	6	0.001	2.88676	11.4952	Up	0.0170909	0.0522261	-	-	-	-	-	-
gi|548464680|ref|XR_309989.1|	228	0	4	0.001	2.86988	11.4868	Up	0.0666342	0.157552	-	-	-	-	-	-
gi|548528321|ref|XM_005700030.1|	1026	0	18	0.001	2.86988	11.4868	Up	4.86594e-06	3.17192e-05	-	K15290|1|9e-15|81.6|phu:Phum_PHUM531060|synaptotagmin-1	GO:0044464//cell part	-	-	gi|426252138|ref|XP_004019775.1|/5.95766e-82/PREDICTED: LOW QUALITY PROTEIN: double C2-like domain-containing protein gamma-like [Ovis aries]
gi|548455706|ref|XM_005676929.1|	987	0	17	0.001	2.81754	11.4602	Up	9.60802e-06	5.97456e-05	-	-	-	-	-	gi|426222593|ref|XP_004005472.1|/8.21565e-150/PREDICTED: LOW QUALITY PROTEIN: uncharacterized protein C2orf62 homolog [Ovis aries]
gi|548519176|ref|XM_005697161.1|	1106	0	18	0.001	2.66229	11.3785	Up	4.86594e-06	3.17393e-05	-	K04200|1|6e-153|540|bta:281299|melanocortin 2 receptor	GO:0016021//integral to membrane	GO:0004977//melanocortin receptor activity	GO:0007186//G-protein coupled receptor signaling pathway;GO:0006171//cAMP biosynthetic process	gi|440908815|gb|ELR58798.1|/4.23966e-153/Adrenocorticotropic hormone receptor [Bos grunniens mutus]
gi|548533049|ref|XM_005701288.1|	2581	0	40	0.001	2.53519	11.3079	Up	1.53782e-12	1.8648e-11	-	K08453|1|1e-08|62.8|mcc:704995|G protein-coupled receptor 110;K08458|5|4e-06|54.7|mdo:100014662|G protein-coupled receptor 116	-	-	-	gi|466005343|ref|XP_004269073.1|/0/PREDICTED: uncharacterized protein LOC101278554 [Orcinus orca]
gi|548480848|ref|XM_005685024.1|	921	0	14	0.001	2.4866	11.28	Up	7.39662e-05	0.000401862	-	K03105|1|3e-71|269|bta:514960|signal recognition particle subunit SRP19	GO:0031981//nuclear lumen;GO:0048500//signal recognition particle	GO:0003723//RNA binding	GO:0006613//cotranslational protein targeting to membrane;GO:0042221//response to chemical stimulus	gi|470626232|ref|XP_004320289.1|/3.97198e-71/PREDICTED: signal recognition particle 19 kDa protein isoform 1 [Tursiops truncatus]
gi|548472735|ref|XR_310124.1|	529	0	8	0.001	2.47385	11.2725	Up	0.0043836	0.0163109	-	-	-	-	-	-
gi|548526510|ref|XM_005699362.1|	532	0	8	0.001	2.4599	11.2644	Up	0.0043836	0.0163227	-	-	GO:0043231//intracellular membrane-bounded organelle;GO:0044421//extracellular region part	-	-	gi|426255960|ref|XP_004021615.1|/1.42632e-59/PREDICTED: beta-microseminoprotein [Ovis aries]
gi|548477164|ref|XR_310227.1|	408	0	6	0.001	2.40563	11.2322	Up	0.0170909	0.0523501	-	-	-	-	-	-
gi|548451294|ref|XR_309747.1|	207	0	3	0.001	2.37077	11.2111	Up	0.131572	0.264335	-	-	-	-	-	-
gi|548499227|ref|XM_005690858.1|	1045	0	15	0.001	2.34808	11.1973	Up	3.74598e-05	0.00021352	-	K12460|1|1e-15|84.3|rno:116478|ankyrin repeat-rich membrane spanning protein;K15503|5|5e-15|82.4|spu:755521|serine/threonine-protein phosphatase 6 regulatory ankyrin repeat subunit B	-	-	-	gi|470611769|ref|XP_004315840.1|/9.41828e-92/PREDICTED: ankyrin repeat domain-containing protein 65 [Tursiops truncatus]
gi|548499806|ref|XM_005691139.1|	1900	0	27	0.001	2.3246	11.1828	Up	1.06652e-08	9.45672e-08	-	K07750|1|2e-164|579|bta:504481|methylsterol monooxygenase [EC:1.14.13.72]	GO:0031090//organelle membrane;GO:0043231//intracellular membrane-bounded organelle;GO:0031224//intrinsic to membrane	GO:0016709//oxidoreductase activity, acting on paired donors, with incorporation or reduction of molecular oxygen, NAD(P)H as one donor, and incorporation of one atom of oxygen;GO:0046914//transition metal ion binding	GO:0006694//steroid biosynthetic process;GO:0008203//cholesterol metabolic process;GO:0006631//fatty acid metabolic process	gi|426246899|ref|XP_004017224.1|/1.88847e-163/PREDICTED: methylsterol monooxygenase 1 [Ovis aries]
gi|548535789|ref|XM_005702062.1|	214	0	3	0.001	2.29322	11.1632	Up	0.131572	0.269473	-	K06087|1|8e-36|148|bta:512975|claudin	GO:0031224//intrinsic to membrane;GO:0043296//apical junction complex	GO:0005515//protein binding	GO:0016337//cell-cell adhesion	gi|297206793|ref|NP_001171947.1|/3.67863e-35/claudin-7 precursor [Ovis aries]
gi|548504143|ref|XR_310724.1|	290	0	4	0.001	2.25632	11.1398	Up	0.0666342	0.15795	-	K04703|1|8e-39|158|bta:613633|sprouty-related, EVH1 domain containing	GO:0016020//membrane	GO:0005126//cytokine receptor binding	GO:0000165//MAPK cascade	gi|440894963|gb|ELR47281.1|/7.96407e-38/Sprouty-related, EVH1 domain-containing protein 3, partial [Bos grunniens mutus]
gi|548470608|ref|XM_005681743.1|	1319	0	18	0.001	2.23237	11.1244	Up	4.86594e-06	3.17593e-05	-	K08375|1|0.0|765|bta:530560|neuropeptide FF receptor 2	GO:0005856//cytoskeleton;GO:0016021//integral to membrane	GO:0008528//G-protein coupled peptide receptor activity	GO:0009628//response to abiotic stimulus;GO:0007166//cell surface receptor signaling pathway	gi|440905006|gb|ELR55456.1|/0/Neuropeptide FF receptor 2, partial [Bos grunniens mutus]
gi|548483145|ref|XM_005685715.1|	1548	0	21	0.001	2.21915	11.1158	Up	6.32074e-07	4.62543e-06	-	K09877|1|3e-142|506|bta:516762|aquaporin-9	GO:0016021//integral to membrane;GO:0044459//plasma membrane part;GO:0043227//membrane-bounded organelle	GO:0022804;GO:0005372//water transmembrane transporter activity;GO:0015168//glycerol transmembrane transporter activity;GO:0015205//nucleobase transmembrane transporter activity;GO:0022829//wide pore channel activity;GO:0005342//organic acid transmembrane transporter activity	GO:0015851//nucleobase transport;GO:0015721//bile acid and bile salt transport;GO:0015850//organic hydroxy compound transport;GO:0010038//response to metal ion;GO:0048878//chemical homeostasis;GO:0003008;GO:0002376//immune system process;GO:0008643//carbohydrate transport;GO:0051591//response to cAMP;GO:0042044//fluid transport;GO:0006950//response to stress	gi|426233222|ref|XP_004010616.1|/5.20045e-145/PREDICTED: aquaporin-9 [Ovis aries]
gi|548476475|ref|XR_310212.1|	148	0	2	0.001	2.21058	11.1102	Up	0.259794	0.42549	-	-	-	-	-	-
gi|548468506|ref|XR_310044.1|	232	0	3	0.001	2.1153	11.0466	Up	0.131572	0.267115	-	-	-	-	-	-
gi|548534548|ref|XM_005701687.1|	854	0	11	0.001	2.10704	11.041	Up	0.00056942	0.00264309	-	-	-	-	-	gi|297461976|ref|XP_002701948.1|/3.54571e-31/PREDICTED: uncharacterized protein C19orf69 [Bos taurus]
gi|548534638|ref|XM_005701731.1|	789	0	10	0.001	2.0733	11.0177	Up	0.00112434	0.00487381	-	K00670|1|9e-125|446|bta:613636|peptide alpha-N-acetyltransferase [EC:2.3.1.88];K01787|3|2e-122|438|aml:100463776|N-acylglucosamine 2-epimerase [EC:5.1.3.8]	GO:0043231//intracellular membrane-bounded organelle	GO:0043021//ribonucleoprotein complex binding;GO:0034212//peptide N-acetyltransferase activity	GO:0071103//DNA conformation change;GO:0006473//protein acetylation	gi|440894050|gb|ELR46615.1|/5.30975e-124/N-alpha-acetyltransferase 10, NatA catalytic subunit, partial [Bos grunniens mutus]
gi|548535981|ref|XM_005702152.1|	396	0	5	0.001	2.06544	11.0122	Up	0.0337466	0.0920244	-	K13024|1|2e-50|197|ptr:100608132|inositol hexakisphosphate/diphosphoinositol-pentakisphosphate kinase [EC:2.7.4.21 2.7.4.24]	GO:0044444//cytoplasmic part	GO:0016791//phosphatase activity;GO:0000828//inositol hexakisphosphate kinase activity;GO:0032559	GO:0019751//polyol metabolic process	gi|471392973|ref|XP_004380744.1|/1.49539e-49/PREDICTED: inositol hexakisphosphate and diphosphoinositol-pentakisphosphate kinase 1 [Trichechus manatus latirostris]
gi|548509582|ref|XM_005693978.1|	795	0	10	0.001	2.05765	11.0068	Up	0.00112434	0.00486768	-	-	-	-	-	-
gi|548535621|ref|XM_005701983.1|	721	0	9	0.001	2.04195	10.9957	Up	0.00222006	0.00891261	-	K00522|1|8e-48|190|ecb:100062546|ferritin heavy chain [EC:1.16.3.1]	-	-	-	gi|440911248|gb|ELR60943.1|/1.00454e-75/Ferritin heavy chain [Bos grunniens mutus]
gi|548494253|ref|XM_005689428.1|	649	0	8	0.001	2.01643	10.9776	Up	0.0043836	0.0162963	-	-	-	-	-	gi|426244495|ref|XP_004016057.1|/2.14419e-60/PREDICTED: UPF0722 protein C11orf88 homolog [Ovis aries]
gi|548510474|ref|XM_005694311.1|	659	0	8	0.001	1.98583	10.9555	Up	0.0043836	0.0163021	-	-	-	-	-	-
gi|548482723|ref|XM_005685653.1|	1078	0	13	0.001	1.97271	10.946	Up	0.000146049	0.000755528	-	K07826|1|7e-37|155|cfa:610817|guanine nucleotide-binding protein G(I)/G(S)/G(O) subunit gamma-2	GO:0043231//intracellular membrane-bounded organelle;GO:0031234//extrinsic to internal side of plasma membrane	GO:0017111//nucleoside-triphosphatase activity;GO:0005488//binding;GO:0060089	GO:0001775//cell activation;GO:0007267//cell-cell signaling;GO:0033762//response to glucagon stimulus;GO:0009207;GO:0015980//energy derivation by oxidation of organic compounds;GO:0007599//hemostasis;GO:0007166//cell surface receptor signaling pathway	gi|119586069|gb|EAW65665.1|/2.47453e-33/guanine nucleotide binding protein (G protein), gamma 2, isoform CRA_c [Homo sapiens]
gi|548479529|ref|XM_005684556.1|	499	0	6	0.001	1.96693	10.9417	Up	0.0170909	0.0523268	-	K10391|1|4e-06|50.8|mcc:696810|tubulin epsilon	-	-	-	gi|301069423|ref|NP_001180293.1|/3.26171e-41/uncharacterized protein LOC100428677 [Macaca mulatta]
gi|548458325|ref|XM_005709373.1|	416	0	5	0.001	1.96614	10.9412	Up	0.0337466	0.0920366	-	K06542|1|1e-28|125|cfa:483158|CD160 antigen	GO:0031225//anchored to membrane	GO:0005515//protein binding;GO:0004888//transmembrane signaling receptor activity	GO:0002682//regulation of immune system process;GO:0006952//defense response;GO:0007165//signal transduction	gi|470638360|ref|XP_004324381.1|/8.56254e-28/PREDICTED: LOW QUALITY PROTEIN: CD160 antigen, partial [Tursiops truncatus]
gi|548532628|ref|XR_311279.1|	417	0	5	0.001	1.96143	10.9377	Up	0.0337466	0.0922803	-	-	-	GO:0017111//nucleoside-triphosphatase activity;GO:0032561//guanyl ribonucleotide binding	-	gi|359064068|ref|XP_002686289.2|/1.72718e-53/PREDICTED: LOW QUALITY PROTEIN: guanylate-binding protein 4 [Bos taurus]
gi|548525417|ref|XM_005699051.1|	334	0	4	0.001	1.95908	10.936	Up	0.0666342	0.158077	-	K02978|1|2e-44|177|ptr:739591|small subunit ribosomal protein S27e	GO:0043231//intracellular membrane-bounded organelle;GO:0015935//small ribosomal subunit	GO:0003676//nucleic acid binding;GO:0046914//transition metal ion binding;GO:0005198//structural molecule activity	GO:0006412//translation;GO:0019080;GO:0031016//pancreas development;GO:0007067//mitosis	gi|426231409|ref|XP_004009731.1|/6.6739e-45/PREDICTED: 40S ribosomal protein S27-like [Ovis aries]
gi|548464502|ref|XR_309983.1|	337	0	4	0.001	1.94164	10.9231	Up	0.0666342	0.157733	-	-	-	-	-	-
gi|548450440|ref|XR_309733.1|	423	0	5	0.001	1.93361	10.9171	Up	0.0337466	0.0916131	-	-	-	-	-	-
gi|548510574|ref|XM_005694326.1|	426	0	5	0.001	1.91999	10.9069	Up	0.0337466	0.0921827	-	K04185|1|2e-38|157|ecb:100065946|C-C chemokine receptor type 10	GO:0016020//membrane	GO:0004950//chemokine receptor activity	GO:0051480//cytosolic calcium ion homeostasis;GO:0042221//response to chemical stimulus	gi|94536880|ref|NP_001035377.1|/9.38874e-39/C-C chemokine receptor type 10 [Ovis aries]
gi|548460187|ref|XR_309906.1|	344	0	4	0.001	1.90213	10.8934	Up	0.0666342	0.158862	-	-	-	-	-	-
gi|548534233|ref|XM_005701571.1|	789	0	9	0.001	1.86597	10.8657	Up	0.00222006	0.00891434	-	K01353|1|2e-94|345|bta:508646|granzyme B [EC:3.4.21.79]	GO:0043227//membrane-bounded organelle;GO:0044424//intracellular part	GO:0004175//endopeptidase activity	GO:0006923//cleavage of cytoskeletal proteins involved in execution phase of apoptosis	gi|426258709|ref|XP_004022950.1|/1.18564e-115/PREDICTED: granzyme B-like [Ovis aries]
gi|548473712|ref|XM_005682815.1|	795	0	9	0.001	1.85188	10.8548	Up	0.00222006	0.00891954	-	K14752|1|2e-31|136|dre:406361|docking protein 1	GO:0044424//intracellular part;GO:0016020//membrane	GO:0005102//receptor binding	-	gi|426230801|ref|XP_004009447.1|/2.19832e-109/PREDICTED: LOW QUALITY PROTEIN: docking protein 3 [Ovis aries]
gi|548499717|ref|XM_005691095.1|	1246	0	14	0.001	1.83801	10.8439	Up	7.39662e-05	0.000402179	-	K01500|1|9e-169|593|hsa:403314|[EC:3.5.4.-]	-	GO:0046914//transition metal ion binding;GO:0016810//hydrolase activity, acting on carbon-nitrogen (but not peptide) bonds	GO:0006396//RNA processing	gi|426240533|ref|XP_004014153.1|/0/PREDICTED: putative C->U-editing enzyme APOBEC-4 [Ovis aries]
gi|548499838|ref|XM_005691155.1|	1660	0	18	0.001	1.77379	10.7926	Up	4.86594e-06	3.17292e-05	-	K03905|1|0.0|800|bta:280792|fibrinogen gamma chain	GO:0005615//extracellular space;GO:0009986//cell surface;GO:0031091//platelet alpha granule;GO:0016020//membrane	GO:0005515//protein binding;GO:0043498//cell surface binding	GO:0010038//response to metal ion;GO:0001775//cell activation;GO:0006887//exocytosis;GO:0023052//signaling;GO:0043623//cellular protein complex assembly;GO:0007599//hemostasis	gi|426246913|ref|XP_004017231.1|/0/PREDICTED: fibrinogen gamma-B chain-like [Ovis aries]
gi|548507816|ref|XM_005693466.1|	842	0	9	0.001	1.74851	10.7719	Up	0.00222006	0.00890568	-	-	GO:0016021//integral to membrane	-	-	gi|426237422|ref|XP_004012659.1|/8.91984e-96/PREDICTED: transmembrane 4 L6 family member 5 [Ovis aries]
gi|548515862|ref|XR_310976.1|	936	0	10	0.001	1.74768	10.7712	Up	0.00112434	0.00487688	-	-	-	-	-	-
gi|548534419|ref|XM_005701624.1|	659	0	7	0.001	1.7376	10.7629	Up	0.00865562	0.0294428	-	K06512|1|1e-52|206|bta:507024|leukocyte immunoglobulin-like receptor	-	-	-	gi|440889190|gb|ELR44620.1|/1.58107e-74/Leukocyte immunoglobulin-like receptor subfamily B member 3, partial [Bos grunniens mutus]
gi|548515830|ref|XR_310973.1|	286	0	3	0.001	1.71591	10.7448	Up	0.131572	0.269179	-	-	-	-	-	-
gi|548519786|ref|XM_005697448.1|	960	0	10	0.001	1.70399	10.7347	Up	0.00112434	0.00487074	-	K09626|1|1e-112|406|bta:510394|protease, serine, 22 [EC:3.4.21.-]	-	-	-	gi|440913494|gb|ELR62943.1|/8.54751e-112/Brain-specific serine protease 4, partial [Bos grunniens mutus]
gi|548529183|ref|XM_005700162.1|	486	0	5	0.001	1.68295	10.7168	Up	0.0337466	0.0917579	-	K10418|1|1e-51|201|aml:100478628|dynein light chain LC8-type	GO:0016020//membrane;GO:0043231//intracellular membrane-bounded organelle;GO:0030286//dynein complex;GO:0044444//cytoplasmic part	GO:0017111//nucleoside-triphosphatase activity;GO:0042802//identical protein binding;GO:0030234//enzyme regulator activity	GO:0051234//establishment of localization;GO:0007010//cytoskeleton organization;GO:0006351//transcription, DNA-dependent;GO:0007017//microtubule-based process;GO:0031327;GO:0016310//phosphorylation;GO:0044271//cellular nitrogen compound biosynthetic process;GO:0006917//induction of apoptosis;GO:0022402//cell cycle process;GO:0001505//regulation of neurotransmitter levels;GO:0007276//gamete genera…	gi|426258403|ref|XP_004022801.1|/1.51232e-61/PREDICTED: dynein light chain 1, cytoplasmic-like [Ovis aries]
gi|548487112|ref|XM_005687060.1|	3112	0	32	0.001	1.68209	10.716	Up	3.55334e-10	3.60413e-09	-	-	-	-	-	gi|426226307|ref|XP_004007289.1|/0/PREDICTED: LOW QUALITY PROTEIN: protein FAM179A [Ovis aries]
gi|548468426|ref|XM_005681015.1|	883	0	9	0.001	1.66732	10.7033	Up	0.00222006	0.00891781	-	K08390|1|2e-21|103|bta:507598|lysophosphatidic acid receptor 5	-	-	-	gi|426227028|ref|XP_004007631.1|/7.14051e-22/PREDICTED: lysophosphatidic acid receptor 5 [Ovis aries]
gi|548455657|ref|XR_309838.1|	596	0	6	0.001	1.64681	10.6855	Up	0.0170909	0.0523656	-	-	-	-	-	-
gi|548528869|ref|XM_005700103.1|	2007	0	20	0.001	1.63013	10.6708	Up	1.24806e-06	8.83565e-06	-	-	-	-	-	gi|440906586|gb|ELR56834.1|/5.65229e-174/Leucine-rich repeat-containing protein 56, partial [Bos grunniens mutus]
gi|548462966|ref|XM_005679125.1|	806	0	8	0.001	1.62365	10.665	Up	0.0043836	0.0162845	-	-	-	-	-	gi|358411806|ref|XP_003582129.1|/4.61269e-46/PREDICTED: LOW QUALITY PROTEIN: cadherin-related family member 3-like [Bos taurus]
gi|548496404|ref|XM_005690089.1|	1826	0	18	0.001	1.61254	10.6551	Up	4.86594e-06	3.17794e-05	-	K05613|1|0.0|1008|bta:541119|solute carrier family 1 (glial high affinity glutamate transporter), member 2	GO:0032589//neuron projection membrane;GO:0030425//dendrite;GO:0031224//intrinsic to membrane	GO:0005283//sodium:amino acid symporter activity;GO:0005310//dicarboxylic acid transmembrane transporter activity;GO:0005313//L-glutamate transmembrane transporter activity	GO:0007267//cell-cell signaling;GO:0040007//growth;GO:0030900//forebrain development;GO:0007610//behavior;GO:0015813//L-glutamate transport;GO:0043090//amino acid import;GO:0001101//response to acid;GO:0010828//positive regulation of glucose transport;GO:0006950//response to stress;GO:0009314//response to radiation	gi|426245984|ref|XP_004016780.1|/0/PREDICTED: excitatory amino acid transporter 2 [Ovis aries]
gi|548470496|ref|XM_005681688.1|	612	0	6	0.001	1.60376	10.6472	Up	0.0170909	0.0524668	-	K09330|1|7e-88|323|mdo:100015570|paired mesoderm homeobox protein 2	GO:0043231//intracellular membrane-bounded organelle	GO:0000989//transcription factor binding transcription factor activity;GO:0001071//nucleic acid binding transcription factor activity;GO:0003677//DNA binding	GO:0016477//cell migration;GO:0045596//negative regulation of cell differentiation;GO:0048731;GO:0045597//positive regulation of cell differentiation;GO:0006351//transcription, DNA-dependent;GO:0008283//cell proliferation	gi|471405716|ref|XP_004384702.1|/5.26491e-87/PREDICTED: uncharacterized protein LOC101351880 [Trichechus manatus latirostris]
gi|548517436|ref|XM_005696461.1|	1537	0	15	0.001	1.59645	10.6407	Up	3.74598e-05	0.000213579	-	K09442|1|1e-103|377|bta:497620|SAM pointed domain-containing ETS transcription factor	GO:0043231//intracellular membrane-bounded organelle	GO:0001071//nucleic acid binding transcription factor activity;GO:0003677//DNA binding	GO:0006915//apoptotic process;GO:0000122//negative regulation of transcription from RNA polymerase II promoter;GO:0032501//multicellular organismal process	gi|440909704|gb|ELR59588.1|/8.33282e-103/SAM pointed domain-containing Ets transcription factor [Bos grunniens mutus]
gi|548503328|ref|XM_005692092.1|	1974	0	19	0.001	1.57451	10.6207	Up	2.46434e-06	1.67791e-05	-	K08452|1|0.0|938|bta:529961|G protein-coupled receptor 97	GO:0016020//membrane	-	-	gi|426243546|ref|XP_004015614.1|/0/PREDICTED: probable G-protein coupled receptor 97 [Ovis aries]
gi|548467164|ref|XR_310023.1|	416	0	4	0.001	1.57291	10.6192	Up	0.0666342	0.158679	-	-	-	-	-	-
gi|548464658|ref|XM_005679815.1|	1473	0	14	0.001	1.55476	10.6025	Up	7.39662e-05	0.000402285	-	K12331|1|6e-15|82.8|xtr:100489979|Rho guanine nucleotide exchange factor 11;K07532|2|5e-14|79.7|dre:571031|Rho guanine nucleotide exchange factor 12	GO:0044464//cell part	GO:0005088//Ras guanyl-nucleotide exchange factor activity	GO:0007266//Rho protein signal transduction	gi|332840293|ref|XP_509263.3|/0/PREDICTED: pleckstrin homology domain-containing family G member 7 [Pan troglodytes]
gi|548508451|ref|XR_310792.1|	316	0	3	0.001	1.553	10.6008	Up	0.131572	0.269073	-	-	-	-	-	-
gi|548451655|ref|XR_309756.1|	741	0	7	0.001	1.54532	10.5937	Up	0.00865562	0.0293317	-	-	-	-	-	-
gi|548512280|ref|XM_005694811.1|	1840	0	17	0.001	1.51137	10.5616	Up	9.60802e-06	5.97816e-05	-	K00827|1|0.0|1030|bta:521553|alanine-glyoxylate transaminase / (R)-3-amino-2-methylpropionate-pyruvate transaminase [EC:2.6.1.44 2.6.1.40]	GO:0044429//mitochondrial part	GO:0008483//transaminase activity;GO:0048037//cofactor binding	GO:0006213//pyrimidine nucleoside metabolic process;GO:0009112;GO:0006081//cellular aldehyde metabolic process	gi|426246648|ref|XP_004017104.1|/0/PREDICTED: alanine--glyoxylate aminotransferase 2, mitochondrial [Ovis aries]
gi|548503864|ref|XR_310697.1|	435	0	4	0.001	1.50421	10.5548	Up	0.0666342	0.158991	-	-	-	-	-	-
gi|548494117|ref|XM_005689390.1|	3162	0	29	0.001	1.50029	10.551	Up	2.7355e-09	2.58185e-08	-	K01112|1|0.0|1220|bta:536810|[EC:3.1.3.-]	GO:0031090//organelle membrane;GO:0043231//intracellular membrane-bounded organelle	GO:0042802//identical protein binding;GO:0004721//phosphoprotein phosphatase activity	GO:0006464//cellular protein modification process;GO:0051259//protein oligomerization;GO:0006796//phosphate-containing compound metabolic process	gi|440902981|gb|ELR53702.1|/0/Myotubularin-related protein 2 [Bos grunniens mutus]
gi|548527820|ref|XM_005699836.1|	883	0	8	0.001	1.48207	10.5334	Up	0.0043836	0.0163051	-	K00678|1|4e-09|62.4|xtr:394746|phosphatidylcholine-retinol O-acyltransferase [EC:2.3.1.135]	GO:0031224//intrinsic to membrane;GO:0044444//cytoplasmic part	GO:0005488//binding;GO:0004091//carboxylesterase activity	GO:0006629//lipid metabolic process;GO:0051726//regulation of cell cycle	gi|426251944|ref|XP_004019679.1|/4.38367e-72/PREDICTED: group XVI phospholipase A1/A2 isoform 1 [Ovis aries]
gi|548470262|ref|XM_005681574.1|	558	0	5	0.001	1.4658	10.5175	Up	0.0337466	0.0917337	-	K02271|1|1e-23|109|ecb:100629332|cytochrome c oxidase subunit 7b	GO:0005743//mitochondrial inner membrane	GO:0015002//heme-copper terminal oxidase activity	-	gi|426231657|ref|XP_004009855.1|/7.67883e-33/PREDICTED: cytochrome c oxidase subunit 7B2, mitochondrial-like [Ovis aries]
gi|548472992|ref|XM_005682536.1|	447	0	4	0.001	1.46383	10.5155	Up	0.0666342	0.15815	-	K06090|1|4e-19|93.6|ssc:100517699|crumbs 3	GO:0044459//plasma membrane part	GO:0019904//protein domain specific binding	GO:0007043//cell-cell junction assembly;GO:0007009//plasma membrane organization	gi|403295998|ref|XP_003938908.1|/3.06903e-18/PREDICTED: crumbs protein homolog 3 [Saimiri boliviensis boliviensis]
gi|548529983|ref|XM_005700381.1|	1008	0	9	0.001	1.46056	10.5123	Up	0.00222006	0.00890223	-	K08424|1|2e-163|575|bta:524232|G protein-coupled receptor 119	GO:0031224//intrinsic to membrane	GO:0045125	GO:0030072//peptide hormone secretion;GO:0007166//cell surface receptor signaling pathway	gi|426257641|ref|XP_004022433.1|/7.92738e-164/PREDICTED: glucose-dependent insulinotropic receptor [Ovis aries]
gi|548505576|ref|XM_005692793.1|	561	0	5	0.001	1.45796	10.5097	Up	0.0337466	0.0916734	-	K01446|1|2e-42|172|bta:282305|N-acetylmuramoyl-L-alanine amidase [EC:3.5.1.28]	-	GO:0016811//hydrolase activity, acting on carbon-nitrogen (but not peptide) bonds, in linear amides;GO:0046914//transition metal ion binding;GO:0008329//pattern recognition receptor activity;GO:0005539//glycosaminoglycan binding	GO:0000270//peptidoglycan metabolic process;GO:0042742//defense response to bacterium;GO:0001906//cell killing;GO:0009581//detection of external stimulus	gi|426243041|ref|XP_004015374.1|/1.97339e-44/PREDICTED: peptidoglycan recognition protein 1 [Ovis aries]
gi|548454523|ref|XM_005676379.1|	4493	0	40	0.001	1.45634	10.5081	Up	1.53782e-12	1.86589e-11	-	-	-	-	-	gi|426221370|ref|XP_004004883.1|/0/PREDICTED: uncharacterized protein KIAA2012 homolog [Ovis aries]
gi|548503580|ref|XR_310690.1|	677	0	6	0.001	1.44978	10.5016	Up	0.0170909	0.0521028	-	-	-	-	-	-
gi|548479426|ref|XM_005684507.1|	1468	0	13	0.001	1.44862	10.5005	Up	0.000146049	0.000755906	-	-	-	GO:0030291//protein serine/threonine kinase inhibitor activity	GO:0033673//negative regulation of kinase activity	gi|440910644|gb|ELR60416.1|/3.35553e-29/cAMP-dependent protein kinase inhibitor beta, partial [Bos grunniens mutus]
gi|548517878|ref|XM_005696550.1|	1091	1	1479	0.153855	221.759	10.4932	Up	0	0	-	K06712|1|1e-74|280|cfa:481728|butyrophilin	-	-	-	gi|296474333|tpg|DAA16448.1|/3.67716e-109/TPA: enterocytin-like [Bos taurus]
gi|548531371|ref|XM_005700805.1|	684	0	6	0.001	1.43494	10.4868	Up	0.0170909	0.0521105	-	K14713|1|2e-06|53.1|cin:100177251|solute carrier family 39 (zinc transporter), member 7	-	-	-	gi|426257019|ref|XP_004022132.1|/2.1229e-24/PREDICTED: G antigen 10 [Ovis aries]
gi|548474733|ref|XR_310163.1|	229	0	2	0.001	1.42867	10.4805	Up	0.259794	0.429235	-	-	-	-	-	gi|358413202|ref|XP_003582496.1|/4.05188e-10/PREDICTED: uncharacterized protein LOC100849176 [Bos taurus]
gi|548472058|ref|XM_005682305.1|	346	0	3	0.001	1.41835	10.47	Up	0.131572	0.267668	-	K04258|1|3e-33|140|bta:507437|prostaglandin E receptor 1	GO:0016021//integral to membrane	GO:0004930//G-protein coupled receptor activity	GO:0007166//cell surface receptor signaling pathway	gi|2665726|gb|AAB88478.1|/3.39488e-33/prostaglandin E2 receptor subtype EP1 [Ovis aries]
gi|548486548|ref|XM_005686929.1|	698	0	6	0.001	1.40616	10.4575	Up	0.0170909	0.0525371	-	-	-	-	-	gi|440906106|gb|ELR56411.1|/9.68325e-105/hypothetical protein M91_00150 [Bos grunniens mutus]
gi|548503674|ref|XM_005692161.1|	469	0	4	0.001	1.39516	10.4462	Up	0.0666342	0.158624	-	K12616|1|2e-41|168|bta:513171|enhancer of mRNA-decapping protein 4	GO:0031224//intrinsic to membrane	-	-	gi|426242537|ref|XP_004015129.1|/4.57402e-54/PREDICTED: neuritin-like protein [Ovis aries]
gi|548517884|ref|XM_005696553.1|	708	0	6	0.001	1.3863	10.437	Up	0.0170909	0.0523113	-	K06712|1|3e-93|341|bta:615223|butyrophilin	-	-	-	gi|426251170|ref|XP_004019302.1|/9.61623e-100/PREDICTED: butyrophilin subfamily 3 member A3-like [Ovis aries]
gi|548507532|ref|XM_005693333.1|	2724	0	23	0.001	1.38121	10.4317	Up	1.62119e-07	1.27881e-06	-	K10382|1|1e-12|76.3|dre:100333215|dystonin	-	-	-	gi|426238621|ref|XP_004013248.1|/0/PREDICTED: LOW QUALITY PROTEIN: GAS2-like protein 2 [Ovis aries]
gi|548497708|ref|XR_310598.1|	237	0	2	0.001	1.38045	10.4309	Up	0.259794	0.436286	-	-	-	-	-	-
gi|548486419|ref|XR_310389.1|	356	0	3	0.001	1.37851	10.4289	Up	0.131572	0.267089	-	-	-	-	-	-
gi|548451160|ref|XM_005675311.1|	600	0	5	0.001	1.36319	10.4128	Up	0.0337466	0.0922681	-	-	-	-	-	gi|426219351|ref|XP_004003889.1|/6.31858e-82/PREDICTED: transmembrane protein 212 [Ovis aries]
gi|548528904|ref|XM_005700108.1|	1932	0	16	0.001	1.35473	10.4038	Up	1.89714e-05	0.000113296	-	K12642|1|1e-58|228|xla:443776|plakophilin 2;K10387|4|4e-53|210|aml:100468306|plakophilin 1	GO:0005913//cell-cell adherens junction;GO:0043231//intracellular membrane-bounded organelle	-	GO:0009987//cellular process	gi|116003933|ref|NP_001070326.1|/0/plakophilin-3 [Bos taurus]
gi|548519044|ref|XM_005697102.1|	2344	0	19	0.001	1.32597	10.3728	Up	2.46434e-06	1.6757e-05	-	K10451|1|2e-180|633|bta:517316|kelch-like protein 14	-	-	-	gi|426385740|ref|XP_004059360.1|/0/PREDICTED: kelch-like protein 14 [Gorilla gorilla gorilla]
gi|548534805|ref|XM_005701810.1|	1238	0	10	0.001	1.32135	10.3678	Up	0.00112434	0.00487893	-	K07980|1|2e-165|565|bta:353254|killer cell immunoglobulin-like receptor, three domains, long cytoplasmic tail;K07982|3|7e-151|513|bta:493737|killer cell immunoglobulin-like receptor, two domains, short cytoplasmic tail	-	-	-	gi|426244268|ref|XP_004015946.1|/0/PREDICTED: killer cell immunoglobulin-like receptor 3DL2-like [Ovis aries]
gi|548452765|ref|XM_005675742.1|	993	0	8	0.001	1.31789	10.364	Up	0.0043836	0.0162728	-	K03877|1|3e-178|624|bta:614873|beta-1,3-galactosyltransferase 5 [EC:2.4.1.-]	-	-	-	gi|426219473|ref|XP_004003947.1|/0/PREDICTED: beta-1,3-galactosyltransferase 5 [Ovis aries]
gi|548461739|ref|XM_005678790.1|	1125	0	9	0.001	1.30866	10.3539	Up	0.00222006	0.00891088	-	K06712|1|0.0|651|bta:514218|butyrophilin	GO:0031982//vesicle;GO:0044424//intracellular part;GO:0031224//intrinsic to membrane	-	-	gi|426218647|ref|XP_004003553.1|/0/PREDICTED: erythroid membrane-associated protein [Ovis aries]
gi|548458400|ref|XM_005677782.1|	754	0	6	0.001	1.30172	10.3462	Up	0.0170909	0.0523889	-	K06560|1|4e-13|75.5|gga:771888|mannose receptor, C type	-	GO:0030246//carbohydrate binding	-	gi|426216377|ref|XP_004002440.1|/2.2915e-89/PREDICTED: regenerating islet-derived protein 4 [Ovis aries]
gi|548491498|ref|XM_005688533.1|	507	0	4	0.001	1.2906	10.3338	Up	0.0666342	0.15846	-	K05260|1|4e-37|154|bta:281191|growth hormone-releasing hormone	GO:0043025//neuronal cell body;GO:0033267//axon part;GO:0044421//extracellular region part	GO:0071855//neuropeptide receptor binding;GO:0005179//hormone activity	GO:0060123//regulation of growth hormone secretion;GO:0008283//cell proliferation;GO:0021983//pituitary gland development;GO:0010659//cardiac muscle cell apoptotic process;GO:0051480//cytosolic calcium ion homeostasis;GO:0006171//cAMP biosynthetic process;GO:0009967//positive regulation of signal transduction;GO:0007188//adenylate cyclase-modulating G-protein coupled receptor signaling pathway;GO…	gi|335307066|ref|XP_003360692.1|/2.0044e-37/PREDICTED: somatoliberin-like [Sus scrofa]
gi|548488902|ref|XM_005687762.1|	1014	0	8	0.001	1.2906	10.3338	Up	0.0043836	0.0162641	-	K08419|1|0.0|638|bta:539318|oxoglutarate (alpha-ketoglutarate) receptor 1	GO:0031224//intrinsic to membrane	GO:0001608	GO:0035588	gi|426236605|ref|XP_004012258.1|/0/PREDICTED: 2-oxoglutarate receptor 1 [Ovis aries]
gi|548528773|ref|XM_005700089.1|	765	0	6	0.001	1.283	10.3253	Up	0.0170909	0.0522184	-	-	GO:0044447//axoneme part	-	GO:0048232//male gamete generation;GO:0048869//cellular developmental process	gi|426252185|ref|XP_004019796.1|/7.64565e-149/PREDICTED: outer dense fiber protein 3 [Ovis aries]
gi|548499197|ref|XM_005690845.1|	2952	0	23	0.001	1.27453	10.3157	Up	1.62119e-07	1.2793e-06	-	K08635|1|2e-50|201|ssc:100512286|membrane metallo-endopeptidase-like 1	-	-	-	gi|194208138|ref|XP_001489186.2|/0/PREDICTED: tetratricopeptide repeat protein 34-like [Equus caballus]
gi|548486003|ref|XM_005686662.1|	900	0	7	0.001	1.27231	10.3132	Up	0.00865562	0.0293702	-	K15180|1|8e-08|58.2|spu:575589|negative elongation factor B	-	-	-	gi|426223595|ref|XP_004005960.1|/1.66515e-50/PREDICTED: coiled-coil-helix-coiled-coil-helix domain-containing protein 5 [Ovis aries]
gi|548508782|ref|XM_005693702.1|	645	0	5	0.001	1.26809	10.3084	Up	0.0337466	0.0922315	-	K02128|1|9e-55|213|bta:338053|F-type H+-transporting ATPase subunit c [EC:3.6.3.14]	GO:0031224//intrinsic to membrane;GO:0005753//mitochondrial proton-transporting ATP synthase complex;GO:0033177//proton-transporting two-sector ATPase complex, proton-transporting domain	GO:0015078//hydrogen ion transmembrane transporter activity;GO:0005488//binding	GO:0006754//ATP biosynthetic process;GO:0015988//energy coupled proton transmembrane transport, against electrochemical gradient;GO:0010033//response to organic substance	gi|57164393|ref|NP_001009396.1|/7.71454e-55/ATP synthase lipid-binding protein, mitochondrial precursor [Ovis aries]
gi|548487602|ref|XM_005687294.1|	781	0	6	0.001	1.25672	10.2954	Up	0.0170909	0.0521259	-	K01830|1|1e-06|54.3|dre:336492|prostaglandin-H2 D-isomerase [EC:5.3.99.2]	-	GO:0005501//retinoid binding	GO:0051234//establishment of localization	gi|125912|sp|P02756.2|LACB_CAPHI/2.49871e-86/RecName: Full=Beta-lactoglobulin; Short=Beta-LG; Flags: Precursor
gi|548534745|ref|XM_005701783.1|	394	0	3	0.001	1.24556	10.2826	Up	0.131572	0.266356	-	-	-	-	-	gi|296470707|tpg|DAA12822.1|/4.68481e-35/TPA: P antigen family, member 3 (prostate associated)-like [Bos taurus]
gi|548522576|ref|XM_005698299.1|	941	0	7	0.001	1.21688	10.249	Up	0.00865562	0.029322	-	-	GO:0043231//intracellular membrane-bounded organelle	GO:0016832//aldehyde-lyase activity	-	gi|426252883|ref|XP_004020132.1|/1.36591e-90/PREDICTED: probable 4-hydroxy-2-oxoglutarate aldolase, mitochondrial isoform 2 [Ovis aries]
gi|548489468|ref|XM_005687937.1|	404	0	3	0.001	1.21473	10.2464	Up	0.131572	0.265575	-	-	-	-	-	gi|296481477|tpg|DAA23592.1|/5.85033e-33/TPA: chromosome 10 open reading frame 67-like [Bos taurus]
gi|548517886|ref|XM_005696554.1|	405	0	3	0.001	1.21173	10.2428	Up	0.131572	0.266644	-	K06712|1|1e-37|154|bta:615223|butyrophilin	-	-	-	gi|426251170|ref|XP_004019302.1|/1.09729e-39/PREDICTED: butyrophilin subfamily 3 member A3-like [Ovis aries]
gi|548500810|ref|XM_005691413.1|	811	0	6	0.001	1.21023	10.2411	Up	0.0170909	0.0522107	-	K10276|1|2e-23|109|ssc:100512074|F-box and leucine-rich repeat protein 10/11 [EC:1.14.11.27];K04575|2|1e-19|97.1|dre:557014|amyotrophic lateral sclerosis 2 (juvenile)	-	-	-	gi|426247244|ref|XP_004017396.1|/4.54056e-150/PREDICTED: MORN repeat-containing protein 3 [Ovis aries]
gi|548504944|ref|XM_005692606.1|	406	0	3	0.001	1.20874	10.2393	Up	0.131572	0.265913	-	-	-	-	-	gi|426243875|ref|XP_004015768.1|/4.44464e-49/PREDICTED: phospholipase A2 inhibitor and Ly6/PLAUR domain-containing protein-like [Ovis aries]
gi|548497103|ref|XM_005690305.1|	948	0	7	0.001	1.20789	10.2383	Up	0.00865562	0.0294525	-	K04257|1|5e-150|530|ssc:100517804|olfactory receptor	-	-	-	gi|440907089|gb|ELR57277.1|/2.82893e-168/Olfactory receptor 5AK2, partial [Bos grunniens mutus]
gi|548484144|ref|XM_005686106.1|	1491	0	11	0.001	1.20685	10.237	Up	0.00056942	0.00263953	-	K10421|1|1e-11|72.0|mdo:100016489|CAP-Gly domain-containing linker protein 1;K10400|3|1e-10|68.6|rno:353302|kinesin family member 15;K12478|5|2e-10|68.2|pon:100437064|early endosome antigen 1	-	-	-	gi|297459718|ref|XP_002700702.1|/0/PREDICTED: uncharacterized protein LOC100297513 [Bos taurus]
gi|548480778|ref|XM_005684989.1|	1359	0	10	0.001	1.2037	10.2333	Up	0.00112434	0.00487791	-	-	-	-	-	gi|426235039|ref|XP_004011498.1|/0/PREDICTED: uncharacterized protein C6orf118 homolog [Ovis aries]
gi|548492496|ref|XM_005688925.1|	783	1	1224	0.214376	255.716	10.2202	Up	0	0	-	K00497|1|2e-86|319|bta:282422|cytochrome P450, family 11, subfamily B1 (steroid 11beta-monooxygenase) [EC:1.14.15.4]	GO:0005740//mitochondrial envelope	GO:0005506//iron ion binding;GO:0008395//steroid hydroxylase activity	GO:0008202//steroid metabolic process	gi|3041670|sp|P51663.2|C11B1_SHEEP/4.62432e-88/RecName: Full=Cytochrome P450 11B1, mitochondrial; AltName: Full=CYPXIB1; AltName: Full=Cytochrome P450C11; AltName: Full=Steroid 11-beta-hydroxylase; Flags: Precursor
gi|548514142|ref|XM_005695416.1|	1239	0	9	0.001	1.18825	10.2146	Up	0.00222006	0.00889532	-	-	-	-	-	gi|154707922|ref|NP_001092671.1|/8.09619e-103/uncharacterized protein LOC786914 [Bos taurus]
gi|548469607|ref|XM_005681344.1|	692	0	5	0.001	1.18196	10.207	Up	0.0337466	0.0919395	-	K03344|1|9e-85|313|ssc:100521810|Dvl-binding protein IDAX	GO:0031410//cytoplasmic vesicle	GO:0046914//transition metal ion binding;GO:0019904//protein domain specific binding;GO:0003676//nucleic acid binding	GO:0016055//Wnt receptor signaling pathway;GO:0000578//embryonic axis specification	gi|471391572|ref|XP_004380311.1|/7.07589e-84/PREDICTED: CXXC-type zinc finger protein 4 [Trichechus manatus latirostris]
gi|548476008|ref|XR_310186.1|	139	0	1	0.001	1.17686	10.2007	Up	0.512976	0.649508	-	K02261|1|2e-07|54.7|ecb:807845|cytochrome c oxidase subunit 2	-	-	-	gi|147917504|gb|ABQ52611.1|/7.1251e-07/cytochrome c oxidase subunit II [Equus caballus]
gi|548485834|ref|XM_005686605.1|	982	0	7	0.001	1.16607	10.1874	Up	0.00865562	0.0294476	-	-	-	-	-	gi|426223673|ref|XP_004005999.1|/2.35505e-165/PREDICTED: uncharacterized protein C2orf73 homolog [Ovis aries]
gi|548510964|ref|XM_005694389.1|	1688	0	12	0.001	1.16291	10.1835	Up	0.00028838	0.00141189	-	K04583|1|6e-169|594|bta:515433|glucagon receptor	GO:0031224//intrinsic to membrane;GO:0043231//intracellular membrane-bounded organelle	GO:0042277//peptide binding;GO:0004930//G-protein coupled receptor activity	GO:0016192//vesicle-mediated transport;GO:0031667//response to nutrient levels;GO:0007188//adenylate cyclase-modulating G-protein coupled receptor signaling pathway;GO:0033762//response to glucagon stimulus;GO:0015980//energy derivation by oxidation of organic compounds;GO:0008015//blood circulation	gi|329112595|ref|NP_001179343.1|/4.88648e-168/glucagon receptor precursor [Bos taurus]
gi|548450221|ref|XM_005675102.1|	2152	0	15	0.001	1.14022	10.1551	Up	3.74598e-05	0.000213638	-	K13023|1|0.0|989|bta:614562|carboxypeptidase N regulatory subunit	-	-	-	gi|155372183|ref|NP_001094702.1|/0/carboxypeptidase N subunit 2 precursor [Bos taurus]
gi|548454884|ref|XR_309804.1|	1441	0	10	0.001	1.13521	10.1487	Up	0.00112434	0.00486972	-	-	-	-	-	-
gi|548449301|ref|XM_005674756.1|	3463	0	24	0.001	1.1337	10.1468	Up	8.21048e-08	6.67275e-07	-	K06491|1|0.0|1452|bta:535613|neural cell adhesion molecule	GO:0043005//neuron projection;GO:0031224//intrinsic to membrane	-	GO:0016337//cell-cell adhesion	gi|426217241|ref|XP_004002862.1|/0/PREDICTED: neural cell adhesion molecule 2 [Ovis aries]
gi|548509863|ref|XM_005694060.1|	868	0	6	0.001	1.13076	10.1431	Up	0.0170909	0.0523578	-	K12329|1|3e-21|102|acs:100566099|protein phosphatase 1 regulatory subunit 12B	-	-	-	gi|426238349|ref|XP_004013117.1|/6.1737e-71/PREDICTED: protein phosphatase 1 regulatory subunit 27 [Ovis aries]
gi|548466725|ref|XR_310016.1|	447	0	3	0.001	1.09787	10.1005	Up	0.131572	0.26958	-	-	-	-	-	gi|403276118|ref|XP_003929760.1|/5.03533e-37/PREDICTED: putative uncharacterized protein C12orf63 homolog [Saimiri boliviensis boliviensis]
gi|548535690|ref|XM_005702016.1|	447	0	3	0.001	1.09787	10.1005	Up	0.131572	0.266434	-	K03912|1|2e-69|261|bta:100125764|heparin cofactor II	-	GO:0005539//glycosaminoglycan binding;GO:0004866//endopeptidase inhibitor activity	GO:0007599//hemostasis;GO:0010466//negative regulation of peptidase activity;GO:0006508//proteolysis	gi|157280001|ref|NP_001098516.1|/1.11507e-68/heparin cofactor 2 precursor [Bos taurus]
gi|548451618|ref|XM_005675532.1|	1492	0	10	0.001	1.0964	10.0986	Up	0.00112434	0.00487586	-	-	GO:0043231//intracellular membrane-bounded organelle;GO:0031224//intrinsic to membrane	-	-	gi|426218254|ref|XP_004003364.1|/0/PREDICTED: solute carrier family 35 member G2 [Ovis aries]
gi|548525986|ref|XM_005699245.1|	597	0	4	0.001	1.09603	10.0981	Up	0.0666342	0.158023	-	-	-	-	-	gi|426255836|ref|XP_004021554.1|/4.31663e-83/PREDICTED: leucine-rich repeat-containing protein C10orf11 homolog [Ovis aries]
gi|548493621|ref|XM_005689156.1|	1045	0	7	0.001	1.09577	10.0977	Up	0.00865562	0.0294089	-	-	GO:0005774//vacuolar membrane	-	-	gi|426235730|ref|XP_004011833.1|/1.34352e-137/PREDICTED: transmembrane protein 74 [Ovis aries]
gi|548468823|ref|XM_005681208.1|	1063	0	7	0.001	1.07722	10.0731	Up	0.00865562	0.029404	-	-	-	-	-	gi|426225907|ref|XP_004007100.1|/5.70573e-67/PREDICTED: cysteine-rich DPF motif domain-containing protein 1 [Ovis aries]
gi|548533615|ref|XM_005701476.1|	1217	0	8	0.001	1.07532	10.0706	Up	0.0043836	0.0163139	-	K14457|1|7e-126|451|bta:538034|2-acylglycerol O-acyltransferase 2 [EC:2.3.1.22]	GO:0031090//organelle membrane;GO:0043231//intracellular membrane-bounded organelle;GO:0031224//intrinsic to membrane	GO:0016411//acylglycerol O-acyltransferase activity	GO:0022600//digestive system process;GO:0019400;GO:0006641//triglyceride metabolic process;GO:0046339//diacylglycerol metabolic process	gi|440892779|gb|ELR45825.1|/1.08596e-152/2-acylglycerol O-acyltransferase 2, partial [Bos grunniens mutus]
gi|548482119|ref|XM_005685391.1|	457	0	3	0.001	1.07385	10.0686	Up	0.131572	0.264283	-	-	-	-	-	gi|426232846|ref|XP_004010430.1|/1.81799e-63/PREDICTED: epididymal secretory protein E3-beta [Ovis aries]
gi|548519642|ref|XM_005697382.1|	1223	0	8	0.001	1.07004	10.0635	Up	0.0043836	0.0163168	-	K04688|1|5e-10|66.2|cqu:CpipJ_CPIJ003064|p70 ribosomal S6 kinase [EC:2.7.11.1]	GO:0005856//cytoskeleton;GO:0005930//axoneme	-	-	gi|440913431|gb|ELR62881.1|/0/Tektin-4 [Bos grunniens mutus]
gi|548494212|ref|XM_005689423.1|	153	0	1	0.001	1.06917	10.0623	Up	0.512976	0.667137	-	K02924|1|1e-16|84.7|mdo:100617457|large subunit ribosomal protein L39e	GO:0015934//large ribosomal subunit	GO:0003676//nucleic acid binding;GO:0005198//structural molecule activity	GO:0006412//translation;GO:0019080;GO:0031016//pancreas development	gi|358415516|ref|XP_003583130.1|/1.78498e-18/PREDICTED: 60S ribosomal protein L39-like [Bos taurus]
gi|548477977|ref|XM_005684154.1|	1387	0	9	0.001	1.06146	10.0518	Up	0.00222006	0.00890741	-	K01365|1|0.0|689|bta:281108|cathepsin L [EC:3.4.22.15]	GO:0000323//lytic vacuole	GO:0004175//endopeptidase activity	GO:0019538//protein metabolic process	gi|426219849|ref|XP_004004130.1|/0/PREDICTED: cathepsin L1 isoform 1 [Ovis aries]
gi|548523838|ref|XM_005698577.1|	1092	0	7	0.001	1.04861	10.0343	Up	0.00865562	0.0294331	-	K10837|1|1e-174|612|bta:511744|O-phosphoseryl-tRNA(Sec) kinase [EC:2.7.1.164]	GO:0043231//intracellular membrane-bounded organelle	GO:0016772//transferase activity, transferring phosphorus-containing groups;GO:0003723//RNA binding	-	gi|426253224|ref|XP_004020300.1|/3.98159e-180/PREDICTED: L-seryl-tRNA(Sec) kinase [Ovis aries]
gi|548511721|ref|XM_005694657.1|	474	0	3	0.001	1.03534	10.0159	Up	0.131572	0.267615	-	K08789|1|2e-47|188|bta:529061|microtubule-associated serine/threonine kinase [EC:2.7.11.1]	GO:0044424//intracellular part	GO:0046872//metal ion binding;GO:0004672//protein kinase activity;GO:0032559	GO:0006464//cellular protein modification process	gi|426246377|ref|XP_004016971.1|/1.15357e-47/PREDICTED: LOW QUALITY PROTEIN: microtubule-associated serine/threonine-protein kinase 4 [Ovis aries]
gi|548505089|ref|XM_005692640.1|	1748	0	11	0.001	1.02941	10.0076	Up	0.00056942	0.00264368	-	K09029|1|1e-91|338|pon:100458995|protein FosB	GO:0043231//intracellular membrane-bounded organelle	GO:0001071//nucleic acid binding transcription factor activity;GO:0046983//protein dimerization activity;GO:0043566//structure-specific DNA binding	GO:0014072;GO:0006355//regulation of transcription, DNA-dependent;GO:0051384//response to glucocorticoid stimulus;GO:0022414//reproductive process;GO:0009605//response to external stimulus;GO:0006366//transcription from RNA polymerase II promoter;GO:0051592//response to calcium ion	gi|158325182|gb|ABW34731.1|/4.4129e-103/FBJ murine osteosarcoma viral oncogene-like B variant 2 [Homo sapiens]
gi|548521447|ref|XM_005697955.1|	954	0	6	0.001	1.02882	10.0068	Up	0.0170909	0.0522571	-	-	-	-	-	gi|296473558|tpg|DAA15673.1|/3.52013e-142/TPA: hypothetical protein BOS_22577 [Bos taurus]
gi|548500275|ref|XM_005691274.1|	483	0	3	0.001	1.01604	9.98875	Up	0.131572	0.266905	-	-	-	-	-	gi|296478772|tpg|DAA20887.1|/1.52588e-58/TPA: SFT2 domain containing 1-like [Bos taurus]
gi|548519671|ref|XM_005697396.1|	1293	0	8	0.001	1.01211	9.98316	Up	0.0043836	0.0162816	-	K01069|1|4e-161|568|bta:509274|hydroxyacylglutathione hydrolase [EC:3.1.2.6]	GO:0044429//mitochondrial part	GO:0046914//transition metal ion binding;GO:0016790//thiolester hydrolase activity	GO:0006749//glutathione metabolic process	gi|426254175|ref|XP_004020757.1|/4.78903e-162/PREDICTED: hydroxyacylglutathione hydrolase, mitochondrial [Ovis aries]
gi|548512269|ref|XM_005694809.1|	2118	0	13	0.001	1.00405	9.97162	Up	0.000146049	0.000756096	-	K05081|1|0.0|942|bta:281422|prolactin receptor	GO:0031224//intrinsic to membrane	GO:0042277//peptide binding;GO:0043169//cation binding;GO:0004888//transmembrane signaling receptor activity	GO:0007169//transmembrane receptor protein tyrosine kinase signaling pathway	gi|339460411|gb|AEJ76924.1|/0/prolactin receptor long form [Capra hircus]
gi|548458832|ref|XM_005677993.1|	1476	0	9	0.001	0.997458	9.96211	Up	0.00222006	0.00891608	-	K08179|1|0.0|818|bta:509911|MFS transporter, MCP family, solute carrier family 16 (monocarboxylic acid transporters), member 1	GO:0016020//membrane	GO:0015291//secondary active transmembrane transporter activity	GO:0006810//transport	gi|426218871|ref|XP_004003658.1|/0/PREDICTED: monocarboxylate transporter 1-like [Ovis aries]
gi|548470766|ref|XM_005681816.1|	823	0	5	0.001	0.993822	9.95684	Up	0.0337466	0.0918304	-	-	-	-	-	gi|426231928|ref|XP_004009989.1|/2.01876e-129/PREDICTED: uncharacterized protein C4orf22 homolog isoform 1 [Ovis aries]
gi|548508016|ref|XM_005693560.1|	1327	0	8	0.001	0.986183	9.94571	Up	0.0043836	0.0162611	-	K06560|1|5e-25|116|smm:Smp_169560|mannose receptor, C type	GO:0000776//kinetochore;GO:0015630//microtubule cytoskeleton	-	GO:0051234//establishment of localization;GO:0048731;GO:0048869//cellular developmental process	gi|338711207|ref|XP_003362500.1|/2.91229e-162/PREDICTED: nudE nuclear distribution gene E homolog (A. nidulans)-like 1 [Equus caballus]
gi|548529374|ref|XM_005709430.1|	333	0	2	0.001	0.982481	9.94029	Up	0.259794	0.429613	-	-	-	-	-	gi|402911155|ref|XP_003918206.1|/1.76855e-21/PREDICTED: uncharacterized protein LOC100288395 isoform 1 [Papio anubis]
gi|548461969|ref|XM_005678895.1|	1003	0	6	0.001	0.978563	9.93452	Up	0.0170909	0.0522416	-	K04657|1|5e-08|59.3|spu:580173|chordin;K13908|2|8e-08|58.5|mmu:74180|mucin-5B;K03900|3|2e-07|57.4|dre:570643|von Willebrand factor;K04659|4|5e-07|55.8|oaa:100082089|thrombospondin	GO:0005578//proteinaceous extracellular matrix	-	GO:0010810//regulation of cell-substrate adhesion;GO:0045597//positive regulation of cell differentiation;GO:0030509//BMP signaling pathway	gi|426228283|ref|XP_004008243.1|/1.55695e-103/PREDICTED: brorin, partial [Ovis aries]
gi|548477704|ref|XM_005684019.1|	508	0	3	0.001	0.966042	9.91594	Up	0.131572	0.268647	-	K05252|1|4e-44|177|bta:768325|gonadotropin-releasing hormone	GO:0044421//extracellular region part	GO:0005179//hormone activity	GO:0048545//response to steroid hormone stimulus;GO:0008283//cell proliferation;GO:0032501//multicellular organismal process;GO:0022414//reproductive process;GO:0010467//gene expression;GO:0048511//rhythmic process;GO:0043066//negative regulation of apoptotic process;GO:0023052//signaling;GO:0007154//cell communication	gi|426220045|ref|XP_004004228.1|/5.41312e-47/PREDICTED: progonadoliberin-1 [Ovis aries]
gi|548512697|ref|XM_005694884.1|	680	0	4	0.001	0.962253	9.91027	Up	0.0666342	0.158697	-	K12460|1|4e-10|65.1|gga:421924|ankyrin repeat-rich membrane spanning protein	-	-	-	gi|426246845|ref|XP_004017198.1|/1.36349e-100/PREDICTED: ankyrin repeat domain-containing protein 33B-like, partial [Ovis aries]
gi|548535900|ref|XM_005702113.1|	340	0	2	0.001	0.962253	9.91027	Up	0.259794	0.432243	-	K08741|1|8e-47|185|bta:100139295|DNA mismatch repair protein MSH5	GO:0043234//protein complex;GO:0000794//condensed nuclear chromosome	GO:0003690//double-stranded DNA binding;GO:0042623//ATPase activity, coupled;GO:0032559	GO:0007135//meiosis II;GO:0006310//DNA recombination;GO:0006298//mismatch repair	gi|440898783|gb|ELR50208.1|/7.86029e-46/MutS protein-like protein 5 [Bos grunniens mutus]
gi|548522075|ref|XM_005698059.1|	514	0	3	0.001	0.954765	9.899	Up	0.131572	0.264001	-	K06058|1|7e-07|53.5|ptr:747633|deltex	GO:0031224//intrinsic to membrane	-	GO:0010467//gene expression	gi|60592796|ref|NP_001012690.1|/1.65109e-30/uroplakin-3b precursor [Bos taurus]
gi|548461820|ref|XM_005709673.1|	1029	0	6	0.001	0.953837	9.8976	Up	0.0170909	0.0522339	-	K00699|1|1e-97|357|ssc:100511841|glucuronosyltransferase [EC:2.4.1.17]	-	GO:0016757//transferase activity, transferring glycosyl groups	-	gi|326937422|ref|NP_001192077.1|/1.3307e-105/UDP-glucuronosyltransferase 1-3 precursor [Ovis aries]
gi|548520858|ref|XM_005697781.1|	1203	0	7	0.001	0.951855	9.8946	Up	0.00865562	0.0294379	-	-	GO:0044425//membrane part	GO:0005515//protein binding	GO:0045321//leukocyte activation;GO:0035556//intracellular signal transduction;GO:0006955//immune response	gi|426254701|ref|XP_004021015.1|/1.85212e-88/PREDICTED: linker for activation of T-cells family member 2-like isoform 2 [Ovis aries]
gi|548524661|ref|XR_311163.1|	518	0	3	0.001	0.947392	9.88782	Up	0.131572	0.263591	-	-	-	-	-	-
gi|548492145|ref|XM_005688821.1|	1384	0	8	0.001	0.945567	9.88504	Up	0.0043836	0.016267	-	K04919|1|0.0|666|bta:539586|potassium channel subfamily K member 9	GO:0031224//intrinsic to membrane;GO:0030136//clathrin-coated vesicle	GO:0042802//identical protein binding;GO:0046983//protein dimerization activity;GO:0005261//cation channel activity	GO:0048839//inner ear development;GO:0034220//ion transmembrane transport;GO:0030001//metal ion transport	gi|332205905|ref|NP_001193753.1|/0/potassium channel subfamily K member 9 [Bos taurus]
gi|548479952|ref|XM_005684751.1|	1042	0	6	0.001	0.941937	9.87949	Up	0.0170909	0.0524746	-	-	GO:0044459//plasma membrane part;GO:0044444//cytoplasmic part	GO:0005515//protein binding	GO:0044260;GO:0006810//transport;GO:0033036;GO:0007165//signal transduction	gi|426234773|ref|XP_004011366.1|/8.38091e-39/PREDICTED: A-kinase anchor protein 7 isoforms alpha and beta isoform 1 [Ovis aries]
gi|548490661|ref|XM_005688368.1|	1754	0	10	0.001	0.932629	9.86516	Up	0.00112434	0.00487996	-	K00273|1|1e-37|158|ame:551507|D-amino-acid oxidase [EC:1.4.3.3];K05755|2|3e-27|124|tgu:100190205|actin related protein 2/3 complex, subunit 4;K06047|4|8e-18|92.8|nve:NEMVE_v1g99329|tubulin---tyrosine ligase [EC:6.3.2.25]	GO:0005815//microtubule organizing center;GO:0042995//cell projection	GO:0016881//acid-amino acid ligase activity;GO:0032559	GO:0043412//macromolecule modification	gi|426241283|ref|XP_004014521.1|/0/PREDICTED: probable tubulin polyglutamylase TTLL9 [Ovis aries]
gi|548500876|ref|XM_005691446.1|	1930	0	11	0.001	0.932339	9.86471	Up	0.00056942	0.00264012	-	K10352|1|7e-09|63.2|dre:555454|myosin heavy chain;K11499|2|8e-08|59.7|mmu:108000|centromere protein F;K11498|3|5e-07|57.0|ssc:100626792|centromeric protein E	-	-	-	gi|426247286|ref|XP_004017417.1|/0/PREDICTED: coiled-coil domain-containing protein 63 [Ovis aries]
gi|548467214|ref|XM_005680712.1|	1053	0	6	0.001	0.932097	9.86434	Up	0.0170909	0.0523811	-	-	GO:0043231//intracellular membrane-bounded organelle;GO:0044421//extracellular region part	GO:0005102//receptor binding	GO:0002062//chondrocyte differentiation;GO:0001649//osteoblast differentiation;GO:0060560//developmental growth involved in morphogenesis;GO:0051604//protein maturation;GO:0008283//cell proliferation;GO:0043392//negative regulation of DNA binding;GO:0007154//cell communication;GO:0006171//cAMP biosynthetic process;GO:0007188//adenylate cyclase-modulating G-protein coupled receptor signaling pathw…	gi|300827237|gb|ADK36630.1|/2.5293e-75/parathyroid hormone-like protein [Capra hircus]
gi|548461436|ref|XM_005678643.1|	702	0	4	0.001	0.932097	9.86434	Up	0.0666342	0.156816	-	-	GO:0031224//intrinsic to membrane	-	-	gi|426215252|ref|XP_004001888.1|/7.26713e-92/PREDICTED: transmembrane and coiled-coil domain-containing protein 2 [Ovis aries]
gi|548479434|ref|XM_005684511.1|	1411	0	8	0.001	0.927473	9.85716	Up	0.0043836	0.016308	-	-	-	GO:0030291//protein serine/threonine kinase inhibitor activity	GO:0033673//negative regulation of kinase activity	gi|440910644|gb|ELR60416.1|/3.18572e-29/cAMP-dependent protein kinase inhibitor beta, partial [Bos grunniens mutus]
gi|548509298|ref|XM_005693908.1|	2299	0	13	0.001	0.925002	9.85331	Up	0.000146049	0.000755717	-	K06719|1|8e-18|93.2|rno:498022|CD300 antigen	-	-	-	gi|146186781|gb|AAI40493.1|/3.97399e-110/CD300LG protein [Bos taurus]
gi|548494646|ref|XM_005689484.1|	531	0	3	0.001	0.924198	9.85206	Up	0.131572	0.264953	-	K08759|1|1e-24|112|bta:408009|apolipoprotein C-III	GO:0034385;GO:0034364//high-density lipoprotein particle	GO:0070325//lipoprotein particle receptor binding;GO:0008289//lipid binding;GO:0004857//enzyme inhibitor activity	GO:0007166//cell surface receptor signaling pathway;GO:0051004;GO:0010982;GO:0007266//Rho protein signal transduction;GO:0010985;GO:0031327;GO:0015914//phospholipid transport;GO:0045806//negative regulation of endocytosis;GO:0010915;GO:0009895;GO:0010901;GO:0071830;GO:0010896//regulation of triglyceride catabolic process;GO:0055092//sterol homeostasis;GO:0032375//negative regulation of cholestero…	gi|440905768|gb|ELR56105.1|/2.03958e-26/Apolipoprotein C-III, partial [Bos grunniens mutus]
gi|548499147|ref|XM_005709531.1|	721	0	4	0.001	0.907534	9.82581	Up	0.0666342	0.158314	-	K06210|1|6e-43|174|ptr:746735|nicotinamide mononucleotide adenylyltransferase [EC:2.7.7.1 2.7.7.18]	GO:0044424//intracellular part	GO:0005501//retinoid binding	GO:0051234//establishment of localization	gi|426239754|ref|XP_004013784.1|/1.78555e-48/PREDICTED: LOW QUALITY PROTEIN: retinoid-binding protein 7 [Ovis aries]
gi|548497588|ref|XR_310592.1|	362	0	2	0.001	0.903774	9.81982	Up	0.259794	0.425187	-	-	-	-	-	-
gi|548507026|ref|XM_005693219.1|	1829	0	10	0.001	0.894385	9.80475	Up	0.00112434	0.00488098	-	K04828|1|0.0|967|ecb:100058355|amiloride-sensitive cation channel 1, neuronal (degenerin)	-	-	-	gi|426237144|ref|XP_004012521.1|/0/PREDICTED: acid-sensing ion channel 2 [Ovis aries]
gi|548455627|ref|XM_005676908.1|	553	0	3	0.001	0.887431	9.79349	Up	0.131572	0.26722	-	K01047|1|2e-26|119|bta:503625|phospholipase A2 [EC:3.1.1.4]	-	-	-	gi|440897822|gb|ELR49434.1|/4.35416e-33/Group IID secretory phospholipase A2, partial [Bos grunniens mutus]
gi|548526176|ref|XM_005699281.1|	369	0	2	0.001	0.886629	9.79219	Up	0.259794	0.435648	-	-	-	-	-	gi|410975452|ref|XP_003994145.1|/1.03301e-29/PREDICTED: uncharacterized protein C10orf105 homolog [Felis catus]
gi|548475983|ref|XR_310183.1|	185	0	1	0.001	0.884233	9.78828	Up	0.512976	0.640941	-	K04281|1|2e-09|61.2|ssc:397135|calpastatin	-	-	-	gi|440903166|gb|ELR53862.1|/3.90804e-13/Calpastatin, partial [Bos grunniens mutus]
gi|548449782|ref|XM_005674989.1|	1668	0	9	0.001	0.882642	9.78569	Up	0.00222006	0.00892302	-	K00451|1|0.0|924|bta:507496|homogentisate 1,2-dioxygenase [EC:1.13.11.5]	GO:0044444//cytoplasmic part	GO:0043169//cation binding;GO:0016702//oxidoreductase activity, acting on single donors with incorporation of molecular oxygen, incorporation of two atoms of oxygen	GO:0006558//L-phenylalanine metabolic process;GO:0006570//tyrosine metabolic process	gi|426217526|ref|XP_004003004.1|/0/PREDICTED: homogentisate 1,2-dioxygenase [Ovis aries]
gi|548501655|ref|XM_005691625.1|	2225	0	12	0.001	0.882246	9.78504	Up	0.00028838	0.00141055	-	K05419|1|4e-96|353|bta:280840|leukemia inhibitory factor	GO:0044421//extracellular region part	GO:0005126//cytokine receptor binding	GO:0033138//positive regulation of peptidyl-serine phosphorylation;GO:0042508//tyrosine phosphorylation of Stat1 protein;GO:0048609//multicellular organismal reproductive process;GO:0003006//developmental process involved in reproduction;GO:0045687//positive regulation of glial cell differentiation;GO:0060706//cell differentiation involved in embryonic placenta development;GO:0046887//positive re…	gi|313587216|gb|ADR71515.1|/1.84786e-96/leukemia inhibitory factor precursor [Bubalus bubalis]
gi|548501661|ref|XM_005691626.1|	744	0	4	0.001	0.879479	9.7805	Up	0.0666342	0.158661	-	K05418|1|6e-110|397|bta:319086|oncostatin M	GO:0044421//extracellular region part;GO:0005887//integral to plasma membrane	GO:0005126//cytokine receptor binding	GO:0001934//positive regulation of protein phosphorylation;GO:0046883//regulation of hormone secretion;GO:0007260//tyrosine phosphorylation of STAT protein;GO:0006357//regulation of transcription from RNA polymerase II promoter;GO:0012501//programmed cell death;GO:0008283//cell proliferation;GO:0007610//behavior;GO:0010740//positive regulation of intracellular protein kinase cascade;GO:0002376//i…	gi|94400835|ref|NP_783644.3|/4.33193e-109/oncostatin-M precursor [Bos taurus]
gi|548480570|ref|XM_005684891.1|	5443	0	29	0.001	0.871561	9.76746	Up	2.7355e-09	2.58303e-08	-	K08576|1|2e-12|76.6|cbr:CBG18007|calpain-7 [EC:3.4.22.-]	GO:0044464//cell part	GO:0005506//iron ion binding;GO:0004197//cysteine-type endopeptidase activity	GO:0019538//protein metabolic process;GO:0015669//gas transport	gi|426234939|ref|XP_004011449.1|/0/PREDICTED: androglobin [Ovis aries]
gi|548512831|ref|XM_005694942.1|	751	0	4	0.001	0.871281	9.76699	Up	0.0666342	0.158005	-	K12579|1|6e-80|297|bta:506604|interferon-stimulated gene 20 kDa protein [EC:3.1.13.1]	GO:0016604//nuclear body	GO:0043169//cation binding;GO:0003676//nucleic acid binding;GO:0008296//3'-5'-exodeoxyribonuclease activity	GO:0051707//response to other organism;GO:0016070//RNA metabolic process;GO:0006308//DNA catabolic process;GO:0019221//cytokine-mediated signaling pathway	gi|296475614|tpg|DAA17729.1|/4.74992e-79/TPA: interferon stimulated exonuclease-like [Bos taurus]
gi|548479170|ref|XM_005684383.1|	942	0	5	0.001	0.868275	9.76201	Up	0.0337466	0.0922437	-	K04257|1|7e-165|580|bta:786765|olfactory receptor	-	-	-	gi|426222165|ref|XP_004005271.1|/2.07037e-171/PREDICTED: olfactory receptor 13F1-like [Ovis aries]
gi|548525279|ref|XM_005699023.1|	2082	0	11	0.001	0.864272	9.75534	Up	0.00056942	0.00264131	-	K04131|1|0.0|1105|bta:281685|muscarinic acetylcholine receptor M3	GO:0016021//integral to membrane;GO:0044459//plasma membrane part;GO:0045202//synapse;GO:0033267//axon part	GO:0004629//phospholipase C activity;GO:0016907//G-protein coupled acetylcholine receptor activity	GO:0048731;GO:0007186//G-protein coupled receptor signaling pathway;GO:0006940//regulation of smooth muscle contraction;GO:0030073//insulin secretion;GO:0015980//energy derivation by oxidation of organic compounds;GO:0043412//macromolecule modification	gi|426255574|ref|XP_004021423.1|/0/PREDICTED: muscarinic acetylcholine receptor M3 isoform 1 [Ovis aries]
gi|548514610|ref|XR_310939.1|	379	0	2	0.001	0.863235	9.75361	Up	0.259794	0.431271	-	-	-	-	-	-
gi|548532631|ref|XM_005701208.1|	2277	0	12	0.001	0.862098	9.75171	Up	0.00028838	0.00141155	-	-	-	GO:0017111//nucleoside-triphosphatase activity;GO:0032561//guanyl ribonucleotide binding	-	gi|440912091|gb|ELR61690.1|/0/Guanylate-binding protein 4, partial [Bos grunniens mutus]
gi|548470563|ref|XR_310084.1|	192	0	1	0.001	0.851995	9.7347	Up	0.512976	0.640514	-	-	-	-	GO:0051234//establishment of localization	gi|999049|gb|AAB34798.1|/3.86968e-29/alpha s1-casein A short form [sheep, skimmed milk, Peptide, 191 aa]
gi|548488009|ref|XM_005687461.1|	771	0	4	0.001	0.84868	9.72908	Up	0.0666342	0.158972	-	K02738|1|2e-119|428|bta:510069|20S proteasome subunit beta 1 [EC:3.4.25.1]	GO:0043231//intracellular membrane-bounded organelle;GO:0000502//proteasome complex	GO:0004175//endopeptidase activity	GO:0043161//proteasomal ubiquitin-dependent protein catabolic process;GO:0051320//S phase;GO:0007050//cell cycle arrest;GO:0016070//RNA metabolic process;GO:0051439//regulation of ubiquitin-protein ligase activity involved in mitotic cell cycle;GO:0006520//cellular amino acid metabolic process;GO:0006915//apoptotic process;GO:0030330//DNA damage response, signal transduction by p53 class mediator…	gi|426237420|ref|XP_004012658.1|/3.37413e-120/PREDICTED: proteasome subunit beta type-6 [Ovis aries]
gi|548509183|ref|XM_005693880.1|	1350	0	7	0.001	0.848208	9.72827	Up	0.00865562	0.0293509	-	K07050|1|2e-80|300|mcc:712203|	GO:0044424//intracellular part	GO:0004812//aminoacyl-tRNA ligase activity;GO:0043169//cation binding;GO:0032559	GO:0006418//tRNA aminoacylation for protein translation	gi|297273145|ref|XP_001112499.2|/1.85555e-79/PREDICTED: alanyl-tRNA editing protein Aarsd1-like isoform 2 [Macaca mulatta]
gi|548470751|ref|XM_005681811.1|	1352	0	7	0.001	0.846954	9.72614	Up	0.00865562	0.0293269	-	K00670|1|2e-120|433|bta:528769|peptide alpha-N-acetyltransferase [EC:2.3.1.88];K00864|2|4e-114|412|ptr:471192|glycerol kinase [EC:2.7.1.30]	GO:0043231//intracellular membrane-bounded organelle	GO:0034212//peptide N-acetyltransferase activity;GO:0005488//binding	-	gi|426231922|ref|XP_004009986.1|/6.30392e-120/PREDICTED: N-alpha-acetyltransferase 11 [Ovis aries]
gi|548478884|ref|XM_005684304.1|	1159	0	6	0.001	0.846849	9.72596	Up	0.0170909	0.0522648	-	-	GO:0016020//membrane	GO:0005515//protein binding	-	gi|426222136|ref|XP_004005257.1|/2.53455e-111/PREDICTED: dnaJ homolog subfamily C member 25 [Ovis aries]
gi|548510327|ref|XM_005694276.1|	2130	0	11	0.001	0.844795	9.72246	Up	0.00056942	0.0026419	-	K09294|1|2e-67|258|ssc:100523635|homeobox protein HoxA/B/C/D9	GO:0031981//nuclear lumen	GO:0001071//nucleic acid binding transcription factor activity;GO:0003677//DNA binding	GO:0003002//regionalization;GO:0016055//Wnt receptor signaling pathway;GO:0006357//regulation of transcription from RNA polymerase II promoter;GO:0006935//chemotaxis;GO:0048732//gland development;GO:0001501//skeletal system development	gi|471380477|ref|XP_004378034.1|/1.44704e-66/PREDICTED: homeobox protein Hox-B9 [Trichechus manatus latirostris]
gi|548457157|ref|XM_005677360.1|	585	0	3	0.001	0.838887	9.71233	Up	0.131572	0.268461	-	-	GO:0005764//lysosome;GO:0031902//late endosome membrane	GO:0005488//binding	GO:0009967//positive regulation of signal transduction;GO:0000165//MAPK cascade;GO:0040007//growth;GO:0043200//response to amino acid stimulus;GO:0008104//protein localization	gi|440903632|gb|ELR54269.1|/1.79244e-54/Mitogen-activated protein-binding protein-interacting protein, partial [Bos grunniens mutus]
gi|548516456|ref|XM_005696142.1|	1178	0	6	0.001	0.83319	9.7025	Up	0.0170909	0.0523035	-	K14529|1|3e-30|133|dgr:Dgri_GH19177|ribonuclease P protein subunit RPP14 [EC:3.1.26.5]	GO:0005740//mitochondrial envelope	-	GO:0006810//transport	gi|426249729|ref|XP_004018602.1|/1.48308e-58/PREDICTED: mitochondrial intermembrane space import and assembly protein 40 [Ovis aries]
gi|548458199|ref|XM_005677708.1|	394	0	2	0.001	0.830371	9.69761	Up	0.259794	0.431791	-	K11254|1|3e-40|163|ecb:100068166|histone H4	-	-	-	gi|194223075|ref|XP_001498098.2|/3.13512e-39/PREDICTED: histone H4 [Equus caballus]
gi|548490232|ref|XM_005688256.1|	1182	0	6	0.001	0.830371	9.69761	Up	0.0170909	0.052319	-	K03145|1|3e-157|555|bta:507729|transcription elongation factor S-II	GO:0043231//intracellular membrane-bounded organelle;GO:0043234//protein complex	GO:0046914//transition metal ion binding;GO:0008135//translation factor activity, nucleic acid binding	GO:0006355//regulation of transcription, DNA-dependent;GO:0006354//DNA-dependent transcription, elongation	gi|426241819|ref|XP_004014783.1|/5.31712e-157/PREDICTED: transcription elongation factor A protein 2 [Ovis aries]
gi|548522175|ref|XM_005698109.1|	789	0	4	0.001	0.829318	9.69578	Up	0.0666342	0.158642	-	K04257|1|4e-76|280|bta:618554|olfactory receptor	-	-	-	gi|426255440|ref|XP_004021356.1|/2.48946e-89/PREDICTED: olfactory receptor 10R2-like [Ovis aries]
gi|548531329|ref|XM_005700784.1|	1778	0	9	0.001	0.828036	9.69355	Up	0.00222006	0.00890395	-	K14963|1|3e-14|80.9|tad:TRIADDRAFT_53600|COMPASS component SWD3	GO:0031981//nuclear lumen	-	-	gi|45501300|gb|AAH67094.1|/0/WDR13 protein, partial [Homo sapiens]
gi|548486368|ref|XR_310388.1|	397	0	2	0.001	0.824096	9.68667	Up	0.259794	0.433746	-	-	-	-	-	-
gi|548531393|ref|XM_005700816.1|	1397	0	7	0.001	0.819672	9.6789	Up	0.00865562	0.0294768	-	K01053|1|8e-175|613|bta:280910|gluconolactonase [EC:3.1.1.17]	GO:0043231//intracellular membrane-bounded organelle	GO:0046914//transition metal ion binding;GO:0004091//carboxylesterase activity	GO:0019852//L-ascorbic acid metabolic process;GO:0043462//regulation of ATPase activity;GO:0006875//cellular metal ion homeostasis;GO:0009966//regulation of signal transduction	gi|195972815|ref|NP_001124407.1|/1.60069e-174/regucalcin [Ovis aries]
gi|548485599|ref|XM_005686567.1|	1004	0	5	0.001	0.814657	9.67005	Up	0.0337466	0.09177	-	K05287|1|2e-99|362|bta:768015|phosphatidylinositol glycan, class F [EC:2.7.-.-]	GO:0031090//organelle membrane;GO:0031224//intrinsic to membrane	-	GO:0006497//protein lipidation	gi|426223725|ref|XP_004006024.1|/2.74828e-100/PREDICTED: phosphatidylinositol-glycan biosynthesis class F protein isoform 1 [Ovis aries]
gi|548467901|ref|XM_005680879.1|	604	0	3	0.001	0.812499	9.66622	Up	0.131572	0.268886	-	K06516|1|5e-87|320|bta:618565|killer cell lectin-like receptor subfamily D, member 1	GO:0009986//cell surface;GO:0031224//intrinsic to membrane	GO:0030246//carbohydrate binding	-	gi|426226988|ref|XP_004007612.1|/5.21453e-100/PREDICTED: natural killer cells antigen CD94-like [Ovis aries]
gi|548512711|ref|XM_005694891.1|	807	0	4	0.001	0.810821	9.66324	Up	0.0666342	0.157679	-	K15613|1|1e-06|53.9|nvi:100117144|homeobox protein Meis 1;K15615|5|2e-06|53.1|mdo:100027111|homeobox protein SIX4	GO:0043231//intracellular membrane-bounded organelle	GO:0003676//nucleic acid binding;GO:0001071//nucleic acid binding transcription factor activity	GO:0006351//transcription, DNA-dependent	gi|301786448|ref|XP_002928639.1|/1.03265e-53/PREDICTED: iroquois-class homeodomain protein IRX-1-like [Ailuropoda melanoleuca]
gi|548472316|ref|XM_005682346.1|	1824	0	9	0.001	0.807153	9.6567	Up	0.00222006	0.0089005	-	K11150|1|7e-160|564|bta:281449|retinol dehydrogenase 8 [EC:1.1.1.-]	GO:0031224//intrinsic to membrane;GO:0044424//intracellular part	GO:0008106//alcohol dehydrogenase (NADP+) activity;GO:0033764//steroid dehydrogenase activity, acting on the CH-OH group of donors, NAD or NADP as acceptor	GO:0006694//steroid biosynthetic process;GO:0050953//sensory perception of light stimulus;GO:0001523//retinoid metabolic process	gi|426228949|ref|XP_004008557.1|/3.99416e-163/PREDICTED: retinol dehydrogenase 8 [Ovis aries]
gi|548455625|ref|XM_005676907.1|	1015	0	5	0.001	0.805828	9.65433	Up	0.0337466	0.0919759	-	K01047|1|3e-61|236|bta:503625|phospholipase A2 [EC:3.1.1.4]	-	GO:0046872//metal ion binding;GO:0004091//carboxylesterase activity	GO:0019637//organophosphate metabolic process;GO:0006629//lipid metabolic process	gi|426222036|ref|XP_004005211.1|/6.91826e-75/PREDICTED: group IID secretory phospholipase A2 [Ovis aries]
gi|548501685|ref|XM_005691630.1|	2042	0	10	0.001	0.801092	9.64582	Up	0.00112434	0.00487176	-	-	GO:0031224//intrinsic to membrane	GO:0005488//binding	-	gi|440912869|gb|ELR62396.1|/0/SEC14-like protein 3 [Bos grunniens mutus]
gi|548534618|ref|XM_005701721.1|	1431	0	7	0.001	0.800197	9.64421	Up	0.00865562	0.0293799	-	-	GO:0005769//early endosome	GO:0046914//transition metal ion binding;GO:0035091//phosphatidylinositol binding	GO:0007176//regulation of epidermal growth factor-activated receptor activity	gi|444722054|gb|ELW62758.1|/8.78562e-43/Lateral signaling target protein 2 like protein [Tupaia chinensis]
gi|548475562|ref|XM_005683351.1|	3485	0	17	0.001	0.797966	9.64018	Up	9.60802e-06	5.98177e-05	-	K05038|1|0.0|1149|bta:539786|solute carrier family 6 (neurotransmitter transporter, amino acid) member 5/7/9/14	GO:0016021//integral to membrane	GO:0015175//neutral amino acid transmembrane transporter activity;GO:0005283//sodium:amino acid symporter activity;GO:0005326//neurotransmitter transporter activity	GO:0003333//amino acid transmembrane transport;GO:0015804//neutral amino acid transport;GO:0035725//sodium ion transmembrane transport	gi|426229898|ref|XP_004009020.1|/0/PREDICTED: sodium-dependent proline transporter [Ovis aries]
gi|548520737|ref|XM_005697738.1|	414	0	2	0.001	0.790256	9.62618	Up	0.259794	0.429063	-	K02266|1|2e-53|207|bta:282200|cytochrome c oxidase subunit 6a	GO:0031224//intrinsic to membrane;GO:0005746//mitochondrial respiratory chain	GO:0015002//heme-copper terminal oxidase activity	-	gi|426254623|ref|XP_004020976.1|/1.12311e-52/PREDICTED: cytochrome c oxidase subunit 6A2, mitochondrial-like [Ovis aries]
gi|548488914|ref|XM_005687768.1|	828	0	4	0.001	0.790256	9.62618	Up	0.0666342	0.157031	-	K09226|1|1e-152|538|mmu:65100|zinc finger protein ZIC 5	GO:0043231//intracellular membrane-bounded organelle	GO:0003676//nucleic acid binding;GO:0046914//transition metal ion binding	GO:0014020;GO:0048869//cellular developmental process;GO:0007420//brain development;GO:0010467//gene expression	gi|426236881|ref|XP_004012393.1|/8.81765e-157/PREDICTED: zinc finger protein ZIC 5, partial [Ovis aries]
gi|548507166|ref|XM_005693249.1|	1249	0	6	0.001	0.785827	9.61807	Up	0.0170909	0.0522803	-	-	-	-	-	gi|440895891|gb|ELR47962.1|/5.96839e-53/Intraflagellar transport protein 20-like protein [Bos grunniens mutus]
gi|548502764|ref|XR_310676.1|	417	0	2	0.001	0.784571	9.61576	Up	0.259794	0.428515	-	-	-	-	-	gi|358416557|ref|XP_003583424.1|/1.28274e-32/PREDICTED: uncharacterized protein LOC100850460 [Bos taurus]
gi|548468813|ref|XM_005709739.1|	1254	0	6	0.001	0.782694	9.6123	Up	0.0170909	0.0525293	-	K13534|1|0.0|657|bta:786474|patatin-like phospholipase domain-containing protein 3 [EC:3.1.1.3 2.3.1.-]	GO:0016020//membrane	GO:0016411//acylglycerol O-acyltransferase activity;GO:0004091//carboxylesterase activity	GO:0006641//triglyceride metabolic process	gi|426225881|ref|XP_004007088.1|/0/PREDICTED: patatin-like phospholipase domain-containing protein 3 [Ovis aries]
gi|548527286|ref|XM_005699675.1|	627	0	3	0.001	0.782694	9.6123	Up	0.131572	0.264104	-	K10704|1|2e-28|125|mmu:70620|ubiquitin-conjugating enzyme E2 variant	-	-	-	gi|426252256|ref|XP_004019830.1|/8.58917e-56/PREDICTED: ubiquitin-conjugating enzyme E2 variant 1-like [Ovis aries]
gi|548518561|ref|XM_005696875.1|	1046	0	5	0.001	0.781946	9.61092	Up	0.0337466	0.0916252	-	-	-	-	-	gi|426251366|ref|XP_004019394.1|/7.93166e-130/PREDICTED: uncharacterized protein LOC101112771 [Ovis aries]
gi|548451465|ref|XM_005675456.1|	1256	0	6	0.001	0.781448	9.61001	Up	0.0170909	0.0525527	-	-	GO:0031224//intrinsic to membrane	-	GO:0009888//tissue development	gi|426218151|ref|XP_004003313.1|/2.05158e-77/PREDICTED: transmembrane 4 L6 family member 4 [Ovis aries]
gi|548485098|ref|XM_005686391.1|	1474	0	7	0.001	0.776853	9.6015	Up	0.00865562	0.0294865	-	K12344|1|8e-106|357|bta:527024|3-oxo-5-alpha-steroid 4-dehydrogenase 2 [EC:1.3.99.5]	GO:0031224//intrinsic to membrane;GO:0043231//intracellular membrane-bounded organelle;GO:0031090//organelle membrane	GO:0033765	GO:0048869//cellular developmental process;GO:0046546//development of primary male sexual characteristics;GO:0006694//steroid biosynthetic process;GO:0007154//cell communication;GO:0008406//gonad development	gi|426223863|ref|XP_004006093.1|/2.77483e-105/PREDICTED: 3-oxo-5-alpha-steroid 4-dehydrogenase 2 [Ovis aries]
gi|548464581|ref|XM_005679778.1|	5056	0	24	0.001	0.776502	9.60085	Up	8.21048e-08	6.67538e-07	-	K11293|1|5e-19|98.6|cbr:CBG03541|protein HIRA/HIR1	-	-	-	gi|426224243|ref|XP_004006283.1|/0/PREDICTED: leucine-rich repeat and IQ domain-containing protein 1 [Ovis aries]
gi|548463704|ref|XM_005679360.1|	635	0	3	0.001	0.772833	9.59401	Up	0.131572	0.265601	-	K09298|1|7e-107|386|ssc:100359352|homeobox protein HoxA/C/D13	GO:0043231//intracellular membrane-bounded organelle	GO:0001071//nucleic acid binding transcription factor activity;GO:0043565//sequence-specific DNA binding	GO:0046546//development of primary male sexual characteristics;GO:0001885//endothelial cell development;GO:0060740//prostate gland epithelium morphogenesis;GO:0001708//cell fate specification;GO:0030326//embryonic limb morphogenesis;GO:0007088//regulation of mitosis;GO:0006915//apoptotic process;GO:0048514//blood vessel morphogenesis;GO:0030509//BMP signaling pathway;GO:0003231//cardiac ventricle…	gi|440899263|gb|ELR50592.1|/5.43497e-106/Homeobox protein Hox-A13, partial [Bos grunniens mutus]
gi|548473222|ref|XM_005682651.1|	850	0	4	0.001	0.769803	9.58834	Up	0.0666342	0.156727	-	-	-	-	-	gi|426230710|ref|XP_004009406.1|/2.45513e-125/PREDICTED: transmembrane and immunoglobulin domain-containing protein 2 [Ovis aries]
gi|548474610|ref|XM_005683030.1|	426	0	2	0.001	0.767996	9.58495	Up	0.259794	0.42522	-	-	-	-	-	-
gi|548521218|ref|XM_005697912.1|	430	0	2	0.001	0.760851	9.57147	Up	0.259794	0.434554	-	K02891|1|5e-42|169|bta:100294785|large subunit ribosomal protein L22e	GO:0030529//ribonucleoprotein complex	GO:0005198//structural molecule activity	GO:0010467//gene expression	gi|426243514|ref|XP_004015599.1|/2.10759e-43/PREDICTED: 60S ribosomal protein L22-like 1-like [Ovis aries]
gi|548520938|ref|XM_005697819.1|	1511	0	7	0.001	0.75783	9.56573	Up	0.00865562	0.0294816	-	K14527|1|2e-65|250|pon:100459277|ribonuclease P/MRP protein subunit RPP20 [EC:3.1.26.5]	GO:0030681;GO:0031981//nuclear lumen	GO:0005488//binding;GO:0004549//tRNA-specific ribonuclease activity	GO:0006399//tRNA metabolic process	gi|114615069|ref|XP_519267.2|/1.49944e-64/PREDICTED: ribonuclease P protein subunit p20 isoform 2 [Pan troglodytes]
gi|548464487|ref|XM_005679733.1|	2160	0	10	0.001	0.757329	9.56478	Up	0.00112434	0.00487279	-	-	-	GO:0046872//metal ion binding	-	gi|426226582|ref|XP_004007420.1|/0/PREDICTED: LOW QUALITY PROTEIN: calcyphosin-2 [Ovis aries]
gi|548482660|ref|XM_005685643.1|	1519	0	7	0.001	0.753839	9.55811	Up	0.00865562	0.0294186	-	K13705|1|0.0|647|ssc:100523298|abhydrolase domain-containing protein 12B	-	GO:0003824//catalytic activity	-	gi|426233130|ref|XP_004010570.1|/0/PREDICTED: abhydrolase domain-containing protein 12B [Ovis aries]
gi|548475954|ref|XM_005683438.1|	1521	0	7	0.001	0.752848	9.55621	Up	0.00865562	0.0293365	-	K10352|1|9e-09|62.4|cfa:489862|myosin heavy chain;K11498|3|3e-08|60.8|bta:281681|centromeric protein E	-	-	-	gi|426230129|ref|XP_004009133.1|/0/PREDICTED: protein FAM81B [Ovis aries]
gi|548526653|ref|XR_311196.1|	436	0	2	0.001	0.750381	9.55148	Up	0.259794	0.42872	-	-	-	-	-	-
gi|548454190|ref|XM_005676215.1|	1745	0	8	0.001	0.749951	9.55065	Up	0.0043836	0.0162933	-	K04715|1|2e-55|218|gga:425523|ceramide kinase [EC:2.7.1.138]	-	-	-	gi|426222461|ref|XP_004005410.1|/0/PREDICTED: ceramide kinase-like protein [Ovis aries]
gi|548511772|ref|XM_005694681.1|	873	0	4	0.001	0.749521	9.54983	Up	0.0666342	0.157139	-	K07883|1|1e-127|456|pon:100457796|Ras-related protein Rab-3C	GO:0030136//clathrin-coated vesicle;GO:0016020//membrane	GO:0032561//guanyl ribonucleotide binding	GO:0035556//intracellular signal transduction;GO:0006887//exocytosis;GO:0001505//regulation of neurotransmitter levels	gi|350594328|ref|XP_003359827.2|/1.78972e-126/PREDICTED: ras-related protein Rab-3C-like isoform 1 [Sus scrofa]
gi|548530005|ref|XM_005700386.1|	658	0	3	0.001	0.745819	9.54268	Up	0.131572	0.263873	-	K02905|1|2e-64|245|bta:507270|large subunit ribosomal protein L29e	GO:0030529//ribonucleoprotein complex	GO:0005198//structural molecule activity	GO:0010467//gene expression	gi|440904177|gb|ELR54723.1|/2.88808e-68/60S ribosomal protein L29, partial [Bos grunniens mutus]
gi|548452404|ref|XM_005675676.1|	222	0	1	0.001	0.736861	9.52525	Up	0.512976	0.670515	-	-	GO:0005740//mitochondrial envelope;GO:0019866//organelle inner membrane;GO:0031224//intrinsic to membrane	-	-	gi|164519016|ref|NP_001106789.1|/3.43267e-25/up-regulated during skeletal muscle growth protein 5 [Bos taurus]
gi|548484101|ref|XM_005686085.1|	1779	0	8	0.001	0.735618	9.52281	Up	0.0043836	0.0162787	-	-	-	-	-	gi|426233676|ref|XP_004010841.1|/0/PREDICTED: LOW QUALITY PROTEIN: prospero homeobox protein 2 [Ovis aries]
gi|548510074|ref|XM_005694156.1|	1558	0	7	0.001	0.734969	9.52154	Up	0.00865562	0.0293558	-	-	GO:0032991//macromolecular complex	GO:0016407//acetyltransferase activity	-	gi|440895168|gb|ELR47429.1|/6.11199e-103/N-acetyltransferase 9 [Bos grunniens mutus]
gi|548464070|ref|XM_005679537.1|	668	0	3	0.001	0.734654	9.52092	Up	0.131572	0.26395	-	K03111|1|1e-78|292|bta:515765|single-strand DNA-binding protein	GO:0031981//nuclear lumen;GO:0005759//mitochondrial matrix	GO:0043566//structure-specific DNA binding	GO:0051095;GO:0006259//DNA metabolic process;GO:0007005//mitochondrion organization	gi|296488185|tpg|DAA30298.1|/1.40706e-78/TPA: single-stranded DNA-binding protein, mitochondrial precursor [Bos taurus]
gi|548523422|ref|XR_311128.1|	223	0	1	0.001	0.733556	9.51876	Up	0.512976	0.667431	-	-	-	-	-	-
gi|548455181|ref|XR_309821.1|	446	0	2	0.001	0.733556	9.51876	Up	0.259794	0.429854	-	-	-	-	-	-
gi|548530117|ref|XM_005700440.1|	2022	0	9	0.001	0.728114	9.50802	Up	0.00222006	0.00892128	-	-	-	-	-	gi|426258270|ref|XP_004022737.1|/0/PREDICTED: transmembrane 9 superfamily member 2-like [Ovis aries]
gi|548518299|ref|XM_005696751.1|	674	0	3	0.001	0.728114	9.50802	Up	0.131572	0.264463	-	K11252|1|7e-47|187|ptr:462491|histone H2B;K11253|4|2e-45|182|pon:100439748|histone H3	GO:0000785//chromatin	GO:0003676//nucleic acid binding	GO:0034728//nucleosome organization	gi|426351866|ref|XP_004043446.1|/5.51149e-46/PREDICTED: histone H2B type 1-D-like isoform 3 [Gorilla gorilla gorilla]
gi|548464461|ref|XM_005679720.1|	3148	0	14	0.001	0.727498	9.5068	Up	7.39662e-05	0.000401967	-	K13136|1|2e-115|417|nvi:100114269|gem associated protein 8;K11452|2|6e-16|87.4|tgu:100222038|chromobox protein 4	GO:0044424//intracellular part	GO:0005099//Ras GTPase activator activity;GO:0005488//binding	GO:0032318//regulation of Ras GTPase activity	gi|296488022|tpg|DAA30135.1|/0/TPA: TBC1 domain family, member 15 [Bos taurus]
gi|548484765|ref|XR_310354.1|	226	0	1	0.001	0.723819	9.49948	Up	0.512976	0.645983	-	-	-	-	-	-
gi|548481407|ref|XM_005685216.1|	905	0	4	0.001	0.723019	9.49789	Up	0.0666342	0.158917	-	-	-	GO:0004721//phosphoprotein phosphatase activity	GO:0006040//amino sugar metabolic process;GO:0006796//phosphate-containing compound metabolic process	gi|440898096|gb|ELR49667.1|/2.36538e-63/Magnesium-dependent phosphatase 1, partial [Bos grunniens mutus]
gi|548529048|ref|XM_005700125.1|	1358	0	6	0.001	0.722753	9.49736	Up	0.0170909	0.0521567	-	-	-	-	-	gi|426258391|ref|XP_004022796.1|/0/PREDICTED: T-complex protein 11 homolog [Ovis aries]
gi|548531449|ref|XM_005700843.1|	453	0	2	0.001	0.722221	9.4963	Up	0.259794	0.430682	-	-	GO:0005856//cytoskeleton	-	-	gi|466034265|ref|XP_004274989.1|/5.81988e-33/PREDICTED: protein FAM110C [Orcinus orca]
gi|548518059|ref|XM_005696635.1|	453	0	2	0.001	0.722221	9.4963	Up	0.259794	0.426268	-	-	-	-	-	gi|426250652|ref|XP_004019049.1|/8.57189e-21/PREDICTED: surfactant-associated protein 2 [Ovis aries]
gi|548520441|ref|XM_005697668.1|	906	0	4	0.001	0.722221	9.4963	Up	0.0666342	0.156941	-	K01126|1|6e-07|55.5|cbr:CBG05849|glycerophosphoryl diester phosphodiesterase [EC:3.1.4.46]	GO:0031224//intrinsic to membrane	GO:0043169//cation binding;GO:0008081//phosphoric diester hydrolase activity	GO:0019400	gi|426254519|ref|XP_004020924.1|/2.44325e-150/PREDICTED: glycerophosphodiester phosphodiesterase domain-containing protein 3 [Ovis aries]
gi|548488658|ref|XR_310451.1|	227	0	1	0.001	0.72063	9.49312	Up	0.512976	0.664667	-	-	-	-	-	-
gi|548467114|ref|XM_005680665.1|	1599	0	7	0.001	0.716123	9.48406	Up	0.00865562	0.0294719	-	K07934|1|6e-78|292|bta:617147|Rab-like protein 4	GO:0030990//intraflagellar transport particle	GO:0032561//guanyl ribonucleotide binding	GO:0035556//intracellular signal transduction	gi|187607646|ref|NP_001119838.1|/2.82595e-77/intraflagellar transport protein 27 homolog [Ovis aries]
gi|548525452|ref|XR_311174.1|	230	0	1	0.001	0.711231	9.47417	Up	0.512976	0.645786	-	-	-	-	-	-
gi|548486280|ref|XR_310382.1|	692	0	3	0.001	0.709175	9.47	Up	0.131572	0.263514	-	-	-	-	-	-
gi|548528285|ref|XM_005700026.1|	462	0	2	0.001	0.708152	9.46791	Up	0.259794	0.435118	-	K02183|1|4e-24|110|spu:585061|calmodulin	GO:0033267//axon part;GO:0044424//intracellular part	GO:0046872//metal ion binding	GO:0050953//sensory perception of light stimulus;GO:0042462//eye photoreceptor cell development;GO:0007165//signal transduction	gi|426252566|ref|XP_004019979.1|/2.96408e-77/PREDICTED: LOW QUALITY PROTEIN: calcium-binding protein 4 [Ovis aries]
gi|548454146|ref|XM_005676195.1|	4183	0	18	0.001	0.703919	9.45927	Up	4.86594e-06	3.17493e-05	-	K04420|1|2e-62|242|spu:577291|mitogen-activated protein kinase kinase kinase 2 [EC:2.7.11.25];K04421|4|4e-60|234|acs:100562159|mitogen-activated protein kinase kinase kinase 3 [EC:2.7.11.25]	-	-	-	gi|426221170|ref|XP_004004783.1|/0/PREDICTED: SPS1/STE20-related protein kinase YSK4 isoform 1 [Ovis aries]
gi|548528146|ref|XM_005699988.1|	465	0	2	0.001	0.703583	9.45858	Up	0.259794	0.427593	-	K08694|1|3e-76|283|bta:513874|speedy	GO:0043231//intracellular membrane-bounded organelle	GO:0019900//kinase binding	GO:0009987//cellular process	gi|426252484|ref|XP_004019942.1|/8.59528e-77/PREDICTED: speedy protein C [Ovis aries]
gi|548449147|ref|XM_005674708.1|	2099	0	9	0.001	0.701404	9.4541	Up	0.00222006	0.00890914	-	K06087|1|5e-110|399|bta:538761|claudin	GO:0031224//intrinsic to membrane;GO:0043296//apical junction complex;GO:0043231//intracellular membrane-bounded organelle	GO:0005488//binding	-	gi|426217173|ref|XP_004002828.1|/3.81121e-112/PREDICTED: claudin-8 [Ovis aries]
gi|548523097|ref|XM_005698408.1|	703	0	3	0.001	0.698078	9.44725	Up	0.131572	0.264902	-	K09357|1|5e-58|224|aml:100483320|paired-like homeodomain transcription factor 3	GO:0043231//intracellular membrane-bounded organelle	GO:0001071//nucleic acid binding transcription factor activity;GO:0003677//DNA binding	GO:0006355//regulation of transcription, DNA-dependent;GO:0007420//brain development;GO:0048468//cell development;GO:0009653//anatomical structure morphogenesis;GO:0007610//behavior;GO:0002088//lens development in camera-type eye;GO:0030182//neuron differentiation	gi|281352063|gb|EFB27647.1|/2.63363e-57/hypothetical protein PANDA_001770 [Ailuropoda melanoleuca]
gi|548482137|ref|XM_005685400.1|	710	0	3	0.001	0.691196	9.43295	Up	0.131572	0.26467	-	K01168|1|4e-11|68.6|ptr:465207|pancreatic ribonuclease [EC:3.1.27.5]	-	GO:0016892;GO:0005488//binding	-	gi|297459486|ref|XP_002700568.1|/1.70532e-80/PREDICTED: ribonuclease-like protein 12 [Bos taurus]
gi|548512959|ref|XM_005695005.1|	3086	0	13	0.001	0.689106	9.42858	Up	0.000146049	0.000756285	-	K01120|1|0.0|1484|bta:506787|3',5'-cyclic-nucleotide phosphodiesterase [EC:3.1.4.17]	GO:0044444//cytoplasmic part	GO:0043169//cation binding;GO:0004871//signal transducer activity;GO:0004114//3',5'-cyclic-nucleotide phosphodiesterase activity	GO:0006351//transcription, DNA-dependent;GO:0009123	gi|426248726|ref|XP_004018110.1|/0/PREDICTED: high affinity cAMP-specific and IBMX-insensitive 3',5'-cyclic phosphodiesterase 8A [Ovis aries]
gi|548533147|ref|XM_005701333.1|	954	0	4	0.001	0.685883	9.42182	Up	0.0666342	0.158205	-	K04257|1|4e-138|491|ssc:100521182|olfactory receptor	-	-	-	gi|426230410|ref|XP_004009265.1|/1.85359e-167/PREDICTED: olfactory receptor 7C2-like [Ovis aries]
gi|548471814|ref|XM_005682221.1|	954	0	4	0.001	0.685883	9.42182	Up	0.0666342	0.158095	-	K00490|1|1e-139|496|bta:507016|cytochrome P450, family 4, subfamily F (leukotriene-B4 20-monooxygenase) [EC:1.14.13.30]	GO:0031090//organelle membrane;GO:0043231//intracellular membrane-bounded organelle;GO:0031224//intrinsic to membrane	GO:0005506//iron ion binding;GO:0016712//oxidoreductase activity, acting on paired donors, with incorporation or reduction of molecular oxygen, reduced flavin or flavoprotein as one donor, and incorporation of one atom of oxygen	GO:0006952//defense response;GO:0044237//cellular metabolic process	gi|296486105|tpg|DAA28218.1|/2.51102e-156/TPA: cytochrome P450, family 4, subfamily F, polypeptide 2-like [Bos taurus]
gi|548479149|ref|XR_310255.1|	956	0	4	0.001	0.684448	9.4188	Up	0.0666342	0.156763	-	-	-	-	-	-
gi|548465493|ref|XM_005680021.1|	719	0	3	0.001	0.682544	9.41478	Up	0.131572	0.269687	-	K00704|1|9e-70|263|bta:281894|alpha-lactalbumin [EC:2.4.1.22]	-	GO:0046872//metal ion binding;GO:0035250//UDP-galactosyltransferase activity	GO:0005988	gi|125998|sp|P00712.1|LALBA_CAPHI/1.34544e-72/RecName: Full=Alpha-lactalbumin; AltName: Full=Lactose synthase B protein; Flags: Precursor
gi|548511525|ref|XM_005694560.1|	241	0	1	0.001	0.678768	9.40677	Up	0.512976	0.649269	-	K03094|1|1e-27|121|oaa:100082264|S-phase kinase-associated protein 1	GO:0031981//nuclear lumen;GO:0031461//cullin-RING ubiquitin ligase complex;GO:0044444//cytoplasmic part	GO:0016772//transferase activity, transferring phosphorus-containing groups;GO:0004091//carboxylesterase activity;GO:0019787//small conjugating protein ligase activity	GO:0043161//proteasomal ubiquitin-dependent protein catabolic process;GO:0051439//regulation of ubiquitin-protein ligase activity involved in mitotic cell cycle;GO:0006796//phosphate-containing compound metabolic process	gi|351695608|gb|EHA98526.1|/1.66774e-32/S-phase kinase-associated protein 1 [Heterocephalus glaber]
gi|548514218|ref|XM_005695453.1|	724	0	3	0.001	0.67783	9.40478	Up	0.131572	0.26701	-	K15123|1|2e-45|182|bta:516483|solute carrier family 25, member 45/47	-	-	-	gi|410963041|ref|XP_003988075.1|/3.2606e-74/PREDICTED: solute carrier family 25 member 47 [Felis catus]
gi|548471880|ref|XR_310116.1|	245	0	1	0.001	0.667686	9.38303	Up	0.512976	0.644136	-	-	-	-	-	-
gi|548498177|ref|XM_005690635.1|	1962	0	8	0.001	0.667005	9.38155	Up	0.0043836	0.0162524	-	K00485|1|0.0|972|ssc:100525884|dimethylaniline monooxygenase (N-oxide forming) [EC:1.14.13.8]	GO:0031224//intrinsic to membrane;GO:0033643;GO:0005789//endoplasmic reticulum membrane	GO:0016709//oxidoreductase activity, acting on paired donors, with incorporation or reduction of molecular oxygen, NAD(P)H as one donor, and incorporation of one atom of oxygen;GO:0000166//nucleotide binding;GO:0050662//coenzyme binding	GO:0055114//oxidation-reduction process;GO:0019748//secondary metabolic process;GO:0046496//nicotinamide nucleotide metabolic process	gi|253970394|ref|NP_001156746.1|/0/dimethylaniline monooxygenase [N-oxide-forming] 2 isoform 1 [Bos taurus]
gi|548507840|ref|XM_005693478.1|	1726	0	7	0.001	0.663431	9.3738	Up	0.00865562	0.0293654	-	K10064|1|3e-153|542|bta:531519|asialoglycoprotein receptor 2	GO:0031981//nuclear lumen;GO:0005924//cell-substrate adherens junction	GO:0004888//transmembrane signaling receptor activity;GO:0030246//carbohydrate binding	GO:0010608//posttranscriptional regulation of gene expression;GO:0044260;GO:0048878//chemical homeostasis;GO:0007165//signal transduction	gi|426237456|ref|XP_004012676.1|/2.75719e-166/PREDICTED: asialoglycoprotein receptor 2 isoform 1 [Ovis aries]
gi|548534562|ref|XM_005701694.1|	494	0	2	0.001	0.66228	9.3713	Up	0.259794	0.422974	-	K11252|1|2e-44|178|cfa:100856099|histone H2B	GO:0043231//intracellular membrane-bounded organelle	GO:0003676//nucleic acid binding	GO:0034728//nucleosome organization	gi|149029297|gb|EDL84564.1|/3.00863e-44/histone 1, H2bn (predicted) [Rattus norvegicus]
gi|548470670|ref|XM_005681774.1|	1977	0	8	0.001	0.661945	9.37057	Up	0.0043836	0.0162904	-	K12741|1|1e-08|62.4|cqu:CpipJ_CPIJ001612|heterogeneous nuclear ribonucleoprotein A1/A3	GO:0044444//cytoplasmic part	GO:0008047//enzyme activator activity;GO:0003676//nucleic acid binding;GO:0005515//protein binding	GO:0006810//transport;GO:0007264//small GTPase mediated signal transduction;GO:0009966//regulation of signal transduction;GO:0033036	gi|440893995|gb|ELR46572.1|/1.08825e-169/Ras GTPase-activating protein-binding protein 2, partial [Bos grunniens mutus]
gi|548499866|ref|XR_310622.1|	2996	0	12	0.001	0.655206	9.3558	Up	0.00028838	0.00141088	-	-	GO:0012505//endomembrane system;GO:0044444//cytoplasmic part	-	GO:0051046//regulation of secretion;GO:0015031//protein transport	gi|426246929|ref|XP_004017239.1|/0/PREDICTED: arfaptin-1 isoform 1 [Ovis aries]
gi|548529108|ref|XM_005700134.1|	2254	0	9	0.001	0.653171	9.35132	Up	0.00222006	0.00892475	-	-	GO:0031224//intrinsic to membrane	-	-	gi|426257867|ref|XP_004022543.1|/0/PREDICTED: armadillo repeat-containing X-linked protein 3 isoform 1 [Ovis aries]
gi|548519936|ref|XM_005697518.1|	752	0	3	0.001	0.652592	9.35004	Up	0.131572	0.264386	-	K01047|1|6e-77|287|bta:613966|phospholipase A2 [EC:3.1.1.4]	-	GO:0016787//hydrolase activity	GO:0032305//positive regulation of icosanoid secretion;GO:0031325//positive regulation of cellular metabolic process;GO:0002694;GO:0010742//macrophage derived foam cell differentiation;GO:0044255//cellular lipid metabolic process;GO:0015914//phospholipid transport;GO:0006935//chemotaxis;GO:0010883//regulation of lipid storage	gi|426255151|ref|XP_004021226.1|/3.07881e-78/PREDICTED: group 10 secretory phospholipase A2 [Ovis aries]
gi|548488934|ref|XM_005687778.1|	753	0	3	0.001	0.651725	9.34812	Up	0.131572	0.264489	-	-	GO:0031224//intrinsic to membrane	-	-	gi|139948586|ref|NP_001077245.1|/1.79058e-134/transmembrane protein FAM155A [Bos taurus]
gi|548501530|ref|XM_005691604.1|	758	0	3	0.001	0.647426	9.33857	Up	0.131572	0.264695	-	K01886|1|8e-14|77.8|tgu:100226583|glutaminyl-tRNA synthetase [EC:6.1.1.18]	-	GO:0005198//structural molecule activity;GO:0042802//identical protein binding	GO:0001654//eye development;GO:0050953//sensory perception of light stimulus	gi|301774797|ref|XP_002922818.1|/7.88529e-114/PREDICTED: beta-crystallin B2-like [Ailuropoda melanoleuca]
gi|548467216|ref|XM_005680713.1|	1012	0	4	0.001	0.646573	9.33667	Up	0.0666342	0.157085	-	-	GO:0043231//intracellular membrane-bounded organelle;GO:0044421//extracellular region part	GO:0005102//receptor binding	GO:0002062//chondrocyte differentiation;GO:0001649//osteoblast differentiation;GO:0060560//developmental growth involved in morphogenesis;GO:0051604//protein maturation;GO:0008283//cell proliferation;GO:0043392//negative regulation of DNA binding;GO:0007154//cell communication;GO:0006171//cAMP biosynthetic process;GO:0007188//adenylate cyclase-modulating G-protein coupled receptor signaling pathw…	gi|300827237|gb|ADK36630.1|/2.37777e-75/parathyroid hormone-like protein [Capra hircus]
gi|548498041|ref|XM_005690568.1|	1013	0	4	0.001	0.645935	9.33525	Up	0.0666342	0.156906	-	K10435|1|9e-78|290|bta:507432|microtubule-associated protein 1 light chain	GO:0031982//vesicle;GO:0005774//vacuolar membrane;GO:0015630//microtubule cytoskeleton	GO:0005488//binding	GO:0044248//cellular catabolic process	gi|426239607|ref|XP_004013711.1|/1.48934e-77/PREDICTED: microtubule-associated proteins 1A/1B light chain 3C-like [Ovis aries]
gi|548451264|ref|XM_005675361.1|	2545	0	10	0.001	0.642762	9.32814	Up	0.00112434	0.00487483	-	-	-	-	-	gi|426218004|ref|XP_004003240.1|/0/PREDICTED: zinc finger B-box domain-containing protein 1 isoform 2 [Ovis aries]
gi|548515467|ref|XM_005695900.1|	510	0	2	0.001	0.641502	9.32531	Up	0.259794	0.435896	-	K10360|1|4e-06|51.2|acs:100566254|myosin IX	-	-	-	gi|426249463|ref|XP_004018469.1|/3.32443e-76/PREDICTED: IQ domain-containing protein F5 [Ovis aries]
gi|548506344|ref|XM_005692998.1|	510	0	2	0.001	0.641502	9.32531	Up	0.259794	0.431861	-	K14377|1|1e-43|176|ssc:100518788|osteoclast-associated immunoglobulin-like receptor	GO:0016020//membrane	-	-	gi|358417086|ref|XP_003583548.1|/3.68413e-67/PREDICTED: osteoclast associated, immunoglobulin-like receptor [Bos taurus]
gi|548476328|ref|XM_005683610.1|	1276	0	5	0.001	0.640999	9.32418	Up	0.0337466	0.0914568	-	-	GO:0043231//intracellular membrane-bounded organelle	GO:0003676//nucleic acid binding;GO:0001071//nucleic acid binding transcription factor activity	GO:0006351//transcription, DNA-dependent;GO:0003006//developmental process involved in reproduction	gi|426220511|ref|XP_004004458.1|/3.4957e-165/PREDICTED: LOW QUALITY PROTEIN: doublesex- and mab-3-related transcription factor A1 [Ovis aries]
gi|548507842|ref|XM_005693479.1|	1535	0	6	0.001	0.639413	9.3206	Up	0.0170909	0.0525606	-	K10064|1|4e-158|558|bta:531519|asialoglycoprotein receptor 2	GO:0031981//nuclear lumen;GO:0005924//cell-substrate adherens junction	GO:0004888//transmembrane signaling receptor activity;GO:0030246//carbohydrate binding	GO:0010608//posttranscriptional regulation of gene expression;GO:0044260;GO:0048878//chemical homeostasis;GO:0007165//signal transduction	gi|426237456|ref|XP_004012676.1|/4.18003e-171/PREDICTED: asialoglycoprotein receptor 2 isoform 1 [Ovis aries]
gi|548499999|ref|XM_005691222.1|	257	0	1	0.001	0.63651	9.31404	Up	0.512976	0.643276	-	-	-	-	-	gi|426248476|ref|XP_004017989.1|/2.24741e-21/PREDICTED: small EDRK-rich factor 2 isoform 3 [Ovis aries]
gi|548461121|ref|XM_005678585.1|	1551	0	6	0.001	0.632816	9.30564	Up	0.0170909	0.0522958	-	K00760|1|1e-116|421|ssc:397351|hypoxanthine phosphoribosyltransferase [EC:2.4.2.8]	GO:0044444//cytoplasmic part	GO:0046872//metal ion binding;GO:0042802//identical protein binding;GO:0016763//transferase activity, transferring pentosyl groups	GO:0014075//response to amine stimulus;GO:0048812//neuron projection morphogenesis;GO:0009169;GO:0006188//IMP biosynthetic process;GO:0043096//purine nucleobase salvage;GO:0042053//regulation of dopamine metabolic process;GO:0007610//behavior;GO:0021953//central nervous system neuron differentiation;GO:0006177//GMP biosynthetic process;GO:0048232//male gamete generation;GO:0008219//cell death;GO:…	gi|426215322|ref|XP_004001922.1|/4.76151e-122/PREDICTED: hypoxanthine-guanine phosphoribosyltransferase-like isoform 1 [Ovis aries]
gi|548479392|ref|XM_005684490.1|	517	0	2	0.001	0.632816	9.30564	Up	0.259794	0.424615	-	-	-	-	-	gi|426234419|ref|XP_004011193.1|/4.26635e-50/PREDICTED: tumor protein D53 [Ovis aries]
gi|548481967|ref|XM_005709521.1|	777	0	3	0.001	0.631595	9.30286	Up	0.131572	0.268355	-	-	-	GO:0005488//binding	-	gi|123959776|ref|NP_001074210.1|/1.57237e-72/THAP domain-containing protein 10 [Bos taurus]
gi|548485100|ref|XM_005686392.1|	1555	0	6	0.001	0.631189	9.30193	Up	0.0170909	0.0524434	-	K12344|1|1e-89|331|bta:527024|3-oxo-5-alpha-steroid 4-dehydrogenase 2 [EC:1.3.99.5]	GO:0031224//intrinsic to membrane;GO:0043231//intracellular membrane-bounded organelle;GO:0031090//organelle membrane	GO:0033765	GO:0048869//cellular developmental process;GO:0046546//development of primary male sexual characteristics;GO:0006694//steroid biosynthetic process;GO:0007154//cell communication;GO:0008406//gonad development	gi|426223863|ref|XP_004006093.1|/4.07913e-89/PREDICTED: 3-oxo-5-alpha-steroid 4-dehydrogenase 2 [Ovis aries]
gi|548452252|ref|XM_005675651.1|	778	0	3	0.001	0.630783	9.301	Up	0.131572	0.264928	-	K09541|1|3e-93|341|bta:281718|crystallin, alpha A	GO:0043231//intracellular membrane-bounded organelle	GO:0005198//structural molecule activity;GO:0005515//protein binding	GO:0006457//protein folding;GO:0048048//embryonic eye morphogenesis;GO:0010467//gene expression;GO:0050953//sensory perception of light stimulus;GO:0002088//lens development in camera-type eye;GO:0000302//response to reactive oxygen species;GO:0009411//response to UV;GO:0000279//M phase;GO:0030036//actin cytoskeleton organization;GO:0051259//protein oligomerization;GO:0001932//regulation of prote…	gi|60223045|ref|NP_001012476.1|/1.78655e-92/alpha-crystallin A chain [Ovis aries]
gi|548477775|ref|XR_310236.1|	260	0	1	0.001	0.629166	9.2973	Up	0.512976	0.649946	-	-	-	-	-	-
gi|548487556|ref|XM_005687272.1|	523	0	2	0.001	0.625557	9.289	Up	0.259794	0.423475	-	-	-	GO:0071855//neuropeptide receptor binding;GO:0005179//hormone activity	GO:0007186//G-protein coupled receptor signaling pathway;GO:0008217//regulation of blood pressure;GO:0050795//regulation of behavior	gi|187607671|ref|NP_001119841.1|/1.9351e-37/orexigenic neuropeptide QRFP precursor [Ovis aries]
gi|548502517|ref|XM_005691835.1|	1308	0	5	0.001	0.625317	9.28844	Up	0.0337466	0.0918062	-	K14994|1|0.0|733|bta:518625|solute carrier family 38 (sodium-coupled neutral amino acid transporter), member 7/8;K08653|5|8e-174|610|aml:100475586|membrane-bound transcription factor site-1 protease [EC:3.4.21.112]	GO:0016020//membrane	-	GO:0006811//ion transport	gi|426242246|ref|XP_004014985.1|/0/PREDICTED: putative sodium-coupled neutral amino acid transporter 8 [Ovis aries]
gi|548455763|ref|XM_005676955.1|	1047	0	4	0.001	0.624959	9.28762	Up	0.0666342	0.157805	-	K08413|1|0.0|638|bta:539107|G protein-coupled receptor 55	GO:0016021//integral to membrane	GO:0004930//G-protein coupled receptor activity	GO:0043410//positive regulation of MAPK cascade;GO:0010863//positive regulation of phospholipase C activity;GO:0001894//tissue homeostasis;GO:0002762//negative regulation of myeloid leukocyte differentiation;GO:0007166//cell surface receptor signaling pathway;GO:0007266//Rho protein signal transduction	gi|426222653|ref|XP_004005501.1|/0/PREDICTED: G-protein coupled receptor 55 [Ovis aries]
gi|548470395|ref|XM_005681639.1|	524	0	2	0.001	0.624363	9.28624	Up	0.259794	0.433291	-	K07957|1|1e-91|335|bta:539310|ADP-ribosylation factor-like 9	-	GO:0032561//guanyl ribonucleotide binding	-	gi|426232205|ref|XP_004010124.1|/9.44914e-93/PREDICTED: ADP-ribosylation factor-like protein 9 [Ovis aries]
gi|548470154|ref|XM_005681521.1|	1321	0	5	0.001	0.619164	9.27418	Up	0.0337466	0.0916975	-	K03644|1|7e-173|607|bta:530865|lipoic acid synthetase [EC:2.8.1.8]	GO:0043231//intracellular membrane-bounded organelle	GO:0043169//cation binding;GO:0016783//sulfurtransferase activity;GO:0051536//iron-sulfur cluster binding	GO:0006952//defense response;GO:0014020;GO:0006633//fatty acid biosynthetic process;GO:0002237//response to molecule of bacterial origin	gi|426231595|ref|XP_004009824.1|/3.52039e-176/PREDICTED: lipoyl synthase, mitochondrial isoform 1 [Ovis aries]
gi|548495676|ref|XM_005689886.1|	795	0	3	0.001	0.617295	9.26982	Up	0.131572	0.264644	-	K11092|1|7e-08|58.2|tad:TRIADDRAFT_28604|U2 small nuclear ribonucleoprotein A'	GO:0031224//intrinsic to membrane;GO:0044424//intracellular part	GO:0008171//O-methyltransferase activity	GO:0050954//sensory perception of mechanical stimulus;GO:0042133//neurotransmitter metabolic process;GO:0006730//one-carbon metabolic process;GO:0060119//inner ear receptor cell development;GO:0006584//catecholamine metabolic process	gi|426245057|ref|XP_004016331.1|/7.81874e-107/PREDICTED: leucine-rich repeat-containing protein 51 isoform 1 [Ovis aries]
gi|548516952|ref|XM_005696258.1|	532	0	2	0.001	0.614974	9.26438	Up	0.259794	0.432697	-	K14460|1|2e-50|198|bta:525923|colipase	-	GO:0030234//enzyme regulator activity	GO:0006629//lipid metabolic process;GO:0032501//multicellular organismal process	gi|426250195|ref|XP_004018823.1|/6.00644e-50/PREDICTED: colipase [Ovis aries]
gi|548464391|ref|XM_005679685.1|	1064	0	4	0.001	0.614974	9.26438	Up	0.0666342	0.15786	-	K10332|1|9e-90|330|bta:616286|ankyrin repeat and SOCS box protein 10	-	-	GO:0007165//signal transduction	gi|358412048|ref|XP_873363.5|/6.92643e-89/PREDICTED: ankyrin repeat and SOCS box protein 10 [Bos taurus]
gi|548474913|ref|XR_310167.1|	536	0	2	0.001	0.610384	9.25357	Up	0.259794	0.433151	-	-	-	-	-	-
gi|548530137|ref|XM_005700450.1|	537	0	2	0.001	0.609248	9.25089	Up	0.259794	0.435048	-	-	-	-	-	gi|440897896|gb|ELR49498.1|/4.2767e-83/hypothetical protein M91_02031 [Bos grunniens mutus]
gi|548535672|ref|XM_005702007.1|	807	0	3	0.001	0.608115	9.2482	Up	0.131572	0.267563	-	K00318|1|8e-68|257|ecb:100050480|proline dehydrogenase [EC:1.5.99.8]	GO:0019866//organelle inner membrane;GO:0044429//mitochondrial part	GO:0016645//oxidoreductase activity, acting on the CH-NH group of donors	GO:0006560//proline metabolic process;GO:0006536//glutamate metabolic process	gi|444518108|gb|ELV11965.1|/2.12782e-67/Proline dehydrogenase 1, mitochondrial [Tupaia chinensis]
gi|548488346|ref|XR_310440.1|	269	0	1	0.001	0.608115	9.2482	Up	0.512976	0.643941	-	-	-	-	-	gi|358414755|ref|XP_003582907.1|/6.90726e-10/PREDICTED: uncharacterized protein LOC100851033 [Bos taurus]
gi|548534384|ref|XM_005701609.1|	813	0	3	0.001	0.603627	9.23751	Up	0.131572	0.267326	-	K04002|1|2e-50|199|hsa:722|complement component 4 binding protein, alpha	-	GO:0005488//binding	-	gi|426239439|ref|XP_004013629.1|/1.63757e-99/PREDICTED: C4b-binding protein alpha chain-like [Ovis aries]
gi|548522840|ref|XM_005698356.1|	1626	0	6	0.001	0.603627	9.23751	Up	0.0170909	0.0523423	-	K10248|1|9e-151|534|bta:539782|elongation of very long chain fatty acids protein 3	GO:0031224//intrinsic to membrane;GO:0043231//intracellular membrane-bounded organelle;GO:0031090//organelle membrane	GO:0004312//fatty acid synthase activity;GO:0005488//binding	GO:0035336//long-chain fatty-acyl-CoA metabolic process;GO:0006641//triglyceride metabolic process;GO:0019368//fatty acid elongation, unsaturated fatty acid	gi|426253001|ref|XP_004020190.1|/4.08831e-156/PREDICTED: elongation of very long chain fatty acids protein 3 [Ovis aries]
gi|548471539|ref|XM_005682088.1|	1086	0	4	0.001	0.602516	9.23486	Up	0.0666342	0.158405	-	-	GO:0043231//intracellular membrane-bounded organelle	GO:0003677//DNA binding;GO:0001071//nucleic acid binding transcription factor activity	GO:0006351//transcription, DNA-dependent	gi|395847975|ref|XP_003796639.1|/1.97306e-54/PREDICTED: protein MEF2BNB isoform 2 [Otolemur garnettii]
gi|548491888|ref|XM_005688699.1|	543	0	2	0.001	0.602516	9.23486	Up	0.259794	0.430993	-	K04923|1|3e-67|254|bta:539593|potassium channel subfamily K member 15	GO:0031224//intrinsic to membrane	GO:0005261//cation channel activity	GO:0030001//metal ion transport	gi|296480839|tpg|DAA22954.1|/1.25196e-69/TPA: potassium channel, subfamily K, member 15-like [Bos taurus]
gi|548464417|ref|XM_005679698.1|	1091	0	4	0.001	0.599755	9.22823	Up	0.0666342	0.157498	-	-	GO:0016234//inclusion body;GO:0043231//intracellular membrane-bounded organelle	GO:0046914//transition metal ion binding	-	gi|426228271|ref|XP_004008237.1|/0/PREDICTED: RING finger protein 32 [Ovis aries]
gi|548463642|ref|XM_005679330.1|	4371	0	16	0.001	0.598794	9.22592	Up	1.89714e-05	0.000113264	-	K14461|1|0.0|2254|bta:539550|Niemann-Pick C1-like protein 1	GO:0031224//intrinsic to membrane;GO:0044459//plasma membrane part;GO:0012506//vesicle membrane	GO:0015248//sterol transporter activity;GO:0004888//transmembrane signaling receptor activity	GO:0055092//sterol homeostasis;GO:0044260;GO:0030301//cholesterol transport;GO:0008203//cholesterol metabolic process	gi|426228429|ref|XP_004008311.1|/0/PREDICTED: niemann-Pick C1-like protein 1 [Ovis aries]
gi|548535530|ref|XM_005701940.1|	549	0	2	0.001	0.595931	9.219	Up	0.259794	0.430095	-	K07980|1|3e-79|294|bta:353254|killer cell immunoglobulin-like receptor, three domains, long cytoplasmic tail;K07982|4|7e-76|283|bta:493737|killer cell immunoglobulin-like receptor, two domains, short cytoplasmic tail	-	-	-	gi|426244270|ref|XP_004015947.1|/5.13619e-95/PREDICTED: killer cell immunoglobulin-like receptor 3DL1-like [Ovis aries]
gi|548511529|ref|XM_005694562.1|	1100	0	4	0.001	0.594847	9.21638	Up	0.0666342	0.159046	-	-	GO:0031224//intrinsic to membrane	-	-	gi|426246319|ref|XP_004016942.1|/1.81909e-164/PREDICTED: transmembrane protein 171 [Ovis aries]
gi|548530383|ref|XR_311240.1|	1663	0	6	0.001	0.590197	9.20505	Up	0.0170909	0.0522493	-	K11322|1|1e-13|62.8|ssc:100521573|enhancer of polycomb-like protein;K06833|4|8e-06|52.8|mdo:100032993|disintegrin and metalloproteinase domain-containing protein 2 [EC:3.4.24.-]	-	-	-	gi|261288410|gb|ACX69256.1|/2.43415e-14/gag protein [Orcinus orca]
gi|548529151|ref|XM_005700147.1|	1110	0	4	0.001	0.589488	9.20332	Up	0.0666342	0.158186	-	K03132|1|3e-136|485|bta:615711|transcription initiation factor TFIID subunit 7	GO:0005634//nucleus	-	-	gi|426257847|ref|XP_004022533.1|/2.26728e-154/PREDICTED: transcription initiation factor TFIID subunit 7-like [Ovis aries]
gi|548531322|ref|XR_311258.1|	278	0	1	0.001	0.588428	9.20072	Up	0.512976	0.666382	-	-	-	-	-	-
gi|548474929|ref|XM_005683181.1|	1391	0	5	0.001	0.588005	9.19969	Up	0.0337466	0.0919152	-	-	-	-	-	gi|426229920|ref|XP_004009031.1|/5.92719e-12/PREDICTED: putative small membrane protein NID67 [Ovis aries]
gi|548511351|ref|XM_005694481.1|	557	0	2	0.001	0.587372	9.19813	Up	0.259794	0.434519	-	K06719|1|3e-55|210|bta:614141|CD300 antigen	-	-	-	gi|426239305|ref|XP_004013566.1|/1.21882e-56/PREDICTED: CMRF35-like molecule 6-like [Ovis aries]
gi|548478668|ref|XR_310241.1|	557	0	2	0.001	0.587372	9.19813	Up	0.259794	0.427968	-	-	-	-	-	-
gi|548535760|ref|XM_005702048.1|	279	0	1	0.001	0.586319	9.19554	Up	0.512976	0.67638	-	K14710|1|6e-21|99.4|bta:510951|solute carrier family 39 (zinc transporter), member 4	GO:0031224//intrinsic to membrane;GO:0044459//plasma membrane part;GO:0031410//cytoplasmic vesicle;GO:0010008//endosome membrane	GO:0046915//transition metal ion transmembrane transporter activity	GO:0009267//cellular response to starvation;GO:0000041//transition metal ion transport;GO:0072503	gi|440904369|gb|ELR54894.1|/5.57436e-20/Zinc transporter ZIP4 [Bos grunniens mutus]
gi|548515169|ref|XR_310958.1|	279	0	1	0.001	0.586319	9.19554	Up	0.512976	0.674099	-	-	-	-	-	-
gi|548490554|ref|XM_005688348.1|	1395	0	5	0.001	0.586319	9.19554	Up	0.0337466	0.0921096	-	K09595|1|0.0|741|cfa:608355|minor histocompatibility antigen H13 [EC:3.4.23.-]	GO:0031090//organelle membrane;GO:0043231//intracellular membrane-bounded organelle;GO:0031224//intrinsic to membrane	GO:0004175//endopeptidase activity;GO:0005488//binding	GO:0006508//proteolysis	gi|390462377|ref|XP_003732845.1|/0/PREDICTED: minor histocompatibility antigen H13 [Callithrix jacchus]
gi|548458476|ref|XM_005677819.1|	1395	0	5	0.001	0.586319	9.19554	Up	0.0337466	0.0920123	-	K06492|1|2e-75|283|bta:782186|CD58 antigen	GO:0031224//intrinsic to membrane	GO:0005488//binding	GO:0007599//hemostasis;GO:0002376//immune system process;GO:0007155//cell adhesion	gi|540539|dbj|BAA05921.1|/2.5081e-111/LFA-3(delta TM) [Ovis sp.]
gi|548489463|ref|XM_005687936.1|	1959	0	7	0.001	0.584523	9.19112	Up	0.00865562	0.0294914	-	K02105|1|4e-09|63.9|tsp:Tsp_08140|catenin beta 1;K10056|2|4e-09|63.9|xla:398496|junction plakoglobin	-	-	-	gi|296481455|tpg|DAA23570.1|/0/TPA: armadillo repeat containing 3 [Bos taurus]
gi|548478673|ref|XR_310242.1|	560	0	2	0.001	0.584225	9.19038	Up	0.259794	0.422441	-	-	-	-	-	-
gi|548517980|ref|XM_005696596.1|	843	0	3	0.001	0.582146	9.18524	Up	0.131572	0.266226	-	-	GO:0034385;GO:0016021//integral to membrane;GO:0034364//high-density lipoprotein particle	GO:0022892	GO:0055092//sterol homeostasis;GO:0009746;GO:0030301//cholesterol transport;GO:0034443;GO:0034377;GO:0034441//plasma lipoprotein particle oxidation;GO:0034381//plasma lipoprotein particle clearance;GO:0034369//plasma lipoprotein particle remodeling	gi|426250560|ref|XP_004019003.1|/1.57773e-108/PREDICTED: apolipoprotein M isoform 1 [Ovis aries]
gi|548507135|ref|XM_005693242.1|	1687	0	6	0.001	0.581801	9.18438	Up	0.0170909	0.0521721	-	K10093|1|8e-164|577|bta:510813|galectin-9	-	-	-	gi|426237174|ref|XP_004012536.1|/0/PREDICTED: galectin-9 isoform 2 [Ovis aries]
gi|548480898|ref|XM_005685048.1|	1130	0	4	0.001	0.579055	9.17756	Up	0.0666342	0.158296	-	K15294|1|3e-41|169|gga:100857281|complexin-1/2	GO:0043005//neuron projection;GO:0044297//cell body;GO:0005737//cytoplasm;GO:0031201//SNARE complex	GO:0022857//transmembrane transporter activity;GO:0019905//syntaxin binding	GO:0006887//exocytosis;GO:0030072//peptide hormone secretion	gi|471361333|ref|XP_004371232.1|/2.24787e-40/PREDICTED: complexin-2 isoform 1 [Trichechus manatus latirostris]
gi|548468384|ref|XM_005680994.1|	1130	0	4	0.001	0.579055	9.17756	Up	0.0666342	0.157589	-	K13215|1|3e-78|292|ecb:100057461|nuclear receptor-interacting protein 2	-	-	-	gi|440895930|gb|ELR47989.1|/1.47664e-108/Putative protein ENSP00000372125, partial [Bos grunniens mutus]
gi|548486385|ref|XM_005686848.1|	1983	0	7	0.001	0.577449	9.17355	Up	0.00865562	0.0293172	-	K08581|1|0.0|961|ecb:100070732|calpain-13 [EC:3.4.22.-]	GO:0044464//cell part	GO:0004197//cysteine-type endopeptidase activity	GO:0019538//protein metabolic process	gi|440907822|gb|ELR57919.1|/0/Calpain-13 [Bos grunniens mutus]
gi|548510082|ref|XM_005694160.1|	1138	0	4	0.001	0.574984	9.16738	Up	0.0666342	0.157823	-	K06719|1|2e-86|319|bta:524761|CD300 antigen	-	-	-	gi|426239299|ref|XP_004013563.1|/6.94811e-90/PREDICTED: CMRF35-like molecule 2 [Ovis aries]
gi|548500930|ref|XM_005691472.1|	1423	0	5	0.001	0.574782	9.16687	Up	0.0337466	0.0915289	-	K01752|1|4e-82|305|rno:25044|L-serine dehydratase [EC:4.3.1.17]	GO:0043231//intracellular membrane-bounded organelle	GO:0016841//ammonia-lyase activity;GO:0048037//cofactor binding	-	gi|426247332|ref|XP_004017440.1|/3.22431e-154/PREDICTED: serine dehydratase-like [Ovis aries]
gi|548454218|ref|XM_005676228.1|	1427	0	5	0.001	0.573171	9.16282	Up	0.0337466	0.0919516	-	K09315|1|6e-28|125|cfa:100856541|homeobox protein DLX2/3/5	-	-	-	gi|471370103|ref|XP_004375564.1|/5.17773e-27/PREDICTED: homeobox protein DLX-2 [Trichechus manatus latirostris]
gi|548534879|ref|XM_005701845.1|	2291	0	8	0.001	0.57122	9.1579	Up	0.0043836	0.0162758	-	K07605|1|0.0|676|bta:404115|type II keratin, basic	GO:0005882//intermediate filament	-	-	gi|426224436|ref|XP_004006376.1|/0/PREDICTED: keratin, type II cytoskeletal 6C-like [Ovis aries]
gi|548525637|ref|XM_005699157.1|	1146	0	4	0.001	0.57097	9.15727	Up	0.0666342	0.158606	-	K15014|1|7e-106|384|bta:504503|solute carrier family 29 (equilibrative nucleoside transporter), member 1/2/3	GO:0005770//late endosome;GO:0005764//lysosome;GO:0031224//intrinsic to membrane	GO:0015932//nucleobase-containing compound transmembrane transporter activity	GO:0006139//nucleobase-containing compound metabolic process;GO:0015931//nucleobase-containing compound transport	gi|426256114|ref|XP_004021689.1|/5.20098e-109/PREDICTED: equilibrative nucleoside transporter 3 [Ovis aries]
gi|548511353|ref|XM_005694482.1|	573	0	2	0.001	0.57097	9.15727	Up	0.259794	0.428173	-	K06719|1|1e-25|116|ecb:100630791|CD300 antigen	-	-	-	gi|440891461|gb|ELR45132.1|/1.40907e-40/hypothetical protein M91_02416 [Bos grunniens mutus]
gi|548491908|ref|XM_005688708.1|	861	0	3	0.001	0.569976	9.15476	Up	0.131572	0.267932	-	K03909|1|4e-11|68.9|tgu:100228168|tissue factor pathway inhibitor	-	-	-	gi|426242083|ref|XP_004014906.1|/1.21687e-103/PREDICTED: trophoblast Kunitz domain protein 1-like [Ovis aries]
gi|548525332|ref|XR_311170.1|	574	0	2	0.001	0.569976	9.15476	Up	0.259794	0.424078	-	-	-	-	-	-
gi|548502354|ref|XM_005709426.1|	288	0	1	0.001	0.567997	9.14974	Up	0.512976	0.64269	-	K04266|1|2e-17|87.4|bta:617828|adenosine receptor A2a	GO:0044464//cell part	-	GO:0050896//response to stimulus;GO:0023052//signaling;GO:0050794//regulation of cellular process	gi|426247921|ref|XP_004023319.1|/9.15443e-18/PREDICTED: LOW QUALITY PROTEIN: adenosine receptor A2a-like [Ovis aries]
gi|548481067|ref|XM_005685129.1|	1445	0	5	0.001	0.566031	9.14474	Up	0.0337466	0.0916011	-	K15211|1|1e-26|121|bta:616058|snRNA-activating protein complex subunit 5	GO:0031981//nuclear lumen	GO:0001071//nucleic acid binding transcription factor activity	GO:0006352//DNA-dependent transcription, initiation	gi|426232582|ref|XP_004010300.1|/2.35008e-27/PREDICTED: snRNA-activating protein complex subunit 5 [Ovis aries]
gi|548508849|ref|XM_005693734.1|	2026	0	7	0.001	0.565193	9.1426	Up	0.00865562	0.0293992	-	K10321|1|0.0|802|cfa:100683516|F-box protein 47	-	-	-	gi|426237871|ref|XP_004012881.1|/0/PREDICTED: F-box only protein 47 [Ovis aries]
gi|548472849|ref|XM_005682470.1|	579	0	2	0.001	0.565054	9.14224	Up	0.259794	0.433116	-	K14325|1|2e-17|89.0|bta:508834|RNA-binding protein with serine-rich domain 1	GO:0005634//nucleus	GO:0003676//nucleic acid binding	GO:0016071//mRNA metabolic process;GO:0006396//RNA processing	gi|296485840|tpg|DAA27955.1|/1.46191e-16/TPA: RNA-binding protein S1, serine-rich domain-like [Bos taurus]
gi|548449996|ref|XM_005675063.1|	872	0	3	0.001	0.562786	9.13644	Up	0.131572	0.265965	-	-	GO:0016020//membrane	-	-	gi|466053630|ref|XP_004278884.1|/1.79095e-102/PREDICTED: transmembrane 4 L6 family member 19 [Orcinus orca]
gi|548502366|ref|XM_005691763.1|	583	0	2	0.001	0.561177	9.13231	Up	0.259794	0.431513	-	K06554|1|7e-45|180|bta:789205|immunoglobulin lambda-like polypeptide 1;K06553|5|9e-42|169|ecb:100072385|pre-B lymphocyte gene	-	-	-	gi|426247931|ref|XP_004017723.1|/6.11781e-79/PREDICTED: uncharacterized protein LOC101114469 [Ovis aries]
gi|548451530|ref|XM_005675488.1|	1464	0	5	0.001	0.558685	9.12589	Up	0.0337466	0.0918546	-	K09392|1|0.0|699|aml:100464401|transcription factor Dp-2	GO:0043234//protein complex;GO:0043231//intracellular membrane-bounded organelle	GO:0000989//transcription factor binding transcription factor activity;GO:0003676//nucleic acid binding;GO:0001071//nucleic acid binding transcription factor activity;GO:0005515//protein binding	GO:0006351//transcription, DNA-dependent	gi|301762968|ref|XP_002916906.1|/0/PREDICTED: transcription factor Dp-2-like [Ailuropoda melanoleuca]
gi|548512235|ref|XM_005694803.1|	1173	0	4	0.001	0.557828	9.12368	Up	0.0666342	0.156995	-	K02183|1|2e-10|67.8|cbr:CBG08342|calmodulin;K10840|3|8e-10|65.5|spu:753446|centrin-2	GO:0044424//intracellular part	GO:0046872//metal ion binding	-	gi|296475709|tpg|DAA17824.1|/1.54689e-116/TPA: calcyphosine-like [Bos taurus]
gi|548513066|ref|XM_005695046.1|	1761	0	6	0.001	0.557353	9.12245	Up	0.0170909	0.0525058	-	K11247|1|2e-160|538|bta:520311|endophilin-A	GO:0005769//early endosome	GO:0005515//protein binding	GO:0007399//nervous system development;GO:0016192//vesicle-mediated transport;GO:0023052//signaling	gi|296475493|tpg|DAA17608.1|/1.63067e-159/TPA: EEN-B2-L3-like [Bos taurus]
gi|548476521|ref|XM_005683702.1|	1482	0	5	0.001	0.5519	9.10826	Up	0.0337466	0.091577	-	-	-	-	-	gi|426220392|ref|XP_004004400.1|/0/PREDICTED: spermatogenesis associated 6-like protein [Ovis aries]
gi|548487853|ref|XM_005687406.1|	1815	0	6	0.001	0.54077	9.07887	Up	0.0170909	0.052288	-	K04602|1|1e-19|99.0|mcc:709315|cadherin EGF LAG seven-pass G-type receptor 3 (flamingo)	GO:0016020//membrane	-	GO:0009987//cellular process	gi|354498516|ref|XP_003511361.1|/0/PREDICTED: protocadherin-8-like [Cricetulus griseus]
gi|548494381|ref|XM_005689447.1|	1212	0	4	0.001	0.539878	9.07649	Up	0.0666342	0.156745	-	K00237|1|8e-26|118|bta:281481|succinate dehydrogenase (ubiquinone) membrane anchor subunit	GO:0031224//intrinsic to membrane;GO:0005746//mitochondrial respiratory chain	GO:0048038//quinone binding;GO:0005506//iron ion binding	GO:0009060//aerobic respiration;GO:0051234//establishment of localization	gi|402887992|ref|XP_003907361.1|/5.26668e-43/PREDICTED: succinate dehydrogenase [ubiquinone] cytochrome b small subunit, mitochondrial-like [Papio anubis]
gi|548532249|ref|XM_005701151.1|	911	0	3	0.001	0.538693	9.07332	Up	0.131572	0.265005	-	-	GO:0043231//intracellular membrane-bounded organelle	-	GO:0012501//programmed cell death;GO:0019953//sexual reproduction	gi|426258645|ref|XP_004022919.1|/2.92706e-143/PREDICTED: spindlin-2B-like [Ovis aries]
gi|548460256|ref|XM_005678380.1|	1825	0	6	0.001	0.537807	9.07095	Up	0.0170909	0.0525215	-	K06233|1|8e-10|66.2|ptr:459713|low density lipoprotein-related protein 2;K04550|5|2e-08|62.0|dmo:Dmoj_GI18681|low density lipoprotein-related protein 1 (alpha-2-macroglobulin receptor)	-	-	-	gi|426218733|ref|XP_004003592.1|/6.70818e-94/PREDICTED: low-density lipoprotein receptor class A domain-containing protein 1 [Ovis aries]
gi|548451245|ref|XR_309744.1|	609	0	2	0.001	0.537219	9.06937	Up	0.259794	0.430717	-	-	-	-	-	-
gi|548505366|ref|XM_005692766.1|	610	0	2	0.001	0.536338	9.067	Up	0.259794	0.429372	-	K03985|1|8e-07|53.9|ecb:100033904|plasminogen activator, urokinase receptor	-	-	-	gi|426242994|ref|XP_004015353.1|/4.12772e-76/PREDICTED: phospholipase A2 inhibitor and Ly6/PLAUR domain-containing protein-like [Ovis aries]
gi|548449456|ref|XM_005674830.1|	5186	0	17	0.001	0.536234	9.06672	Up	9.60802e-06	5.98357e-05	-	K07296|1|3e-25|119|acs:100568236|adiponectin	GO:0044421//extracellular region part	-	-	gi|95768840|gb|ABF57386.1|/2.9752e-132/alpha 1 type VIII collagen precursor [Bos taurus]
gi|548467872|ref|XM_005680875.1|	918	0	3	0.001	0.534585	9.06228	Up	0.131572	0.265471	-	K08474|1|1e-151|535|bta:782957|taste receptor type 2	GO:0016020//membrane	GO:0004872//receptor activity	GO:0007165//signal transduction	gi|296487234|tpg|DAA29347.1|/1.12918e-150/TPA: bitter taste receptor-like [Bos taurus]
gi|548468858|ref|XM_005681225.1|	921	0	3	0.001	0.532844	9.05757	Up	0.131572	0.268223	-	K00572|1|5e-106|384|ssc:100626947|wingless-type MMTV integration site family, member 7	GO:0044424//intracellular part;GO:0016020//membrane;GO:0031012//extracellular matrix	GO:0060089;GO:0005198//structural molecule activity;GO:0001664//G-protein coupled receptor binding	GO:0033483;GO:0048858//cell projection morphogenesis;GO:0042692//muscle cell differentiation;GO:0072044//collecting duct development;GO:0060433//bronchus development;GO:0043009//chordate embryonic development;GO:0043062//extracellular structure organization;GO:0001656//metanephros development;GO:0016337//cell-cell adhesion;GO:0035567//non-canonical Wnt receptor signaling pathway;GO:0030900//foreb…	gi|350583709|ref|XP_003355355.2|/4.22868e-105/PREDICTED: hypothetical protein LOC100626947 [Sus scrofa]
gi|548507878|ref|XM_005693497.1|	921	0	3	0.001	0.532844	9.05757	Up	0.131572	0.264721	-	-	GO:0016020//membrane	-	-	gi|426238810|ref|XP_004013337.1|/1.22901e-88/PREDICTED: transmembrane protein 95 [Ovis aries]
gi|548487531|ref|XM_005687264.1|	923	0	3	0.001	0.531689	9.05444	Up	0.131572	0.266095	-	-	GO:0031981//nuclear lumen;GO:0008287//protein serine/threonine phosphatase complex;GO:0034703//cation channel complex	GO:0017111//nucleoside-triphosphatase activity;GO:0072542//protein phosphatase activator activity;GO:0046983//protein dimerization activity;GO:0042802//identical protein binding;GO:0032559;GO:0019903//protein phosphatase binding;GO:0016859//cis-trans isomerase activity	GO:0009207;GO:0006915//apoptotic process;GO:0010923//negative regulation of phosphatase activity;GO:0006470//protein dephosphorylation;GO:0010922//positive regulation of phosphatase activity	gi|119608290|gb|EAW87884.1|/2.61207e-155/protein phosphatase 2A, regulatory subunit B' (PR 53), isoform CRA_i [Homo sapiens]
gi|548490062|ref|XM_005688173.1|	1231	0	4	0.001	0.531545	9.05405	Up	0.0666342	0.15757	-	-	-	-	-	gi|426241026|ref|XP_004014393.1|/1.01207e-113/PREDICTED: uncharacterized protein C20orf196 homolog [Ovis aries]
gi|548470136|ref|XM_005681512.1|	1539	0	5	0.001	0.531459	9.05381	Up	0.0337466	0.0914328	-	-	GO:0016020//membrane	-	-	gi|426231583|ref|XP_004009818.1|/1.59636e-162/PREDICTED: transmembrane protein 156 [Ovis aries]
gi|548522348|ref|XM_005698188.1|	1540	0	5	0.001	0.531114	9.05288	Up	0.0337466	0.0920974	-	K10380|1|1e-11|72.0|smm:Smp_145700|ankyrin;K12460|2|6e-11|69.7|phu:Phum_PHUM300670|ankyrin repeat-rich membrane spanning protein	-	-	-	gi|426252751|ref|XP_004020066.1|/2.51563e-99/PREDICTED: ankyrin repeat domain-containing protein 22 [Ovis aries]
gi|548452910|ref|XM_005675809.1|	2775	0	9	0.001	0.53054	9.05132	Up	0.00222006	0.00889187	-	-	GO:0016020//membrane;GO:0005768//endosome	-	GO:0070838//divalent metal ion transport	gi|426220638|ref|XP_004004521.1|/1.79827e-152/PREDICTED: magnesium transporter NIPA2 isoform 1 [Ovis aries]
gi|548471618|ref|XM_005682127.1|	1544	0	5	0.001	0.529738	9.04913	Up	0.0337466	0.091988	-	K11844|1|9e-07|55.8|phu:Phum_PHUM024700|ubiquitin carboxyl-terminal hydrolase 16/45 [EC:3.1.2.15]	GO:0043231//intracellular membrane-bounded organelle;GO:0043234//protein complex	GO:0005488//binding	GO:0009314//response to radiation;GO:0006282//regulation of DNA repair;GO:0000077//DNA damage checkpoint;GO:0006325//chromatin organization;GO:0016579//protein deubiquitination	gi|426228800|ref|XP_004008484.1|/6.07027e-178/PREDICTED: BRISC and BRCA1-A complex member 1 [Ovis aries]
gi|548464153|ref|XR_309973.1|	310	0	1	0.001	0.527687	9.04354	Up	0.512976	0.675345	-	-	-	-	-	-
gi|548521431|ref|XM_005709693.1|	312	0	1	0.001	0.524305	9.03426	Up	0.512976	0.67397	-	-	GO:0000785//chromatin;GO:0043231//intracellular membrane-bounded organelle	GO:0043169//cation binding;GO:0003676//nucleic acid binding	GO:0048232//male gamete generation;GO:0048869//cellular developmental process	gi|27819620|ref|NP_776625.1|/1.28884e-24/nuclear transition protein 2 [Bos taurus]
gi|548532686|ref|XM_005701216.1|	940	0	3	0.001	0.522074	9.02811	Up	0.131572	0.266539	-	K04257|1|5e-176|617|bta:516414|olfactory receptor	GO:0031224//intrinsic to membrane	GO:0004930//G-protein coupled receptor activity	-	gi|440900502|gb|ELR51627.1|/4.00906e-175/hypothetical protein M91_18167, partial [Bos grunniens mutus]
gi|548533047|ref|XM_005701287.1|	8463	0	27	0.001	0.521888	9.0276	Up	1.06652e-08	9.46078e-08	-	-	-	-	-	gi|123530|sp|P04929.1|HRPX_PLALO/1.05346e-15/RecName: Full=Histidine-rich glycoprotein; Flags: Precursor
gi|548503079|ref|XM_005692044.1|	1254	0	4	0.001	0.521796	9.02734	Up	0.0666342	0.158478	-	-	-	-	-	gi|426242449|ref|XP_004015085.1|/4.96033e-140/PREDICTED: coiled-coil domain-containing protein 113 isoform 2 [Ovis aries]
gi|548532131|ref|XM_005701133.1|	944	0	3	0.001	0.519861	9.02198	Up	0.131572	0.269366	-	K15504|1|3e-06|53.1|dre:553206|serine/threonine-protein phosphatase 6 regulatory ankyrin repeat subunit C;K10335|2|4e-06|52.8|bta:533598|ankyrin repeat and SOCS box protein 13;K11420|3|5e-06|52.4|phu:Phum_PHUM447810|euchromatic histone-lysine N-methyltransferase [EC:2.1.1.43];K15502|4|7e-06|52.0|dre:560747|serine/threonine-protein phosphatase 6 regulatory ankyrin repeat subunit A;K12166|5|7e-06|5…	GO:0043231//intracellular membrane-bounded organelle	-	-	gi|426256244|ref|XP_004021751.1|/2.43001e-79/PREDICTED: ankyrin repeat domain-containing protein 37 [Ovis aries]
gi|548456100|ref|XM_005677118.1|	1577	0	5	0.001	0.518653	9.01862	Up	0.0337466	0.0923048	-	-	-	-	-	gi|426217045|ref|XP_004002764.1|/1.96471e-139/PREDICTED: coiled-coil domain-containing protein C1orf110 homolog [Ovis aries]
gi|548507679|ref|XM_005693398.1|	948	0	3	0.001	0.517668	9.01588	Up	0.131572	0.267826	-	K04257|1|7e-178|623|bta:538966|olfactory receptor	GO:0016020//membrane	GO:0004871//signal transducer activity	GO:0007166//cell surface receptor signaling pathway	gi|119911751|ref|XP_583967.3|/2.30885e-178/PREDICTED: olfactory receptor 139 [Bos taurus]
gi|548532974|ref|XR_311292.1|	632	0	2	0.001	0.517668	9.01588	Up	0.259794	0.427559	-	-	-	-	-	-
gi|548471796|ref|XM_005682212.1|	948	0	3	0.001	0.517668	9.01588	Up	0.131572	0.265134	-	K04257|1|8e-169|593|bta:789246|olfactory receptor	-	GO:0004871//signal transducer activity	GO:0023052//signaling	gi|426230346|ref|XP_004009234.1|/2.38929e-175/PREDICTED: olfactory receptor 1F1-like [Ovis aries]
gi|548535918|ref|XM_005702122.1|	633	0	2	0.001	0.51685	9.0136	Up	0.259794	0.435401	-	K12464|1|8e-24|110|ssc:414852|melanoma-associated antigen D1	-	-	-	gi|426258621|ref|XP_004022907.1|/6.89122e-93/PREDICTED: melanoma-associated antigen 10-like [Ovis aries]
gi|548506833|ref|XM_005693174.1|	633	0	2	0.001	0.51685	9.0136	Up	0.259794	0.435083	-	-	-	-	-	gi|296477112|tpg|DAA19227.1|/2.07008e-97/TPA: phosphatidylcholine transfer protein-like [Bos taurus]
gi|548531243|ref|XM_005700751.1|	1268	0	4	0.001	0.516035	9.01132	Up	0.0666342	0.158569	-	K05631|1|2e-18|94.0|cfa:476565|atrophin-1 interacting protein 3 (BAI1-associated protein 1);K05629|4|3e-18|93.6|oaa:100075875|atrophin-1 interacting protein 1	-	-	-	gi|296470772|tpg|DAA12887.1|/1.23617e-146/TPA: PDZ domain-containing protein MAGIX-like [Bos taurus]
gi|548497831|ref|XR_310600.1|	318	0	1	0.001	0.514412	9.00678	Up	0.512976	0.676423	-	-	-	-	-	gi|358415992|ref|XP_003583266.1|/2.05167e-22/PREDICTED: uncharacterized protein LOC100849344 [Bos taurus]
gi|548464060|ref|XM_005679532.1|	636	0	2	0.001	0.514412	9.00678	Up	0.259794	0.429304	-	K09635|1|4e-07|55.1|mdo:100031528|transmembrane protease, serine 4	GO:0030529//ribonucleoprotein complex;GO:0043231//intracellular membrane-bounded organelle	-	-	gi|426228117|ref|XP_004008161.1|/7.00401e-37/PREDICTED: 28S ribosomal protein S33, mitochondrial [Ovis aries]
gi|548484932|ref|XM_005686309.1|	958	0	3	0.001	0.512264	9.00074	Up	0.131572	0.26817	-	K03094|1|6e-71|268|acs:100568037|S-phase kinase-associated protein 1	GO:0031981//nuclear lumen;GO:0031461//cullin-RING ubiquitin ligase complex;GO:0044444//cytoplasmic part	GO:0016772//transferase activity, transferring phosphorus-containing groups;GO:0005488//binding;GO:0019787//small conjugating protein ligase activity	GO:0043161//proteasomal ubiquitin-dependent protein catabolic process;GO:0051439//regulation of ubiquitin-protein ligase activity involved in mitotic cell cycle;GO:0006796//phosphate-containing compound metabolic process;GO:0051320//S phase	gi|426224001|ref|XP_004006162.1|/2.94039e-72/PREDICTED: S-phase kinase-associated protein 1-like [Ovis aries]
gi|548515207|ref|XM_005695772.1|	961	0	3	0.001	0.510665	8.99623	Up	0.131572	0.267405	-	K09666|1|4e-19|95.9|cbr:CBG13870|beta-1,2-N-acetylglucosaminyltransferase [EC:2.4.1.-]	-	GO:0005102//receptor binding	GO:0050796//regulation of insulin secretion	gi|426249876|ref|XP_004018673.1|/3.33558e-116/PREDICTED: protein FAM3D [Ovis aries]
gi|548500179|ref|XM_005691255.1|	324	0	1	0.001	0.504886	8.97981	Up	0.512976	0.660564	-	K11299|1|2e-39|160|bta:614915|high-mobility group nucleosome-binding domain-containing protein 1	GO:0043231//intracellular membrane-bounded organelle;GO:0044427//chromosomal part	GO:0003676//nucleic acid binding	GO:0009411//response to UV;GO:0006289//nucleotide-excision repair;GO:0051276//chromosome organization;GO:0042127//regulation of cell proliferation;GO:0048050//post-embryonic eye morphogenesis	gi|77736489|ref|NP_001029944.1|/1.54995e-38/non-histone chromosomal protein HMG-14 [Bos taurus]
gi|548483615|ref|XM_005685851.1|	649	0	2	0.001	0.504108	8.97759	Up	0.259794	0.427525	-	K09395|1|5e-107|387|bta:539181|forkhead box protein B	GO:0043231//intracellular membrane-bounded organelle;GO:0043234//protein complex	GO:0005515//protein binding;GO:0000981//sequence-specific DNA binding RNA polymerase II transcription factor activity;GO:0043565//sequence-specific DNA binding;GO:0043566//structure-specific DNA binding	GO:0060644//mammary gland epithelial cell differentiation;GO:0000122//negative regulation of transcription from RNA polymerase II promoter;GO:0021536//diencephalon development;GO:0009952//anterior/posterior pattern specification;GO:0007589//body fluid secretion;GO:0007632//visual behavior;GO:0021885//forebrain cell migration;GO:0007154//cell communication;GO:0021537//telencephalon development;GO:…	gi|348555495|ref|XP_003463559.1|/1.04944e-107/PREDICTED: forkhead box protein B1-like [Cavia porcellus]
gi|548531813|ref|XM_005701021.1|	1304	0	4	0.001	0.501788	8.97094	Up	0.0666342	0.158807	-	-	-	-	-	gi|440898930|gb|ELR50326.1|/7.19559e-174/hypothetical protein M91_18198 [Bos grunniens mutus]
gi|548449605|ref|XM_005674902.1|	654	0	2	0.001	0.500254	8.96652	Up	0.259794	0.432104	-	-	-	-	-	gi|426217425|ref|XP_004002954.1|/4.52916e-90/PREDICTED: zinc finger BED domain-containing protein 2 [Ovis aries]
gi|548451819|ref|XM_005675580.1|	1635	0	5	0.001	0.500254	8.96652	Up	0.0337466	0.0919031	-	-	-	-	-	gi|426219399|ref|XP_004003913.1|/0/PREDICTED: protein ANKUB1 [Ovis aries]
gi|548484186|ref|XM_005686124.1|	984	0	3	0.001	0.498729	8.96211	Up	0.131572	0.266748	-	K09336|1|1e-136|486|bta:528647|visual system homeobox protein 2	GO:0031981//nuclear lumen	GO:0003677//DNA binding	GO:0001654//eye development;GO:0006357//regulation of transcription from RNA polymerase II promoter;GO:0009653//anatomical structure morphogenesis;GO:0008283//cell proliferation;GO:0030182//neuron differentiation	gi|440901719|gb|ELR52608.1|/8.77348e-136/Visual system homeobox 2, partial [Bos grunniens mutus]
gi|548504954|ref|XM_005692608.1|	986	0	3	0.001	0.497717	8.95918	Up	0.131572	0.265523	-	K03985|1|3e-10|66.6|ecb:100033904|plasminogen activator, urokinase receptor	-	-	-	gi|426243875|ref|XP_004015768.1|/1.13063e-66/PREDICTED: phospholipase A2 inhibitor and Ly6/PLAUR domain-containing protein-like [Ovis aries]
gi|548536016|ref|XM_005702167.1|	329	0	1	0.001	0.497213	8.95772	Up	0.512976	0.673371	-	K09433|1|1e-46|184|ssc:100738127|ETS translocation variant 3	GO:0043231//intracellular membrane-bounded organelle	GO:0003677//DNA binding;GO:0001071//nucleic acid binding transcription factor activity	GO:0006351//transcription, DNA-dependent	gi|291992|gb|AAA60949.1|/2.22969e-48/ETS oncogene, partial [Homo sapiens]
gi|548507761|ref|XM_005693439.1|	987	0	3	0.001	0.497213	8.95772	Up	0.131572	0.267642	-	-	GO:0016604//nuclear body	GO:0043169//cation binding;GO:0005515//protein binding	GO:0009416//response to light stimulus;GO:0006260//DNA replication;GO:0006605//protein targeting	gi|426237380|ref|XP_004012639.1|/7.26434e-114/PREDICTED: RPA-interacting protein isoform 1 [Ovis aries]
gi|548494979|ref|XM_005689564.1|	2316	0	7	0.001	0.494422	8.9496	Up	0.00865562	0.0294137	-	-	-	-	-	gi|426244712|ref|XP_004016164.1|/0/PREDICTED: uncharacterized protein C11orf63 homolog [Ovis aries]
gi|548522657|ref|XM_005698321.1|	1335	0	4	0.001	0.490136	8.93704	Up	0.0666342	0.158734	-	-	-	-	-	gi|432113078|gb|ELK35656.1|/2.67598e-131/Dynamin-binding protein [Myotis davidii]
gi|548520789|ref|XM_005697751.1|	668	0	2	0.001	0.48977	8.93596	Up	0.259794	0.425794	-	K09228|1|7e-64|243|ssc:100521127|KRAB domain-containing zinc finger protein;K15120|2|8e-62|236|mcc:712034|solute carrier family 25, member 43	GO:0043231//intracellular membrane-bounded organelle;GO:0030529//ribonucleoprotein complex	GO:0003723//RNA binding;GO:0005198//structural molecule activity	GO:0010467//gene expression	gi|108935896|sp|P82916.3|RT17_BOVIN/5.54595e-67/RecName: Full=28S ribosomal protein S17, mitochondrial; Short=MRP-S17; Short=S17mt
gi|548464668|ref|XM_005679820.1|	2007	0	6	0.001	0.489038	8.9338	Up	0.0170909	0.0524278	-	K04695|1|6e-100|365|bta:338437|suppressor of cytokine signaling 2	GO:0044424//intracellular part	GO:0030674//protein binding, bridging;GO:0005126//cytokine receptor binding	GO:0016049//cell growth;GO:0007243//intracellular protein kinase cascade;GO:0043627//response to estrogen stimulus;GO:0007169//transmembrane receptor protein tyrosine kinase signaling pathway;GO:0043066//negative regulation of apoptotic process;GO:0032502//developmental process	gi|426224294|ref|XP_004006307.1|/9.21437e-100/PREDICTED: suppressor of cytokine signaling 2 [Ovis aries]
gi|548503281|ref|XM_005692083.1|	1673	0	5	0.001	0.488891	8.93337	Up	0.0337466	0.0921583	-	K15613|1|5e-06|53.5|nvi:100117144|homeobox protein Meis 1	-	-	-	gi|300795028|ref|NP_001179926.1|/3.96862e-154/iroquois-class homeodomain protein IRX-6 [Bos taurus]
gi|548486969|ref|XM_005687036.1|	1339	0	4	0.001	0.488672	8.93272	Up	0.0666342	0.158041	-	K00743|1|0.0|708|bta:281780|N-acetyllactosaminide 3-alpha-galactosyltransferase [EC:2.4.1.87]	GO:0000139//Golgi membrane;GO:0031224//intrinsic to membrane	GO:0043169//cation binding;GO:0035250//UDP-galactosyltransferase activity	GO:0044238//primary metabolic process	gi|57526284|ref|NP_001009764.1|/0/glycoprotein, alpha-galactosyltransferase 2, pseudogene [Ovis aries]
gi|548488572|ref|XM_005687606.1|	2013	0	6	0.001	0.48758	8.92949	Up	0.0170909	0.0523734	-	K08857|1|0.0|1237|bta:100138147|NIMA (never in mitosis gene a)-related kinase [EC:2.7.11.1]	-	GO:0043169//cation binding;GO:0004672//protein kinase activity;GO:0032559	GO:0006464//cellular protein modification process	gi|426236731|ref|XP_004012321.1|/0/PREDICTED: serine/threonine-protein kinase Nek5 [Ovis aries]
gi|548462606|ref|XM_005679078.1|	1008	0	3	0.001	0.486854	8.92735	Up	0.131572	0.267352	-	K00923|1|2e-25|117|mgp:100544264|phosphatidylinositol-4-phosphate 3-kinase [EC:2.7.1.154]	GO:0012505//endomembrane system;GO:0043231//intracellular membrane-bounded organelle;GO:0031224//intrinsic to membrane	GO:0060089	GO:0007249//I-kappaB kinase/NF-kappaB cascade;GO:0006810//transport	gi|332232558|ref|XP_003265471.1|/3.96328e-59/PREDICTED: vesicle transport protein GOT1B [Nomascus leucogenys]
gi|548451322|ref|XM_005675388.1|	1014	0	3	0.001	0.483974	8.91878	Up	0.131572	0.265705	-	K04271|1|1e-75|283|gga:100857687|pyrimidinergic receptor P2Y, G protein-coupled, 4;K04269|2|4e-74|278|mdo:100014593|purinergic receptor P2Y, G protein-coupled, 2	-	-	-	gi|432117241|gb|ELK37671.1|/4.70416e-156/P2Y purinoceptor 2 [Myotis davidii]
gi|548509714|ref|XR_310817.1|	338	0	1	0.001	0.483974	8.91878	Up	0.512976	0.641406	-	-	-	-	-	-
gi|548509132|ref|XM_005693866.1|	1357	0	4	0.001	0.48219	8.91346	Up	0.0666342	0.157534	-	K08867|1|6e-156|551|aml:100481262|WNK lysine deficient protein kinase [EC:2.7.11.1]	-	-	-	gi|358417485|ref|XP_003583656.1|/1.48913e-169/PREDICTED: cyclin N-terminal domain-containing protein 1-like [Bos taurus]
gi|548513889|ref|XR_310916.1|	2042	0	6	0.001	0.480655	8.90886	Up	0.0170909	0.0524045	-	K01488|1|7e-173|608|mcc:710148|adenosine deaminase [EC:3.5.4.4];K01500|3|1e-116|421|dre:619263|[EC:3.5.4.-]	GO:0044424//intracellular part	GO:0043169//cation binding;GO:0016814//hydrolase activity, acting on carbon-nitrogen (but not peptide) bonds, in cyclic amidines	GO:0009127//purine nucleoside monophosphate biosynthetic process;GO:0046085//adenosine metabolic process	gi|426248450|ref|XP_004017976.1|/0/PREDICTED: adenosine deaminase-like protein [Ovis aries]
gi|548494154|ref|XM_005689408.1|	681	0	2	0.001	0.48042	8.90815	Up	0.259794	0.423776	-	-	-	-	-	gi|338726634|ref|XP_003365359.1|/7.94939e-40/PREDICTED: hypothetical protein LOC100629891 [Equus caballus]
gi|548492641|ref|XM_005688952.1|	682	0	2	0.001	0.479716	8.90604	Up	0.259794	0.423208	-	K02599|1|8e-07|54.3|mcc:709947|Notch	-	-	GO:0007275//multicellular organismal development	gi|440909113|gb|ELR59058.1|/2.61581e-75/Cryptic protein, partial [Bos grunniens mutus]
gi|548521436|ref|XM_005697953.1|	342	0	1	0.001	0.478313	8.90181	Up	0.512976	0.647641	-	-	-	-	-	gi|440911400|gb|ELR61075.1|/6.67626e-13/Protamine-3 [Bos grunniens mutus]
gi|548458345|ref|XR_309874.1|	685	0	2	0.001	0.477615	8.8997	Up	0.259794	0.435153	-	-	-	-	-	-
gi|548474758|ref|XM_005683098.1|	690	0	2	0.001	0.474154	8.88921	Up	0.259794	0.43586	-	-	-	-	-	gi|426229796|ref|XP_004008969.1|/4.41154e-102/PREDICTED: PLAC8-like protein 1 [Ovis aries]
gi|548504935|ref|XM_005692605.1|	1035	0	3	0.001	0.474154	8.88921	Up	0.131572	0.265212	-	K03985|1|4e-09|62.8|ecb:100033904|plasminogen activator, urokinase receptor	-	-	-	gi|426242994|ref|XP_004015353.1|/1.29502e-100/PREDICTED: phospholipase A2 inhibitor and Ly6/PLAUR domain-containing protein-like [Ovis aries]
gi|548471920|ref|XM_005682271.1|	2075	0	6	0.001	0.473011	8.88573	Up	0.0170909	0.0521952	-	K00555|1|0.0|1224|bta:539613|tRNA (guanine26-N2/guanine27-N2)-dimethyltransferase [EC:2.1.1.215 2.1.1.216]	-	GO:0046914//transition metal ion binding;GO:0003676//nucleic acid binding;GO:0008170//N-methyltransferase activity	GO:0006399//tRNA metabolic process	gi|151555715|gb|AAI49092.1|/0/TRMT1 protein [Bos taurus]
gi|548464479|ref|XM_005679729.1|	1038	0	3	0.001	0.472783	8.88504	Up	0.131572	0.264541	-	-	GO:0031224//intrinsic to membrane	-	-	gi|426226584|ref|XP_004007421.1|/4.56418e-162/PREDICTED: GLIPR1-like protein 2 [Ovis aries]
gi|548484785|ref|XR_310360.1|	696	0	2	0.001	0.470066	8.87672	Up	0.259794	0.43533	-	-	-	-	-	gi|358422537|ref|XP_003585394.1|/2.1228e-11/PREDICTED: uncharacterized protein LOC100851805 [Bos taurus]
gi|548455668|ref|XM_005676921.1|	348	0	1	0.001	0.470066	8.87672	Up	0.512976	0.666214	-	-	-	-	-	-
gi|548449426|ref|XM_005674815.1|	1742	0	5	0.001	0.469527	8.87506	Up	0.0337466	0.0917458	-	-	GO:0031981//nuclear lumen	-	GO:0022613//ribonucleoprotein complex biogenesis	gi|426217329|ref|XP_004002906.1|/0/PREDICTED: MYC-induced nuclear antigen isoform 1 [Ovis aries]
gi|548470772|ref|XM_005681818.1|	2439	0	7	0.001	0.469488	8.87494	Up	0.00865562	0.0293606	-	K07376|1|0.0|1526|bta:533330|protein kinase, cGMP-dependent [EC:2.7.11.12]	GO:0044444//cytoplasmic part	GO:0004690//cyclic nucleotide-dependent protein kinase activity;GO:0019002//GMP binding;GO:0032559	GO:0007599//hemostasis;GO:0001775//cell activation;GO:0006464//cellular protein modification process;GO:0023052//signaling	gi|426231932|ref|XP_004009991.1|/0/PREDICTED: cGMP-dependent protein kinase 2 isoform 1 [Ovis aries]
gi|548464425|ref|XM_005679702.1|	1048	0	3	0.001	0.468272	8.8712	Up	0.131572	0.263898	-	K09512|1|3e-45|182|ssc:100525669|DnaJ homolog subfamily B member 6	GO:0043231//intracellular membrane-bounded organelle;GO:0044444//cytoplasmic part	GO:0008047//enzyme activator activity;GO:0003676//nucleic acid binding;GO:0005515//protein binding	GO:0016337//cell-cell adhesion;GO:0044267//cellular protein metabolic process;GO:0006355//regulation of transcription, DNA-dependent;GO:0010466//negative regulation of peptidase activity;GO:0045104//intermediate filament cytoskeleton organization	gi|426228277|ref|XP_004008240.1|/4.60954e-45/PREDICTED: dnaJ homolog subfamily B member 6-like [Ovis aries]
gi|548451420|ref|XM_005675434.1|	1403	0	4	0.001	0.466381	8.86536	Up	0.0666342	0.15888	-	K10042|1|0.0|634|bta:539622|succinate receptor 1	GO:0031224//intrinsic to membrane	GO:0001608	-	gi|426219385|ref|XP_004003906.1|/0/PREDICTED: LOW QUALITY PROTEIN: succinate receptor 1 [Ovis aries]
gi|548500255|ref|XM_005691270.1|	1763	0	5	0.001	0.463934	8.85778	Up	0.0337466	0.0914808	-	K05863|1|2e-171|603|bta:541168|solute carrier family 25 (mitochondrial adenine nucleotide translocator), member 4/5/6/31	GO:0019866//organelle inner membrane;GO:0043231//intracellular membrane-bounded organelle;GO:0031224//intrinsic to membrane;GO:0042995//cell projection	-	GO:0006810//transport	gi|426247073|ref|XP_004017311.1|/5.34246e-173/PREDICTED: ADP/ATP translocase 4 [Ovis aries]
gi|548468605|ref|XM_005681103.1|	1059	0	3	0.001	0.463408	8.85614	Up	0.131572	0.266879	-	K09513|1|8e-117|420|bta:789037|DnaJ homolog subfamily B member 7	-	GO:0005515//protein binding	-	gi|426225816|ref|XP_004023594.1|/8.69146e-124/PREDICTED: LOW QUALITY PROTEIN: dnaJ homolog subfamily B member 7-like [Ovis aries]
gi|548494574|ref|XM_005689475.1|	1771	0	5	0.001	0.461838	8.85124	Up	0.0337466	0.0917096	-	-	GO:0031224//intrinsic to membrane	-	-	gi|426244557|ref|XP_004016088.1|/0/PREDICTED: NXPE family member 2 [Ovis aries]
gi|548456778|ref|XM_005677253.1|	1068	0	3	0.001	0.459503	8.84393	Up	0.131572	0.265419	-	K08089|1|9e-127|453|bta:506783|Fc receptor, IgE, high affinity I, alpha polypeptide	GO:0016021//integral to membrane;GO:0009986//cell surface	GO:0019763//immunoglobulin receptor activity	GO:0001934//positive regulation of protein phosphorylation;GO:0006837//serotonin transport;GO:0009967//positive regulation of signal transduction;GO:0006691//leukotriene metabolic process;GO:0042108//positive regulation of cytokine biosynthetic process;GO:0001810;GO:0033008;GO:0000187//activation of MAPK activity	gi|239937555|ref|NP_001116476.1|/5.63867e-139/high affinity immunoglobulin epsilon receptor subunit alpha precursor [Ovis aries]
gi|548485053|ref|XM_005686369.1|	1073	0	3	0.001	0.457362	8.83719	Up	0.131572	0.265367	-	-	-	-	-	gi|426226462|ref|XP_004007362.1|/3.58913e-101/PREDICTED: probable N-acetyltransferase 8B [Ovis aries]
gi|548519608|ref|XM_005697366.1|	1077	0	3	0.001	0.455663	8.83182	Up	0.131572	0.268753	-	K10607|1|1e-13|77.8|rno:313264|tripartite motif-containing protein 32 [EC:6.3.2.19]	-	-	-	gi|440913458|gb|ELR62908.1|/1.17035e-83/hypothetical protein M91_08802 [Bos grunniens mutus]
gi|548507801|ref|XM_005693459.1|	1088	0	3	0.001	0.451056	8.81716	Up	0.131572	0.265783	-	K06261|1|1e-149|530|bta:504977|platelet glycoprotein Ib alpha chain	GO:0016020//membrane	-	GO:0007599//hemostasis	gi|426237412|ref|XP_004023596.1|/2.75806e-165/PREDICTED: LOW QUALITY PROTEIN: platelet glycoprotein Ib alpha chain-like [Ovis aries]
gi|548508136|ref|XM_005693580.1|	1452	0	4	0.001	0.450642	8.81584	Up	0.0666342	0.158332	-	-	-	-	-	gi|440898700|gb|ELR50133.1|/3.306e-21/hypothetical protein M91_09622, partial [Bos grunniens mutus]
gi|548517948|ref|XM_005696580.1|	1089	0	3	0.001	0.450642	8.81584	Up	0.131572	0.265393	-	K06846|1|3e-69|262|bta:512743|lymphocyte antigen 6 complex	GO:0044464//cell part	GO:0004675//transmembrane receptor protein serine/threonine kinase activity	-	gi|426250546|ref|XP_004018996.1|/3.04319e-71/PREDICTED: uncharacterized protein LOC101119591 [Ovis aries]
gi|548482112|ref|XM_005685388.1|	727	0	2	0.001	0.450022	8.81385	Up	0.259794	0.428105	-	K10787|1|1e-37|156|pon:100460311|eosinophil cationic protein [EC:3.1.27.-];K01168|2|5e-37|154|pon:100460680|pancreatic ribonuclease [EC:3.1.27.5]	-	GO:0016892;GO:0005488//binding	-	gi|426232839|ref|XP_004010427.1|/2.57754e-79/PREDICTED: non-secretory ribonuclease [Ovis aries]
gi|548498268|ref|XM_005690680.1|	1820	0	5	0.001	0.449404	8.81187	Up	0.0337466	0.0918425	-	K10103|1|3e-145|516|bta:785057|F-box protein 44	GO:0031461//cullin-RING ubiquitin ligase complex	GO:0005488//binding	GO:0009057//macromolecule catabolic process	gi|426239726|ref|XP_004013770.1|/2.86345e-145/PREDICTED: F-box only protein 44 [Ovis aries]
gi|548469810|ref|XM_005681371.1|	1093	0	3	0.001	0.448993	8.81055	Up	0.131572	0.269259	-	-	GO:0016020//membrane	-	-	gi|426231385|ref|XP_004009719.1|/2.33484e-79/PREDICTED: endomucin [Ovis aries]
gi|548460164|ref|XR_309905.1|	366	0	1	0.001	0.446948	8.80396	Up	0.512976	0.64551	-	-	-	-	-	-
gi|548508766|ref|XM_005693694.1|	2203	0	6	0.001	0.445528	8.79937	Up	0.0170909	0.05242	-	K04549|1|2e-31|138|aml:100476550|guanine nucleotide-binding protein G(I)/G(S)/G(O) subunit gamma-T2	GO:0031234//extrinsic to internal side of plasma membrane	GO:0017111//nucleoside-triphosphatase activity;GO:0060089	GO:0007267//cell-cell signaling;GO:0009207;GO:0007166//cell surface receptor signaling pathway	gi|426237797|ref|XP_004012844.1|/3.50293e-31/PREDICTED: guanine nucleotide-binding protein G(I)/G(S)/G(O) subunit gamma-T2 [Ovis aries]
gi|548518593|ref|XM_005696891.1|	735	0	2	0.001	0.445124	8.79806	Up	0.259794	0.424011	-	K09176|1|2e-61|236|ssc:100049668|transcription factor AP-2 alpha/beta	GO:0043231//intracellular membrane-bounded organelle	GO:0003676//nucleic acid binding;GO:0001071//nucleic acid binding transcription factor activity;GO:0005515//protein binding	GO:0048704//embryonic skeletal system morphogenesis;GO:0016331//morphogenesis of embryonic epithelium;GO:0006355//regulation of transcription, DNA-dependent;GO:0070169;GO:0030282//bone mineralization	gi|410958523|ref|XP_003985867.1|/7.3038e-61/PREDICTED: transcription factor AP-2-alpha [Felis catus]
gi|548496481|ref|XR_310581.1|	368	0	1	0.001	0.444519	8.7961	Up	0.512976	0.658962	-	-	-	-	-	-
gi|548453270|ref|XM_005675982.1|	369	0	1	0.001	0.443314	8.79219	Up	0.512976	0.661844	-	K10740|1|5e-59|225|bta:512754|replication factor A3	-	-	-	gi|426227386|ref|XP_004007799.1|/2.7957e-59/PREDICTED: replication protein A 14 kDa subunit [Ovis aries]
gi|548457860|ref|XM_005677663.1|	739	0	2	0.001	0.442715	8.79023	Up	0.259794	0.422175	-	-	GO:0044424//intracellular part	GO:0019888//protein phosphatase regulator activity;GO:0004857//enzyme inhibitor activity;GO:0019903//protein phosphatase binding;GO:0008200//ion channel inhibitor activity	GO:0009746;GO:0031667//response to nutrient levels;GO:0000087//M phase of mitotic cell cycle;GO:0030073//insulin secretion	gi|109016435|ref|XP_001106271.1|/6.00267e-47/PREDICTED: alpha-endosulfine-like [Macaca mulatta]
gi|548480202|ref|XM_005684811.1|	3329	0	9	0.001	0.442249	8.78872	Up	0.00222006	0.00889359	-	K10299|1|2e-39|166|ecb:100061112|F-box protein 16	GO:0044464//cell part	GO:0005088//Ras guanyl-nucleotide exchange factor activity	GO:0007266//Rho protein signal transduction	gi|426234893|ref|XP_004011426.1|/0/PREDICTED: epithelial cell-transforming sequence 2 oncogene-like [Ovis aries]
gi|548456168|ref|XM_005677151.1|	1485	0	4	0.001	0.440628	8.78342	Up	0.0666342	0.158789	-	K12560|1|8e-130|464|bta:282229|low affinity immunoglobulin gamma Fc region receptor II-b;K06472|2|2e-115|416|bta:782652|low affinity immunoglobulin gamma Fc region receptor II-a	GO:0031224//intrinsic to membrane	GO:0004871//signal transducer activity;GO:0019865//immunoglobulin binding	-	gi|213021144|ref|NP_001132925.1|/2.78894e-140/low affinity immunoglobulin gamma Fc region receptor II-b precursor [Ovis aries]
gi|548478249|ref|XM_005684216.1|	1116	0	3	0.001	0.439739	8.7805	Up	0.131572	0.265835	-	-	GO:0005737//cytoplasm	-	-	gi|426219945|ref|XP_004004178.1|/6.01709e-155/PREDICTED: spermatid-specific manchette-related protein 1 isoform 1 [Ovis aries]
gi|548533200|ref|XM_005701358.1|	2606	0	7	0.001	0.439402	8.7794	Up	0.00865562	0.0293751	-	K12374|1|0.0|1075|bta:100336572|arylsulfatase D/E/F/H [EC:3.1.6.-]	GO:0031224//intrinsic to membrane	GO:0008484//sulfuric ester hydrolase activity;GO:0043169//cation binding	-	gi|426257927|ref|XP_004022573.1|/0/PREDICTED: LOW QUALITY PROTEIN: arylsulfatase H [Ovis aries]
gi|548501355|ref|XM_005691575.1|	2238	0	6	0.001	0.43856	8.77663	Up	0.0170909	0.0524512	-	K09598|1|2e-177|623|cfa:486301|signal peptide peptidase-like 3 [EC:3.4.23.-]	GO:0031224//intrinsic to membrane	GO:0016787//hydrolase activity	GO:0042981//regulation of apoptotic process	gi|73995319|ref|XP_543427.2|/1.38661e-176/PREDICTED: signal peptide peptidase-like 3 [Canis lupus familiaris]
gi|548518551|ref|XM_005696870.1|	747	0	2	0.001	0.437973	8.7747	Up	0.259794	0.424749	-	K00020|1|6e-08|58.2|aag:AaeL_AAEL006684|3-hydroxyisobutyrate dehydrogenase [EC:1.1.1.31]	GO:0044421//extracellular region part;GO:0043231//intracellular membrane-bounded organelle	GO:0003676//nucleic acid binding;GO:0005539//glycosaminoglycan binding;GO:0005102//receptor binding	GO:0010467//gene expression	gi|440907248|gb|ELR57415.1|/1.2483e-55/Hepatoma-derived growth factor [Bos grunniens mutus]
gi|548464670|ref|XM_005679821.1|	1869	0	5	0.001	0.437622	8.77354	Up	0.0337466	0.0921461	-	K04695|1|5e-100|365|bta:338437|suppressor of cytokine signaling 2	GO:0044424//intracellular part	GO:0030674//protein binding, bridging;GO:0005126//cytokine receptor binding	GO:0016049//cell growth;GO:0007243//intracellular protein kinase cascade;GO:0043627//response to estrogen stimulus;GO:0007169//transmembrane receptor protein tyrosine kinase signaling pathway;GO:0043066//negative regulation of apoptotic process;GO:0032502//developmental process	gi|426224294|ref|XP_004006307.1|/8.4609e-100/PREDICTED: suppressor of cytokine signaling 2 [Ovis aries]
gi|548471257|ref|XM_005681965.1|	1496	0	4	0.001	0.437388	8.77277	Up	0.0666342	0.157932	-	K08146|1|0.0|812|cfa:479093|MFS transporter, SP family, solute carrier family 2 (facilitated glucose transporter), member 9	-	-	-	gi|426232039|ref|XP_004010043.1|/0/PREDICTED: LOW QUALITY PROTEIN: solute carrier family 2, facilitated glucose transporter member 9 [Ovis aries]
gi|548483322|ref|XM_005685741.1|	748	0	2	0.001	0.437388	8.77277	Up	0.259794	0.422941	-	-	-	-	-	gi|358414178|ref|XP_002700667.2|/4.13632e-67/PREDICTED: uncharacterized protein LOC100297185 [Bos taurus]
gi|548467128|ref|XM_005680672.1|	1126	0	3	0.001	0.435834	8.76764	Up	0.131572	0.265264	-	-	-	-	-	gi|426225241|ref|XP_004006775.1|/6.51287e-141/PREDICTED: testis-expressed sequence 33 protein [Ovis aries]
gi|548462137|ref|XM_005678977.1|	1127	0	3	0.001	0.435447	8.76635	Up	0.131572	0.265109	-	K07946|1|5e-115|347|ptr:450480|ADP-ribosylation factor-like 4B;K07945|3|3e-103|375|cfa:100684100|ADP-ribosylation factor-like 4A	GO:0016020//membrane;GO:0031981//nuclear lumen	GO:0032561//guanyl ribonucleotide binding;GO:0017111//nucleoside-triphosphatase activity	GO:0035556//intracellular signal transduction;GO:0045444//fat cell differentiation	gi|440894615|gb|ELR47022.1|/5.79811e-119/ADP-ribosylation factor-like protein 4A, partial [Bos grunniens mutus]
gi|548471372|ref|XM_005682009.1|	752	0	2	0.001	0.435061	8.76507	Up	0.259794	0.43013	-	K14825|1|6e-11|68.2|aga:AgaP_AGAP000949|protein ERP2;K14809|4|2e-06|53.5|ssc:100157342|ATP-dependent RNA helicase DDX55/SPB4 [EC:3.6.4.13]	GO:0031224//intrinsic to membrane;GO:0031090//organelle membrane;GO:0043231//intracellular membrane-bounded organelle	-	GO:0051234//establishment of localization	gi|426232389|ref|XP_004010206.1|/1.08241e-115/PREDICTED: transmembrane emp24 domain-containing protein 11-like [Ovis aries]
gi|548534239|ref|XM_005701572.1|	753	0	2	0.001	0.434484	8.76316	Up	0.259794	0.429992	-	K01353|1|2e-85|315|bta:281731|granzyme B [EC:3.4.21.79];K01319|3|2e-74|279|aml:100464917|cathepsin G [EC:3.4.21.20]	-	GO:0004175//endopeptidase activity	GO:0019538//protein metabolic process	gi|426248336|ref|XP_004017919.1|/3.61627e-127/PREDICTED: mast cell protease 3-like isoform 2 [Ovis aries]
gi|548531777|ref|XM_005701003.1|	377	0	1	0.001	0.433907	8.76124	Up	0.512976	0.668737	-	K02943|1|3e-26|116|mcc:700698|large subunit ribosomal protein LP2	GO:0015934//large ribosomal subunit	GO:0003676//nucleic acid binding	GO:0006412//translation;GO:0019080;GO:0031016//pancreas development	gi|426257977|ref|XP_004022597.1|/4.15863e-39/PREDICTED: 60S acidic ribosomal protein P2-like [Ovis aries]
gi|548518898|ref|XM_005697030.1|	761	0	2	0.001	0.429916	8.74791	Up	0.259794	0.43193	-	K02731|1|7e-127|453|bta:614703|20S proteasome subunit alpha 4 [EC:3.4.25.1]	-	-	-	gi|426253661|ref|XP_004020511.1|/8.18827e-127/PREDICTED: proteasome subunit alpha type-7-like [Ovis aries]
gi|548515634|ref|XM_005695981.1|	381	0	1	0.001	0.429352	8.74602	Up	0.512976	0.663793	-	K02089|1|6e-40|162|ame:408406|cyclin-dependent kinase 4 [EC:2.7.11.22];K10863|2|3e-07|53.9|ssc:387596|aprataxin [EC:3.-.-.-]	GO:0043231//intracellular membrane-bounded organelle	GO:0003824//catalytic activity	-	gi|426236633|ref|XP_004012272.1|/6.13315e-59/PREDICTED: histidine triad nucleotide-binding protein 1-like [Ovis aries]
gi|548518998|ref|XM_005697080.1|	384	0	1	0.001	0.425998	8.7347	Up	0.512976	0.655455	-	K12160|1|4e-30|129|mdo:100023068|small ubiquitin-related modifier	-	GO:0019899//enzyme binding;GO:0019787//small conjugating protein ligase activity	GO:0032446//protein modification by small protein conjugation;GO:0031331;GO:0008104//protein localization	gi|392332452|ref|XP_001058240.3|/4.566e-30/PREDICTED: small ubiquitin-related modifier 2-like [Rattus norvegicus]
gi|548518335|ref|XM_005696769.1|	384	0	1	0.001	0.425998	8.7347	Up	0.512976	0.645746	-	K11252|1|5e-55|212|rno:24829|histone H2B	GO:0019898//extrinsic to membrane;GO:0043231//intracellular membrane-bounded organelle;GO:0000785//chromatin	GO:0003676//nucleic acid binding	GO:0006952//defense response;GO:0031638//zymogen activation;GO:0001101//response to acid;GO:0050900//leukocyte migration;GO:0044093;GO:0034728//nucleosome organization	gi|426250841|ref|XP_004019142.1|/6.99548e-55/PREDICTED: histone H2B type 1-A-like [Ovis aries]
gi|548529274|ref|XM_005700206.1|	2691	0	7	0.001	0.425523	8.73309	Up	0.00865562	0.0294962	-	K06087|1|6e-102|372|bta:404089|claudin	GO:0031224//intrinsic to membrane;GO:0043296//apical junction complex	GO:0005515//protein binding	GO:0016337//cell-cell adhesion	gi|426257769|ref|XP_004022495.1|/4.05327e-101/PREDICTED: claudin-2 [Ovis aries]
gi|548507812|ref|XM_005693464.1|	770	0	2	0.001	0.424891	8.73095	Up	0.259794	0.422575	-	K02738|1|1e-111|336|bta:510069|20S proteasome subunit beta 1 [EC:3.4.25.1]	GO:0043231//intracellular membrane-bounded organelle;GO:0000502//proteasome complex	GO:0004175//endopeptidase activity	GO:0043161//proteasomal ubiquitin-dependent protein catabolic process;GO:0051320//S phase;GO:0007050//cell cycle arrest;GO:0016070//RNA metabolic process;GO:0051439//regulation of ubiquitin-protein ligase activity involved in mitotic cell cycle;GO:0006520//cellular amino acid metabolic process;GO:0006915//apoptotic process;GO:0030330//DNA damage response, signal transduction by p53 class mediator…	gi|426237420|ref|XP_004012658.1|/2.02429e-112/PREDICTED: proteasome subunit beta type-6 [Ovis aries]
gi|548513180|ref|XM_005695072.1|	1160	0	3	0.001	0.42306	8.72472	Up	0.131572	0.263566	-	-	-	-	-	gi|440910980|gb|ELR60713.1|/0/hypothetical protein M91_03828 [Bos grunniens mutus]
gi|548454866|ref|XM_005676546.1|	1549	0	4	0.001	0.422422	8.72254	Up	0.0666342	0.156888	-	K08900|1|0.0|785|bta:539713|mitochondrial chaperone BCS1	GO:0019866//organelle inner membrane;GO:0043231//intracellular membrane-bounded organelle;GO:0031224//intrinsic to membrane	GO:0016462//pyrophosphatase activity;GO:0032559	GO:0010257;GO:0008535//respiratory chain complex IV assembly;GO:0017062//respiratory chain complex III assembly;GO:0006996//organelle organization	gi|426221565|ref|XP_004004979.1|/0/PREDICTED: mitochondrial chaperone BCS1-like isoform 3 [Ovis aries]
gi|548471892|ref|XM_005682259.1|	778	0	2	0.001	0.420522	8.71604	Up	0.259794	0.426505	-	K05255|1|4e-58|224|bta:100300034|relaxin	-	GO:0005102//receptor binding	-	gi|426230476|ref|XP_004009298.1|/7.32089e-62/PREDICTED: relaxin-3 [Ovis aries]
gi|548474557|ref|XM_005683004.1|	1557	0	4	0.001	0.420252	8.71511	Up	0.0666342	0.15877	-	K14001|1|0.0|657|bta:520650|nucleotide exchange factor SIL1	GO:0005783//endoplasmic reticulum	GO:0005515//protein binding	GO:0044267//cellular protein metabolic process;GO:0015031//protein transport	gi|426229632|ref|XP_004008893.1|/0/PREDICTED: nucleotide exchange factor SIL1 [Ovis aries]
gi|548515235|ref|XM_005695786.1|	1559	0	4	0.001	0.419713	8.71326	Up	0.0666342	0.157318	-	K11322|1|1e-115|417|tca:660832|enhancer of polycomb-like protein	GO:0005815//microtubule organizing center;GO:0043231//intracellular membrane-bounded organelle;GO:0016020//membrane	GO:0008092//cytoskeletal protein binding;GO:0005543//phospholipid binding;GO:0016301//kinase activity;GO:0032559	GO:0006952//defense response;GO:0043462//regulation of ATPase activity;GO:0051969;GO:0006811//ion transport;GO:0006464//cellular protein modification process	gi|426249878|ref|XP_004018674.1|/0/PREDICTED: PX domain-containing protein kinase-like protein [Ovis aries]
gi|548460396|ref|XM_005678448.1|	1567	0	4	0.001	0.41757	8.70587	Up	0.0666342	0.158441	-	-	-	-	GO:0048232//male gamete generation;GO:0048869//cellular developmental process	gi|296488908|tpg|DAA31021.1|/0/TPA: spermatogenesis-associated protein 6 [Bos taurus]
gi|548513185|ref|XM_005695073.1|	1177	0	3	0.001	0.416949	8.70373	Up	0.131572	0.265809	-	-	-	-	-	gi|426248184|ref|XP_004017845.1|/2.45075e-154/PREDICTED: uncharacterized protein C15orf26 homolog [Ovis aries]
gi|548454824|ref|XM_005676525.1|	2355	0	6	0.001	0.416772	8.70311	Up	0.0170909	0.0524356	-	K05050|1|5e-28|127|mcc:700407|interleukin 8 receptor beta	-	-	-	gi|282165739|ref|NP_001095551.2|/0/RUN and FYVE domain-containing protein 4 [Bos taurus]
gi|548468119|ref|XM_005680910.1|	785	0	2	0.001	0.416772	8.70311	Up	0.259794	0.432	-	K10059|1|1e-114|412|bta:514797|C-type lectin domain family 4, member E	GO:0031224//intrinsic to membrane	GO:0030246//carbohydrate binding	-	gi|426227008|ref|XP_004007622.1|/2.77313e-125/PREDICTED: C-type lectin domain family 4 member E [Ovis aries]
gi|548510141|ref|XM_005694187.1|	2358	0	6	0.001	0.416242	8.70128	Up	0.0170909	0.052459	-	-	-	GO:0043169//cation binding	-	gi|296476800|tpg|DAA18915.1|/0/TPA: zinc finger, MYND-type containing 15 [Bos taurus]
gi|548475944|ref|XR_310180.1|	787	0	2	0.001	0.415713	8.69944	Up	0.259794	0.431236	-	-	-	-	-	-
gi|548457039|ref|XM_005677303.1|	1182	0	3	0.001	0.415185	8.69761	Up	0.131572	0.269233	-	K06570|1|4e-12|73.2|bta:528926|lymphocyte antigen 9;K00498|4|2e-07|57.8|mdo:100029519|cytochrome P450, family 11, subfamily A (cholesterol monooxygenase (side-chain-cleaving)) [EC:1.14.15.6];K06511|5|8e-07|55.5|xla:496253|CD84 antigen	-	-	-	gi|426219031|ref|XP_004003734.1|/2.78193e-89/PREDICTED: uncharacterized protein LOC101111337 [Ovis aries]
gi|548526566|ref|XM_005709433.1|	790	0	2	0.001	0.414134	8.69395	Up	0.259794	0.43082	-	K09229|1|3e-66|251|cfa:100687919|KRAB and SCAN domains-containing zinc finger protein	-	-	-	gi|345792967|ref|XP_003433694.1|/4.68405e-96/PREDICTED: zinc finger protein 485 [Canis lupus familiaris]
gi|548464363|ref|XM_005679672.1|	1189	0	3	0.001	0.412741	8.68909	Up	0.131572	0.267879	-	K10354|1|7e-49|195|mcc:100426612|actin, alpha skeletal muscle;K05692|4|3e-48|192|mdo:100028958|actin beta/gamma 1	GO:0043232	GO:0008092//cytoskeletal protein binding;GO:0032559	GO:0008064//regulation of actin polymerization or depolymerization	gi|440895701|gb|ELR47831.1|/0/Actin-related protein 3B, partial [Bos grunniens mutus]
gi|548526477|ref|XM_005699346.1|	1189	0	3	0.001	0.412741	8.68909	Up	0.131572	0.265238	-	K10130|1|5e-21|102|rno:293625|leucine-rich repeats and death domain-containing protein	-	-	-	gi|116004331|ref|NP_001070526.1|/3.51087e-132/leucine-rich repeat-containing protein 18 [Bos taurus]
gi|548509007|ref|XR_310807.1|	793	0	2	0.001	0.412568	8.68849	Up	0.259794	0.430924	-	-	-	-	-	gi|440904583|gb|ELR55073.1|/2.58666e-08/hypothetical protein M91_18372, partial [Bos grunniens mutus]
gi|548507002|ref|XM_005693213.1|	397	0	1	0.001	0.412048	8.68667	Up	0.512976	0.653111	-	K05514|1|9e-40|161|bta:786156|C-C motif chemokine, other	-	-	-	gi|296476959|tpg|DAA19074.1|/9.37742e-39/TPA: chemokine (C-C motif) ligand 1-like [Bos taurus]
gi|548473512|ref|XM_005682787.1|	1193	0	3	0.001	0.411357	8.68425	Up	0.131572	0.267457	-	K09327|1|5e-78|291|bta:282563|homeobox protein prophet of Pit-1	-	-	-	gi|57526306|ref|NP_001009767.1|/5.3402e-80/homeobox protein prophet of Pit-1 [Ovis aries]
gi|548508325|ref|XM_005693610.1|	1990	0	5	0.001	0.411013	8.68304	Up	0.0337466	0.091589	-	K14390|1|0.0|931|bta:407227|solute carrier family 5 (sodium/glucose cotransporter), member 10	GO:0031224//intrinsic to membrane	-	GO:0030001//metal ion transport	gi|47824860|ref|NP_001001442.1|/0/sodium/glucose cotransporter 5 [Bos taurus]
gi|548464413|ref|XM_005679696.1|	398	0	1	0.001	0.411013	8.68304	Up	0.512976	0.647681	-	K01647|1|1e-07|55.1|mcc:709604|citrate synthase [EC:2.3.3.1]	-	-	-	gi|358412073|ref|XP_002704245.2|/1.22189e-46/PREDICTED: protein canopy homolog 1 [Bos taurus]
gi|548509879|ref|XR_310820.1|	398	0	1	0.001	0.411013	8.68304	Up	0.512976	0.645235	-	-	-	-	-	-
gi|548473054|ref|XM_005682567.1|	1993	0	5	0.001	0.410394	8.68087	Up	0.0337466	0.0915169	-	K09048|1|0.0|829|bta:513010|cAMP response element-binding protein 3	GO:0031224//intrinsic to membrane;GO:0043231//intracellular membrane-bounded organelle;GO:0031090//organelle membrane	GO:0001071//nucleic acid binding transcription factor activity;GO:0003677//DNA binding;GO:0005515//protein binding	GO:0006351//transcription, DNA-dependent;GO:0006950//response to stress	gi|426229143|ref|XP_004008651.1|/0/PREDICTED: cyclic AMP-responsive element-binding protein 3-like protein 3 [Ovis aries]
gi|548518429|ref|XM_005696814.1|	399	0	1	0.001	0.409983	8.67942	Up	0.512976	0.664751	-	K11251|1|8e-49|191|ssc:100153329|histone H2A	GO:0000785//chromatin;GO:0043231//intracellular membrane-bounded organelle	GO:0003676//nucleic acid binding	GO:0034728//nucleosome organization	gi|194039746|ref|XP_001925399.1|/8.43532e-48/PREDICTED: histone H2A type 1-A-like [Sus scrofa]
gi|548531375|ref|XM_005700807.1|	399	0	1	0.001	0.409983	8.67942	Up	0.512976	0.664292	-	K02920|1|2e-41|167|mcc:710317|large subunit ribosomal protein L36e	GO:0031981//nuclear lumen;GO:0015934//large ribosomal subunit	GO:0005488//binding;GO:0005198//structural molecule activity	GO:0006412//translation;GO:0019080;GO:0031016//pancreas development	gi|296470771|tpg|DAA12886.1|/3.3094e-52/TPA: 60S ribosomal protein L36-like [Bos taurus]
gi|548486327|ref|XM_005686821.1|	802	0	2	0.001	0.407938	8.67221	Up	0.259794	0.423141	-	-	-	-	-	gi|426223416|ref|XP_004005871.1|/3.01403e-82/PREDICTED: F-box only protein 48 [Ovis aries]
gi|548500902|ref|XM_005691458.1|	803	0	2	0.001	0.40743	8.67041	Up	0.259794	0.429647	-	K13280|1|2e-103|375|bta:504842|signal peptidase, endoplasmic reticulum-type [EC:3.4.-.-]	GO:0031224//intrinsic to membrane;GO:0043231//intracellular membrane-bounded organelle;GO:0031090//organelle membrane	GO:0070011//peptidase activity, acting on L-amino acid peptides	GO:0030073//insulin secretion;GO:0015980//energy derivation by oxidation of organic compounds	gi|115496204|ref|NP_001068643.1|/1.18567e-102/signal peptidase complex catalytic subunit SEC11C [Bos taurus]
gi|548475623|ref|XM_005683359.1|	1205	0	3	0.001	0.407261	8.66981	Up	0.131572	0.269153	-	K15148|1|2e-20|100|mdo:100029969|mediator of RNA polymerase II transcription subunit 7	-	GO:0004871//signal transducer activity	-	gi|426229986|ref|XP_004009064.1|/2.32466e-123/PREDICTED: uncharacterized protein LOC101111881 [Ovis aries]
gi|548484176|ref|XM_005686119.1|	2009	0	5	0.001	0.407126	8.66933	Up	0.0337466	0.091782	-	K10752|1|0.0|798|ssc:100620677|histone-binding protein RBBP4	GO:0031010;GO:0031519//PcG protein complex;GO:0070822//Sin3-type complex	GO:0042623//ATPase activity, coupled;GO:0019899//enzyme binding	GO:0006259//DNA metabolic process;GO:0043486//histone exchange;GO:0006351//transcription, DNA-dependent;GO:0008283//cell proliferation	gi|1016275|gb|AAC52275.1|/0/retinoblastoma-binding protein mRbAp48 [Mus musculus]
gi|548452823|ref|XM_005675770.1|	808	0	2	0.001	0.404909	8.66145	Up	0.259794	0.423308	-	-	-	-	-	gi|119887063|ref|XP_001251534.1|/9.73279e-28/PREDICTED: keratin-associated protein 10-8-like [Bos taurus]
gi|548468438|ref|XM_005681021.1|	405	0	1	0.001	0.403909	8.65789	Up	0.512976	0.655293	-	K11837|1|9e-17|85.5|bfo:BRAFLDRAFT_121867|ubiquitin carboxyl-terminal hydrolase 6/32 [EC:3.1.2.15]	-	-	-	gi|77736437|ref|NP_001029918.1|/2.06941e-38/coiled-coil-helix-coiled-coil-helix domain-containing protein 2, mitochondrial [Bos taurus]
gi|548452738|ref|XM_005675729.1|	4456	0	11	0.001	0.403818	8.65756	Up	0.00056942	0.00264428	-	K15370|1|0.0|1835|bta:510408|inactive phospholipase C-like protein 2	GO:0044424//intracellular part	GO:0060089;GO:0046872//metal ion binding;GO:0004629//phospholipase C activity	GO:0007165//signal transduction;GO:0044238//primary metabolic process	gi|440905611|gb|ELR55974.1|/0/Inactive phospholipase C-like protein 2, partial [Bos grunniens mutus]
gi|548504861|ref|XM_005692593.1|	813	0	2	0.001	0.402418	8.65255	Up	0.259794	0.43473	-	-	-	-	-	gi|139949208|ref|NP_001077268.1|/4.42074e-12/VEGF co-regulated chemokine 1 precursor [Bos taurus]
gi|548532231|ref|XM_005701148.1|	2033	0	5	0.001	0.402319	8.6522	Up	0.0337466	0.0915529	-	-	GO:0000323//lytic vacuole	GO:0032561//guanyl ribonucleotide binding	GO:0009967//positive regulation of signal transduction;GO:0043200//response to amino acid stimulus;GO:0008104//protein localization	gi|301788368|ref|XP_002929600.1|/0/PREDICTED: ras-related GTP-binding protein B-like isoform 2 [Ailuropoda melanoleuca]
gi|548521686|ref|XM_005697992.1|	408	0	1	0.001	0.400939	8.64724	Up	0.512976	0.650944	-	K11253|1|2e-31|134|mcc:711912|histone H3	GO:0000785//chromatin;GO:0043231//intracellular membrane-bounded organelle	GO:0003676//nucleic acid binding	GO:0034728//nucleosome organization	gi|338726206|ref|XP_003365273.1|/3.26926e-34/PREDICTED: histone H3.3-like [Equus caballus]
gi|548513829|ref|XM_005695269.1|	1224	0	3	0.001	0.400939	8.64724	Up	0.131572	0.264747	-	-	-	-	-	-
gi|548489958|ref|XM_005688121.1|	408	0	1	0.001	0.400939	8.64724	Up	0.512976	0.642925	-	K13899|1|4e-16|83.2|mdo:100033234|cystatin-C;K13904|2|6e-16|82.8|mmu:13012|cystatin-8	-	GO:0030414//peptidase inhibitor activity	-	gi|426241752|ref|XP_004014753.1|/1.51571e-65/PREDICTED: cystatin-like 1 [Ovis aries]
gi|548448980|ref|XM_005674686.1|	1226	0	3	0.001	0.400285	8.64488	Up	0.131572	0.263463	-	-	-	-	-	gi|426217143|ref|XP_004002813.1|/1.70981e-121/PREDICTED: uncharacterized protein C21orf62 homolog [Ovis aries]
gi|548485593|ref|XM_005686566.1|	819	0	2	0.001	0.39947	8.64194	Up	0.259794	0.429166	-	K05287|1|2e-112|362|bta:768015|phosphatidylinositol glycan, class F [EC:2.7.-.-]	GO:0031090//organelle membrane;GO:0043231//intracellular membrane-bounded organelle;GO:0031224//intrinsic to membrane	GO:0017169//CDP-alcohol phosphatidyltransferase activity	GO:0006506//GPI anchor biosynthetic process	gi|426223725|ref|XP_004006024.1|/2.71618e-113/PREDICTED: phosphatidylinositol-glycan biosynthesis class F protein isoform 1 [Ovis aries]
gi|548450996|ref|XM_005675240.1|	2051	0	5	0.001	0.398789	8.63948	Up	0.0337466	0.0920001	-	-	-	-	-	gi|426219287|ref|XP_004003858.1|/7.07589e-180/PREDICTED: mucin-20 [Ovis aries]
gi|548465491|ref|XM_005680020.1|	2053	0	5	0.001	0.3984	8.63807	Up	0.0337466	0.0918667	-	K11668|1|5e-12|73.9|rno:316440|INO80 complex subunit D	-	-	-	gi|426224587|ref|XP_004006450.1|/0/PREDICTED: KAT8 regulatory NSL complex subunit 2 isoform 2 [Ovis aries]
gi|548451993|ref|XM_005675610.1|	1646	0	4	0.001	0.397529	8.63492	Up	0.0666342	0.157067	-	K14410|1|7e-167|587|bta:504700|acid phosphatase [EC:3.1.3.2]	GO:0005764//lysosome	GO:0016791//phosphatase activity	-	gi|426218306|ref|XP_004003390.1|/1.7351e-170/PREDICTED: prostatic acid phosphatase [Ovis aries]
gi|548455851|ref|XM_005676997.1|	1235	0	3	0.001	0.397368	8.63433	Up	0.131572	0.264232	-	-	-	-	-	gi|426222744|ref|XP_004005544.1|/7.0343e-115/PREDICTED: uncharacterized protein C1orf172 homolog [Ovis aries]
gi|548492710|ref|XR_310530.1|	412	0	1	0.001	0.397046	8.63316	Up	0.512976	0.66143	-	-	-	-	-	-
gi|548451416|ref|XM_005675432.1|	4532	0	11	0.001	0.397046	8.63316	Up	0.00056942	0.00264071	-	K14943|1|3e-146|520|ptr:460787|muscleblind	GO:0043231//intracellular membrane-bounded organelle;GO:0030529//ribonucleoprotein complex	GO:0003723//RNA binding;GO:0046872//metal ion binding	GO:0042692//muscle cell differentiation;GO:0000380//alternative mRNA splicing, via spliceosome;GO:0010468//regulation of gene expression;GO:0043009//chordate embryonic development;GO:0000245//spliceosomal complex assembly;GO:0048513//organ development;GO:0014706//striated muscle tissue development;GO:0035108//limb morphogenesis	gi|332214471|ref|XP_003256359.1|/1.4859e-146/PREDICTED: muscleblind-like protein 1 isoform 4 [Nomascus leucogenys]
gi|548517564|ref|XM_005696482.1|	825	0	2	0.001	0.396565	8.63141	Up	0.259794	0.433046	-	K04924|1|3e-108|391|bta:615960|potassium channel subfamily K member 16	GO:0031224//intrinsic to membrane	GO:0005261//cation channel activity	GO:0034220//ion transmembrane transport;GO:0030001//metal ion transport	gi|440905509|gb|ELR55881.1|/1.97816e-108/Potassium channel subfamily K member 16, partial [Bos grunniens mutus]
gi|548488652|ref|XM_005687645.1|	3308	0	8	0.001	0.395606	8.62792	Up	0.0043836	0.0162582	-	K01544|1|0.0|1887|bta:530703|non-gastric H+/K+-exchanging ATPase [EC:3.6.3.10]	GO:0005887//integral to plasma membrane	GO:0043169//cation binding;GO:0008556//potassium-transporting ATPase activity;GO:0032559	GO:0010035//response to inorganic substance;GO:0006818//hydrogen transport;GO:0055065//metal ion homeostasis;GO:0009206;GO:0030001//metal ion transport;GO:0010033//response to organic substance	gi|426236817|ref|XP_004012362.1|/0/PREDICTED: potassium-transporting ATPase alpha chain 2 [Ovis aries]
gi|548527170|ref|XR_311207.1|	414	0	1	0.001	0.395128	8.62618	Up	0.512976	0.652227	-	-	-	-	-	gi|358419651|ref|XP_003584295.1|/5.03527e-08/PREDICTED: uncharacterized protein LOC100851484 [Bos taurus]
gi|548484845|ref|XM_005686269.1|	3731	0	9	0.001	0.394599	8.62424	Up	0.00222006	0.00889877	-	K04950|1|0.0|1160|bta:281701|cyclic nucleotide gated channel alpha 3	GO:0031513//nonmotile primary cilium;GO:0031224//intrinsic to membrane	GO:0019002//GMP binding;GO:0005217//intracellular ligand-gated ion channel activity	GO:0050953//sensory perception of light stimulus;GO:0006810//transport	gi|227484221|emb|CAY32647.1|/0/cyclic nucleotide gated channel alpha 3 protein [Ovis aries]
gi|548465787|ref|XM_005680165.1|	2075	0	5	0.001	0.394176	8.6227	Up	0.0337466	0.0919637	-	K13908|1|6e-25|116|mmu:74180|mucin-5B;K10955|3|1e-21|105|hsa:4583|intestinal mucin-2	-	-	-	gi|3420122|gb|AAC72492.1|/0/submaxillary mucin [Bos taurus]
gi|548480337|ref|XM_005684845.1|	831	0	2	0.001	0.393702	8.62096	Up	0.259794	0.425896	-	K09085|1|2e-66|253|ssc:100153431|class B basic helix-loop-helix protein 1/6/7	GO:0016020//membrane;GO:0043231//intracellular membrane-bounded organelle	GO:0003676//nucleic acid binding	-	gi|465973704|ref|XP_004263825.1|/1.23097e-65/PREDICTED: oligodendrocyte transcription factor 3 [Orcinus orca]
gi|548475642|ref|XM_005683362.1|	2079	0	5	0.001	0.393418	8.61992	Up	0.0337466	0.0922925	-	K09271|1|0.0|1180|bta:538232|transcription factor SOX, other	GO:0043231//intracellular membrane-bounded organelle	GO:0003700//sequence-specific DNA binding transcription factor activity;GO:0003677//DNA binding	GO:0048545//response to steroid hormone stimulus;GO:0006355//regulation of transcription, DNA-dependent	gi|426231117|ref|XP_004009589.1|/0/PREDICTED: transcription factor SOX-30 [Ovis aries]
gi|548460572|ref|XM_005678501.1|	832	0	2	0.001	0.393228	8.61922	Up	0.259794	0.427354	-	-	-	-	-	gi|426215456|ref|XP_004001988.1|/1.2196e-97/PREDICTED: uncharacterized protein ATPAF1-AS1 [Ovis aries]
gi|548474842|ref|XM_005683139.1|	2915	0	7	0.001	0.392824	8.61774	Up	0.00865562	0.0294574	-	K04160|1|0.0|806|bta:317708|5-hydroxytryptamine receptor 4	GO:0043231//intracellular membrane-bounded organelle;GO:0016021//integral to membrane	GO:0008227//G-protein coupled amine receptor activity	GO:0008283//cell proliferation;GO:0007186//G-protein coupled receptor signaling pathway	gi|426229858|ref|XP_004009000.1|/0/PREDICTED: 5-hydroxytryptamine receptor 4 isoform 4 [Ovis aries]
gi|548533090|ref|XR_311301.1|	417	0	1	0.001	0.392285	8.61576	Up	0.512976	0.664126	-	K05606|1|4e-16|83.6|bta:508170|methylmalonyl-CoA/ethylmalonyl-CoA epimerase [EC:5.1.99.1]	GO:0044429//mitochondrial part	GO:0016854//racemase and epimerase activity	GO:0009062//fatty acid catabolic process;GO:0006732//coenzyme metabolic process	gi|440905588|gb|ELR55954.1|/3.17419e-15/Methylmalonyl-CoA epimerase, mitochondrial, partial [Bos grunniens mutus]
gi|548469405|ref|XM_005681316.1|	2086	0	5	0.001	0.392097	8.61507	Up	0.0337466	0.0914688	-	K01333|1|0.0|1237|bta:513197|complement factor I [EC:3.4.21.45]	GO:0044464//cell part	GO:0004175//endopeptidase activity;GO:0004888//transmembrane signaling receptor activity	GO:0019538//protein metabolic process	gi|426231287|ref|XP_004009671.1|/0/PREDICTED: complement factor I [Ovis aries]
gi|548518708|ref|XM_005696939.1|	2922	0	7	0.001	0.391883	8.61428	Up	0.00865562	0.0294671	-	-	-	-	-	gi|426253523|ref|XP_004020442.1|/1.66987e-140/PREDICTED: putative ribosome-binding factor A, mitochondrial [Ovis aries]
gi|548457016|ref|XM_005677293.1|	420	0	1	0.001	0.389483	8.60542	Up	0.512976	0.662962	-	K02957|1|3e-61|233|mcc:702174|small subunit ribosomal protein S15Ae	GO:0043231//intracellular membrane-bounded organelle;GO:0015935//small ribosomal subunit	GO:0003676//nucleic acid binding;GO:0005198//structural molecule activity	GO:0006412//translation;GO:0019080;GO:0051707//response to other organism;GO:0051726//regulation of cell cycle;GO:0031016//pancreas development;GO:0008283//cell proliferation	gi|297674522|ref|XP_002815273.1|/1.10979e-60/PREDICTED: 40S ribosomal protein S15a-like [Pongo abelii]
gi|548506839|ref|XM_005693175.1|	2532	0	6	0.001	0.387638	8.59856	Up	0.0170909	0.0524123	-	-	-	-	-	gi|426238550|ref|XP_004013214.1|/0/PREDICTED: ankyrin repeat and fibronectin type-III domain-containing protein 1 [Ovis aries]
gi|548491986|ref|XM_005688746.1|	2114	0	5	0.001	0.386904	8.59583	Up	0.0337466	0.0916854	-	K07436|1|0.0|831|ecb:100053452|cytochrome P450, family 24, subfamily A, polypeptide 1 (vitamin D3 24-hydroxylase) [EC:1.14.13.126]	GO:0043231//intracellular membrane-bounded organelle;GO:0019866//organelle inner membrane	GO:0004497//monooxygenase activity;GO:0070576//vitamin D 24-hydroxylase activity;GO:0005506//iron ion binding	GO:0001503//ossification;GO:0030522//intracellular receptor mediated signaling pathway;GO:0006706//steroid catabolic process;GO:0033273//response to vitamin;GO:0009058//biosynthetic process;GO:0006775;GO:0044237//cellular metabolic process	gi|426241622|ref|XP_004014688.1|/0/PREDICTED: 1,25-dihydroxyvitamin D(3) 24-hydroxylase, mitochondrial isoform 1 [Ovis aries]
gi|548464211|ref|XM_005679600.1|	1275	0	3	0.001	0.384901	8.58834	Up	0.131572	0.26942	-	K06258|1|2e-24|114|tad:TRIADDRAFT_36521|MFS transporter, VNT family, synaptic vesicle glycoprotein 2;K08204|2|5e-22|106|rno:89776|MFS transporter, OCT family, solute carrier family 22 (organic anion transporter), member 7;K08203|3|1e-21|100|mdo:100013196|MFS transporter, OCT family, solute carrier family 22 (organic anion transporter), member 6	GO:0031224//intrinsic to membrane	-	GO:0006810//transport	gi|426228501|ref|XP_004008342.1|/0/PREDICTED: putative transporter SVOPL [Ovis aries]
gi|548493910|ref|XM_005689292.1|	851	0	2	0.001	0.384449	8.58665	Up	0.259794	0.424145	-	-	-	-	-	-
gi|548470781|ref|XM_005681821.1|	2996	0	7	0.001	0.382203	8.5782	Up	0.00865562	0.0293461	-	K07376|1|0.0|920|mcc:696308|protein kinase, cGMP-dependent [EC:2.7.11.12];K08018|2|5e-21|104|rno:310533|Rap guanine nucleotide exchange factor (GEF) 2;K06277|5|1e-20|103|bfo:BRAFLDRAFT_124752|Rap guanine nucleotide exchange factor (GEF) 1	GO:0044464//cell part	GO:0005083//small GTPase regulator activity	GO:0009966//regulation of signal transduction	gi|426231936|ref|XP_004009993.1|/0/PREDICTED: ras-GEF domain-containing family member 1B [Ovis aries]
gi|548485110|ref|XM_005686397.1|	2146	0	5	0.001	0.381135	8.57416	Up	0.0337466	0.0916372	-	K14693|1|0.0|860|bta:518111|solute carrier family 30 (zinc transporter), member 6	GO:0012505//endomembrane system;GO:0043231//intracellular membrane-bounded organelle;GO:0031224//intrinsic to membrane	GO:0046915//transition metal ion transmembrane transporter activity	GO:0006892//post-Golgi vesicle-mediated transport;GO:0006829//zinc ion transport	gi|426223853|ref|XP_004006088.1|/0/PREDICTED: zinc transporter 6 isoform 1 [Ovis aries]
gi|548513845|ref|XM_005695277.1|	864	0	2	0.001	0.378664	8.56478	Up	0.259794	0.426302	-	-	-	-	-	gi|114051622|ref|NP_001039906.1|/5.05073e-166/uncharacterized protein C14orf28 homolog [Bos taurus]
gi|548502445|ref|XM_005691800.1|	866	0	2	0.001	0.37779	8.56144	Up	0.259794	0.422209	-	K01310|1|8e-151|533|bta:504241|chymotrypsin [EC:3.4.21.1]	GO:0044421//extracellular region part;GO:0000323//lytic vacuole	GO:0004175//endopeptidase activity;GO:0005488//binding	GO:0009057//macromolecule catabolic process;GO:0009725//response to hormone stimulus;GO:0006915//apoptotic process;GO:0019538//protein metabolic process;GO:0031667//response to nutrient levels;GO:0032501//multicellular organismal process	gi|157427788|ref|NP_001098800.1|/6.62713e-150/chymotrypsinogen B precursor [Bos taurus]
gi|548459881|ref|XM_005678196.1|	1746	0	4	0.001	0.374761	8.54983	Up	0.0666342	0.157715	-	-	GO:0044424//intracellular part	-	GO:0051707//response to other organism	gi|426218785|ref|XP_004003617.1|/0/PREDICTED: interferon-induced protein 44 [Ovis aries]
gi|548533045|ref|XM_005701286.1|	1311	0	3	0.001	0.374332	8.54817	Up	0.131572	0.264592	-	K08453|1|3e-09|63.5|mcc:704995|G protein-coupled receptor 110;K08458|5|4e-06|53.5|mdo:100014662|G protein-coupled receptor 116	-	-	-	gi|426255374|ref|XP_004021324.1|/1.36751e-180/PREDICTED: mucin-3A [Ovis aries]
gi|548482589|ref|XM_005685616.1|	438	0	1	0.001	0.373477	8.54488	Up	0.512976	0.650624	-	K11100|1|7e-37|152|ssc:100626432|small nuclear ribonucleoprotein N	GO:0043231//intracellular membrane-bounded organelle;GO:0030529//ribonucleoprotein complex	GO:0005515//protein binding	GO:0006396//RNA processing	gi|466018232|ref|XP_004271678.1|/5.62238e-36/PREDICTED: small nuclear ribonucleoprotein-associated protein N-like isoform 1 [Orcinus orca]
gi|548471842|ref|XM_005682235.1|	2192	0	5	0.001	0.373137	8.54356	Up	0.0337466	0.0914208	-	K00490|1|0.0|861|bta:100301224|cytochrome P450, family 4, subfamily F (leukotriene-B4 20-monooxygenase) [EC:1.14.13.30]	GO:0031090//organelle membrane;GO:0043231//intracellular membrane-bounded organelle	GO:0016491//oxidoreductase activity;GO:0005506//iron ion binding	GO:0008152//metabolic process	gi|426228848|ref|XP_004008508.1|/0/PREDICTED: cytochrome P450 4F22-like [Ovis aries]
gi|548534371|ref|XM_005701603.1|	882	0	2	0.001	0.370937	8.53503	Up	0.259794	0.425997	-	K10476|1|3e-30|132|gga:428648|kelch repeat and BTB domain-containing protein 11	-	-	-	gi|426227256|ref|XP_004007735.1|/9.49528e-75/PREDICTED: LOW QUALITY PROTEIN: kelch domain-containing protein 7B [Ovis aries]
gi|548527919|ref|XM_005699884.1|	442	0	1	0.001	0.370097	8.53176	Up	0.512976	0.666423	-	K02983|1|9e-46|182|bta:282847|small subunit ribosomal protein S30e	GO:0015935//small ribosomal subunit	GO:0005198//structural molecule activity	GO:0006412//translation	gi|440907406|gb|ELR57560.1|/3.88461e-45/Ubiquitin-like protein FUBI, partial [Bos grunniens mutus]
gi|548506185|ref|XM_005692923.1|	3094	0	7	0.001	0.370097	8.53176	Up	0.00865562	0.0293895	-	K12800|1|0.0|828|oaa:100087792|NACHT, LRR and PYD domains-containing protein 3	GO:0044424//intracellular part	GO:0016505//apoptotic protease activator activity;GO:0032559	GO:0032661;GO:0032731//positive regulation of interleukin-1 beta production;GO:0001933//negative regulation of protein phosphorylation;GO:0007249//I-kappaB kinase/NF-kappaB cascade;GO:0006915//apoptotic process;GO:0008592//regulation of Toll signaling pathway;GO:0031349//positive regulation of defense response;GO:0050707//regulation of cytokine secretion;GO:0042036//negative regulation of cytokin…	gi|426243225|ref|XP_004015460.1|/0/PREDICTED: NACHT, LRR and PYD domains-containing protein 12 [Ovis aries]
gi|548471161|ref|XM_005681939.1|	886	0	2	0.001	0.369262	8.5285	Up	0.259794	0.4262	-	K05505|1|2e-32|139|bta:281212|C-X-C motif chemokine 1/2/3	GO:0044421//extracellular region part	GO:0005125//cytokine activity	GO:0006952//defense response;GO:0002376//immune system process	gi|57164369|ref|NP_001009358.1|/8.74159e-36/growth-regulated alpha protein precursor [Ovis aries]
gi|548494105|ref|XM_005689384.1|	2660	0	6	0.001	0.368984	8.52742	Up	0.0170909	0.0522725	-	-	-	-	-	gi|426244443|ref|XP_004016031.1|/0/PREDICTED: coiled-coil domain-containing protein 82 [Ovis aries]
gi|548506183|ref|XM_005692922.1|	1334	0	3	0.001	0.367878	8.52308	Up	0.131572	0.267958	-	K13865|1|4e-114|412|ecb:100055782|solute carrier family 7 (cationic amino acid transporter), member 3	-	-	-	gi|119911032|ref|XP_581045.3|/4.57513e-123/PREDICTED: cationic amino acid transporter 3 [Bos taurus]
gi|548507781|ref|XM_005693449.1|	1335	0	3	0.001	0.367602	8.522	Up	0.131572	0.268408	-	-	-	-	-	gi|426237394|ref|XP_004012646.1|/5.57976e-129/PREDICTED: protein INCA1 isoform 1 [Ovis aries]
gi|548464548|ref|XM_005679762.1|	1335	0	3	0.001	0.367602	8.522	Up	0.131572	0.263975	-	K09064|1|6e-19|95.9|bfo:BRAFLDRAFT_70673|myogenic factor	GO:0031981//nuclear lumen	GO:0001071//nucleic acid binding transcription factor activity;GO:0046983//protein dimerization activity	GO:0042246//tissue regeneration;GO:0045597//positive regulation of cell differentiation;GO:0014706//striated muscle tissue development;GO:0009952//anterior/posterior pattern specification;GO:0048513//organ development;GO:0042692//muscle cell differentiation	gi|38093667|ref|NP_861527.1|/2.9793e-106/myogenic factor 6 [Bos taurus]
gi|548518331|ref|XM_005696767.1|	1791	0	4	0.001	0.365345	8.51311	Up	0.0666342	0.156781	-	K12300|1|0.0|782|bta:507535|MFS transporter, ACS family, solute carrier family 17 (sodium-dependent inorganic phosphate cotransporter), member 1/2/3/4	GO:0016021//integral to membrane	GO:0015114//phosphate ion transmembrane transporter activity	GO:0006817//phosphate ion transport;GO:0006082//organic acid metabolic process	gi|426250837|ref|XP_004019140.1|/0/PREDICTED: sodium-dependent phosphate transport protein 1 [Ovis aries]
gi|548498093|ref|XM_005690594.1|	897	0	2	0.001	0.364734	8.5107	Up	0.259794	0.428344	-	K04668|1|2e-125|448|bta:534018|left-right determination	GO:0031091//platelet alpha granule;GO:0005576//extracellular region	GO:0005126//cytokine receptor binding	GO:0001775//cell activation;GO:0040007//growth;GO:0006887//exocytosis;GO:0007599//hemostasis;GO:0007178//transmembrane receptor protein serine/threonine kinase signaling pathway	gi|426239541|ref|XP_004013679.1|/4.43068e-128/PREDICTED: left-right determination factor 2 [Ovis aries]
gi|548516719|ref|XM_005696191.1|	4489	0	10	0.001	0.364409	8.50941	Up	0.00112434	0.0048687	-	-	-	-	-	gi|426250114|ref|XP_004018783.1|/0/PREDICTED: protein FAM83B [Ovis aries]
gi|548451219|ref|XM_005675339.1|	1347	0	3	0.001	0.364327	8.50909	Up	0.131572	0.268196	-	K11457|1|2e-14|81.3|xtr:100127572|polyhomeotic-like protein 2;K11456|3|8e-14|79.0|aga:AgaP_AGAP004188|polyhomeotic-like protein 1	-	-	-	gi|426217974|ref|XP_004003225.1|/0/PREDICTED: sterile alpha motif domain-containing protein 7 [Ovis aries]
gi|548529231|ref|XM_005700185.1|	1347	0	3	0.001	0.364327	8.50909	Up	0.131572	0.266147	-	K05271|1|0.0|784|mmu:14657|glycine receptor alpha-4	GO:0044459//plasma membrane part;GO:0034702//ion channel complex	GO:0004871//signal transducer activity;GO:0015276//ligand-gated ion channel activity;GO:0016597//amino acid binding;GO:0005253//anion channel activity	GO:0015698//inorganic anion transport;GO:0023052//signaling	gi|426257803|ref|XP_004022512.1|/0/PREDICTED: glycine receptor subunit alpha-4 [Ovis aries]
gi|548491738|ref|XM_005709696.1|	1347	0	3	0.001	0.364327	8.50909	Up	0.131572	0.265031	-	-	-	-	-	gi|296480854|tpg|DAA22969.1|/0/TPA: thyrotropin-releasing hormone receptor-like [Bos taurus]
gi|548519200|ref|XM_005697173.1|	899	0	2	0.001	0.363922	8.50749	Up	0.259794	0.433641	-	-	GO:0005875//microtubule associated complex;GO:0005819//spindle	-	GO:0031023//microtubule organizing center organization;GO:0007051//spindle organization;GO:0000087//M phase of mitotic cell cycle	gi|426253783|ref|XP_004020571.1|/6.24013e-98/PREDICTED: HAUS augmin-like complex subunit 1 [Ovis aries]
gi|548520976|ref|XM_005697838.1|	1349	0	3	0.001	0.363787	8.50695	Up	0.131572	0.266617	-	K12402|1|4e-178|624|bta:768040|AP-4 complex subunit mu-1	GO:0031985//Golgi cisterna;GO:0012505//endomembrane system;GO:0030119//AP-type membrane coat adaptor complex	-	GO:0015031//protein transport	gi|116004417|ref|NP_001070567.1|/3.27833e-177/AP-4 complex subunit mu-1 [Bos taurus]
gi|548502273|ref|XM_005691724.1|	1353	0	3	0.001	0.362712	8.50268	Up	0.131572	0.268568	-	-	GO:0031224//intrinsic to membrane	GO:0005488//binding	GO:0051234//establishment of localization	gi|426247870|ref|XP_004017696.1|/0/PREDICTED: SEC14-like protein 4 [Ovis aries]
gi|548470514|ref|XM_005681697.1|	902	0	2	0.001	0.362712	8.50268	Up	0.259794	0.426403	-	K09310|1|1e-58|226|cfa:482152|homeobox protein GSH	GO:0043231//intracellular membrane-bounded organelle	GO:0001071//nucleic acid binding transcription factor activity;GO:0003677//DNA binding	GO:0021772//olfactory bulb development;GO:0021515//cell differentiation in spinal cord;GO:0009953//dorsal/ventral pattern formation;GO:0048663//neuron fate commitment;GO:0006351//transcription, DNA-dependent;GO:0001708//cell fate specification;GO:0009653//anatomical structure morphogenesis;GO:0050877//neurological system process	gi|426232193|ref|XP_004010118.1|/1.84778e-57/PREDICTED: uncharacterized protein LOC101115371 [Ovis aries]
gi|548496398|ref|XM_005690086.1|	4968	0	11	0.001	0.362201	8.50065	Up	0.00056942	0.00264249	-	K09429|1|7e-180|632|bta:505422|E74-like factor 3/5	GO:0043231//intracellular membrane-bounded organelle	GO:0001071//nucleic acid binding transcription factor activity;GO:0003677//DNA binding	GO:0006355//regulation of transcription, DNA-dependent;GO:0030154//cell differentiation	gi|426245296|ref|XP_004016449.1|/1.01639e-180/PREDICTED: ETS homologous factor isoform 1 [Ovis aries]
gi|548473228|ref|XM_005682654.1|	2710	0	6	0.001	0.362176	8.50055	Up	0.0170909	0.0521875	-	K13203|1|0.0|638|xtr:496597|zinc finger RNA-binding protein	-	-	-	gi|296485716|tpg|DAA27831.1|/0/TPA: KIAA1086 protein-like [Bos taurus]
gi|548509493|ref|XM_005693956.1|	905	0	2	0.001	0.361509	8.49789	Up	0.259794	0.431583	-	K01185|1|3e-84|312|bta:540048|lysozyme [EC:3.2.1.17]	-	GO:0004553//hydrolase activity, hydrolyzing O-glycosyl compounds	GO:0009056//catabolic process	gi|440897157|gb|ELR48920.1|/9.45823e-86/Lysozyme-like protein 6, partial [Bos grunniens mutus]
gi|548487041|ref|XM_005687047.1|	906	0	2	0.001	0.36111	8.4963	Up	0.259794	0.435931	-	K09326|1|8e-78|290|bta:540628|homeobox protein OTX	-	GO:0005488//binding	GO:0003002//regionalization;GO:0042471//ear morphogenesis;GO:0006355//regulation of transcription, DNA-dependent;GO:0007420//brain development	gi|149044776|gb|EDL97962.1|/1.47124e-78/orthodenticle homolog 1 (Drosophila), isoform CRA_a [Rattus norvegicus]
gi|548530039|ref|XM_005700403.1|	911	0	2	0.001	0.359129	8.48836	Up	0.259794	0.433011	-	K13983|1|4e-72|271|cfa:474460|putative helicase MOV10L1 [EC:3.6.4.13]	-	-	-	gi|440896521|gb|ELR48427.1|/9.7667e-131/hypothetical protein M91_03891 [Bos grunniens mutus]
gi|548482341|ref|XM_005685498.1|	912	0	2	0.001	0.358735	8.48677	Up	0.259794	0.435613	-	K12328|1|3e-12|72.8|bta:615348|protein phosphatase 1 regulatory subunit 14A	GO:0044424//intracellular part	-	GO:0016310//phosphorylation;GO:0006470//protein dephosphorylation	gi|426232996|ref|XP_004010503.1|/1.22191e-48/PREDICTED: protein phosphatase 1 regulatory subunit 14D [Ovis aries]
gi|548519852|ref|XM_005697480.1|	1824	0	4	0.001	0.358735	8.48677	Up	0.0666342	0.157643	-	K12483|1|3e-61|237|tad:TRIADDRAFT_18691|EH domain-containing protein 1	-	-	-	gi|296473606|tpg|DAA15721.1|/0/TPA: sarcoplasmic reticulum glycoprotein-like [Bos taurus]
gi|548498129|ref|XM_005690612.1|	457	0	1	0.001	0.35795	8.48361	Up	0.512976	0.662092	-	K05507|1|2e-43|174|bta:319096|C motif chemokine 1/2	GO:0044421//extracellular region part	GO:0005125//cytokine activity	GO:0002376//immune system process;GO:0051283;GO:0042221//response to chemical stimulus	gi|426239623|ref|XP_004013719.1|/6.96362e-47/PREDICTED: lymphotactin-like [Ovis aries]
gi|548455302|ref|XM_005676753.1|	1375	0	3	0.001	0.356908	8.47941	Up	0.131572	0.269286	-	K07512|1|1e-167|589|bta:353301|mitochondrial trans-2-enoyl-CoA reductase [EC:1.3.1.38]	GO:0043231//intracellular membrane-bounded organelle	GO:0046914//transition metal ion binding;GO:0016628//oxidoreductase activity, acting on the CH-CH group of donors, NAD or NADP as acceptor	GO:0006631//fatty acid metabolic process	gi|426221811|ref|XP_004005100.1|/1.79245e-170/PREDICTED: trans-2-enoyl-CoA reductase, mitochondrial [Ovis aries]
gi|548517180|ref|XM_005696367.1|	919	0	2	0.001	0.356002	8.47574	Up	0.259794	0.428378	-	-	-	GO:0019903//protein phosphatase binding	GO:0019932//second-messenger-mediated signaling;GO:0007399//nervous system development	gi|122144075|sp|Q3ZC15.1|RCAN2_BOVIN/1.34941e-111/RecName: Full=Calcipressin-2; AltName: Full=Down syndrome candidate region 1-like 1; AltName: Full=Regulator of calcineurin 2
gi|548476061|ref|XM_005683484.1|	1380	0	3	0.001	0.355615	8.47417	Up	0.131572	0.267773	-	K14216|1|1e-25|118|nve:NEMVE_v1g241602|2'-5'-oligoadenylate synthetase	-	-	-	gi|358413329|ref|XP_002704723.2|/0/PREDICTED: 2'-5'-oligoadenylate synthase 1 [Bos taurus]
gi|548518282|ref|XM_005696743.1|	460	0	1	0.001	0.355615	8.47417	Up	0.512976	0.661596	-	K11251|1|2e-54|211|cfa:100856200|histone H2A	GO:0000785//chromatin;GO:0043231//intracellular membrane-bounded organelle	GO:0003676//nucleic acid binding;GO:0005515//protein binding	GO:0034728//nucleosome organization	gi|426251324|ref|XP_004019374.1|/4.05946e-55/PREDICTED: histone H2A type 1-like [Ovis aries]
gi|548474015|ref|XR_310145.1|	920	0	2	0.001	0.355615	8.47417	Up	0.259794	0.427866	-	K04257|1|2e-114|229|pon:100445619|olfactory receptor	-	-	-	gi|335283900|ref|XP_003354453.1|/7.86378e-118/PREDICTED: olfactory receptor 2T11-like [Sus scrofa]
gi|548534870|ref|XM_005701841.1|	921	0	2	0.001	0.355229	8.47261	Up	0.259794	0.428618	-	K10784|1|6e-44|178|ssc:100620407|T cell receptor alpha chain V region	-	-	-	gi|426233939|ref|XP_004010963.1|/8.38328e-162/PREDICTED: uncharacterized protein LOC101110848 [Ovis aries]
gi|548486700|ref|XM_005686999.1|	462	0	1	0.001	0.354076	8.46791	Up	0.512976	0.671876	-	K13696|1|2e-15|81.6|bfo:BRAFLDRAFT_117028|abhydrolase domain-containing protein 1/3	-	-	-	gi|426223142|ref|XP_004005736.1|/1.1683e-65/PREDICTED: uncharacterized protein C2orf50 homolog [Ovis aries]
gi|548495308|ref|XR_310568.1|	925	0	2	0.001	0.353693	8.46635	Up	0.259794	0.431618	-	K04257|1|3e-137|366|aml:100481823|olfactory receptor	-	GO:0004871//signal transducer activity	GO:0023052//signaling	gi|301761588|ref|XP_002916220.1|/2.55089e-136/PREDICTED: olfactory receptor 10A3-like [Ailuropoda melanoleuca]
gi|548477470|ref|XM_005683904.1|	1389	0	3	0.001	0.353311	8.4648	Up	0.131572	0.268913	-	K04574|1|6e-07|56.2|cfa:442940|neurofilament heavy polypeptide;K12567|3|5e-06|53.1|mmu:22138|titin [EC:2.7.11.1]	GO:0031981//nuclear lumen	-	GO:0032501//multicellular organismal process;GO:0048869//cellular developmental process	gi|426220148|ref|XP_004004279.1|/0/PREDICTED: hemogen [Ovis aries]
gi|548455415|ref|XM_005676805.1|	2317	0	5	0.001	0.353006	8.46355	Up	0.0337466	0.0922193	-	K07542|1|0.0|859|bta:519213|phosphatidylinositol glycan, class V [EC:2.4.1.-]	GO:0031090//organelle membrane;GO:0043231//intracellular membrane-bounded organelle;GO:0031224//intrinsic to membrane	GO:0000030//mannosyltransferase activity	GO:0006506//GPI anchor biosynthetic process	gi|426221889|ref|XP_004005138.1|/0/PREDICTED: GPI mannosyltransferase 2 [Ovis aries]
gi|548450471|ref|XM_005675146.1|	1855	0	4	0.001	0.35274	8.46246	Up	0.0666342	0.157336	-	K00778|1|0.0|799|bta:282073|beta-galactoside alpha-2,6-sialyltransferase (sialyltransferase 1) [EC:2.4.99.1]	GO:0031228//intrinsic to Golgi membrane	GO:0008373//sialyltransferase activity	GO:0006955//immune response;GO:0006487//protein N-linked glycosylation	gi|320117899|gb|ADW11242.1|/0/beta-galactosamide alpha-2,6-sialyltranferase 1 [Capra hircus]
gi|548486554|ref|XM_005686932.1|	2321	0	5	0.001	0.352398	8.46106	Up	0.0337466	0.0917941	-	K08836|1|9e-07|56.6|xtr:100145483|STE20-like kinase [EC:2.7.11.1];K04429|2|2e-06|55.5|dgr:Dgri_GH12443|thousand and one amino acid protein kinase [EC:2.7.11.1];K06084|5|6e-06|53.9|spu:591791|F-box protein 20	-	-	-	gi|426223242|ref|XP_004005785.1|/0/PREDICTED: coiled-coil domain-containing protein 164 isoform 1 [Ovis aries]
gi|548476067|ref|XM_005683487.1|	2321	0	5	0.001	0.352398	8.46106	Up	0.0337466	0.0915049	-	K14355|1|0.0|1094|bta:497621|solute carrier organic anion transporter family, member 4C	GO:0044459//plasma membrane part;GO:0031224//intrinsic to membrane	GO:0015291//secondary active transmembrane transporter activity;GO:0008509//anion transmembrane transporter activity	GO:0015711//organic anion transport;GO:0048232//male gamete generation;GO:0048869//cellular developmental process	gi|426231172|ref|XP_004009614.1|/0/PREDICTED: solute carrier organic anion transporter family member 4C1 [Ovis aries]
gi|548505239|ref|XM_005692709.1|	929	0	2	0.001	0.35217	8.46013	Up	0.259794	0.422608	-	K06475|1|2e-114|412|bta:508751|CD37 antigen	GO:0016020//membrane	-	GO:0002376//immune system process	gi|440897999|gb|ELR49581.1|/1.32647e-114/Leukocyte antigen CD37 [Bos grunniens mutus]
gi|548483611|ref|XM_005685849.1|	465	0	1	0.001	0.351791	8.45858	Up	0.512976	0.65753	-	-	-	-	-	gi|426234131|ref|XP_004011053.1|/1.87629e-31/PREDICTED: C2 calcium-dependent domain-containing protein 4A [Ovis aries]
gi|548495185|ref|XM_005689663.1|	1864	0	4	0.001	0.351037	8.45548	Up	0.0666342	0.158114	-	K09448|1|0.0|837|mdo:100030213|TEA domain family member 1/3/4	GO:0043231//intracellular membrane-bounded organelle;GO:0043234//protein complex	GO:0003676//nucleic acid binding;GO:0001071//nucleic acid binding transcription factor activity	GO:0035556//intracellular signal transduction;GO:0006357//regulation of transcription from RNA polymerase II promoter;GO:0048513//organ development;GO:0008283//cell proliferation	gi|402894196|ref|XP_003910256.1|/0/PREDICTED: transcriptional enhancer factor TEF-1 [Papio anubis]
gi|548449436|ref|XM_005674820.1|	936	0	2	0.001	0.349536	8.4493	Up	0.259794	0.426031	-	K04257|1|9e-170|596|bta:783734|olfactory receptor	-	-	-	gi|426219189|ref|XP_004003811.1|/3.4927e-171/PREDICTED: olfactory receptor 5H6-like [Ovis aries]
gi|548518127|ref|XM_005696668.1|	469	0	1	0.001	0.348791	8.44622	Up	0.512976	0.643628	-	-	-	-	-	-
gi|548482214|ref|XM_005685437.1|	939	0	2	0.001	0.34842	8.44468	Up	0.259794	0.424816	-	K04257|1|5e-150|530|bta:785683|olfactory receptor	-	-	-	gi|426232892|ref|XP_004010453.1|/3.30252e-153/PREDICTED: olfactory receptor 4F21-like [Ovis aries]
gi|548470081|ref|XM_005681487.1|	1879	0	4	0.001	0.348234	8.44391	Up	0.0666342	0.157787	-	K06053|1|0.0|946|hsa:3516|recombining binding protein suppressor of hairless	GO:0031981//nuclear lumen;GO:0043234//protein complex	GO:0005515//protein binding;GO:0001071//nucleic acid binding transcription factor activity;GO:0003677//DNA binding;GO:0003824//catalytic activity	GO:0001525//angiogenesis;GO:0021536//diencephalon development;GO:0007219//Notch signaling pathway;GO:0009952//anterior/posterior pattern specification;GO:0006355//regulation of transcription, DNA-dependent;GO:0008283//cell proliferation;GO:0001708//cell fate specification;GO:0048732//gland development;GO:0009913//epidermal cell differentiation;GO:0009855//determination of bilateral symmetry;GO:00…	gi|291385624|ref|XP_002709310.1|/0/PREDICTED: recombining binding protein suppressor of hairless [Oryctolagus cuniculus]
gi|548522252|ref|XM_005698142.1|	942	0	2	0.001	0.34731	8.44008	Up	0.259794	0.434167	-	K04257|1|9e-160|563|bta:515520|olfactory receptor	GO:0031224//intrinsic to membrane	GO:0004930//G-protein coupled receptor activity	GO:0007166//cell surface receptor signaling pathway;GO:0007606//sensory perception of chemical stimulus	gi|426252702|ref|XP_004020042.1|/1.5889e-163/PREDICTED: olfactory receptor 5D18-like [Ovis aries]
gi|548500886|ref|XR_310638.1|	1884	0	4	0.001	0.34731	8.44008	Up	0.0666342	0.157661	-	K12823|1|2e-30|134|oaa:100079853|ATP-dependent RNA helicase DDX5/DBP2 [EC:3.6.4.13]	GO:0005681//spliceosomal complex;GO:0031981//nuclear lumen	GO:0000989//transcription factor binding transcription factor activity;GO:0003676//nucleic acid binding;GO:0042623//ATPase activity, coupled;GO:0005515//protein binding;GO:0003724//RNA helicase activity;GO:0032559	GO:0006396//RNA processing;GO:0006355//regulation of transcription, DNA-dependent;GO:0050792//regulation of viral reproduction	gi|471367477|ref|XP_004374268.1|/1.59073e-29/PREDICTED: probable ATP-dependent RNA helicase DDX5 [Trichechus manatus latirostris]
gi|548477284|ref|XM_005683850.1|	1415	0	3	0.001	0.346819	8.43804	Up	0.131572	0.267194	-	-	-	-	-	gi|440901934|gb|ELR52794.1|/0/Retrograde Golgi transport protein RGP1-like protein, partial [Bos grunniens mutus]
gi|548508843|ref|XM_005693731.1|	472	0	1	0.001	0.346574	8.43702	Up	0.512976	0.656593	-	-	-	-	-	gi|426237865|ref|XP_004012878.1|/1.18535e-89/PREDICTED: uncharacterized protein C17orf98 homolog [Ovis aries]
gi|548501171|ref|XM_005691546.1|	1888	0	4	0.001	0.346574	8.43702	Up	0.0666342	0.156834	-	K14216|1|0.0|729|bta:529660|2'-5'-oligoadenylate synthetase	GO:0043231//intracellular membrane-bounded organelle	GO:0003824//catalytic activity;GO:0000166//nucleotide binding	GO:0019221//cytokine-mediated signaling pathway;GO:0002376//immune system process;GO:0034641//cellular nitrogen compound metabolic process	gi|426247768|ref|XP_004017648.1|/0/PREDICTED: 2'-5'-oligoadenylate synthase 2 [Ovis aries]
gi|548495817|ref|XM_005689921.1|	945	0	2	0.001	0.346208	8.43549	Up	0.259794	0.436002	-	K04257|1|3e-170|597|bta:526412|olfactory receptor	GO:0031224//intrinsic to membrane	GO:0004930//G-protein coupled receptor activity	GO:0007166//cell surface receptor signaling pathway	gi|426244977|ref|XP_004016292.1|/5.29385e-175/PREDICTED: olfactory receptor 52M1-like [Ovis aries]
gi|548457047|ref|XM_005677306.1|	945	0	2	0.001	0.346208	8.43549	Up	0.259794	0.435259	-	K04257|1|1e-154|545|bta:526177|olfactory receptor	-	GO:0004871//signal transducer activity	GO:0023052//signaling	gi|296489826|tpg|DAA31939.1|/1.1476e-153/TPA: olfactory receptor 433-like [Bos taurus]
gi|548495813|ref|XM_005689920.1|	945	0	2	0.001	0.346208	8.43549	Up	0.259794	0.432906	-	K04257|1|4e-166|584|bta:526411|olfactory receptor	-	-	-	gi|296479999|tpg|DAA22114.1|/2.91158e-165/TPA: olfactory receptor, family 51, subfamily E, member 2-like [Bos taurus]
gi|548518522|ref|XM_005696856.1|	2364	0	5	0.001	0.345988	8.43458	Up	0.0337466	0.0920852	-	K08829|1|0.0|1246|bta:536048|male germ cell-associated kinase [EC:2.7.11.22]	-	GO:0004674//protein serine/threonine kinase activity;GO:0032559	GO:0006464//cellular protein modification process;GO:0048232//male gamete generation;GO:0048869//cellular developmental process	gi|426250927|ref|XP_004019184.1|/0/PREDICTED: serine/threonine-protein kinase MAK [Ovis aries]
gi|548477856|ref|XM_005684094.1|	947	0	2	0.001	0.345476	8.43244	Up	0.259794	0.426641	-	K05512|1|8e-47|187|bta:509167|C-C motif chemokine 19	GO:0009986//cell surface;GO:0044421//extracellular region part	GO:0005125//cytokine activity	GO:0002376//immune system process	gi|426219927|ref|XP_004004169.1|/6.07431e-46/PREDICTED: c-C motif chemokine 19 [Ovis aries]
gi|548461555|ref|XM_005678702.1|	1421	0	3	0.001	0.345355	8.43194	Up	0.131572	0.266199	-	-	GO:0012505//endomembrane system;GO:0005801//cis-Golgi network	GO:0009975//cyclase activity;GO:0005506//iron ion binding	GO:0006164//purine nucleotide biosynthetic process;GO:0048193//Golgi vesicle transport	gi|354459836|pdb|2J3R|A/2.29184e-92/Chain A, The Crystal Structure Of The Bet3-Trs31 Heterodimer.
gi|548459938|ref|XM_005678223.1|	3793	0	8	0.001	0.345021	8.43054	Up	0.0043836	0.0162992	-	K11848|1|0.0|1800|bta:531706|ubiquitin carboxyl-terminal hydrolase 20/33 [EC:3.1.2.15]	GO:0000153//cytoplasmic ubiquitin ligase complex	GO:0016790//thiolester hydrolase activity;GO:0004175//endopeptidase activity;GO:0046914//transition metal ion binding;GO:0005102//receptor binding;GO:0019783//small conjugating protein-specific protease activity;GO:0032182//small conjugating protein binding	GO:0016192//vesicle-mediated transport;GO:0048870//cell motility;GO:0007186//G-protein coupled receptor signaling pathway;GO:0019941//modification-dependent protein catabolic process;GO:0006935//chemotaxis;GO:0016579//protein deubiquitination	gi|440905214|gb|ELR55625.1|/0/Ubiquitin carboxyl-terminal hydrolase 33, partial [Bos grunniens mutus]
gi|548474026|ref|XM_005682868.1|	949	0	2	0.001	0.344748	8.4294	Up	0.259794	0.427082	-	K04257|1|5e-164|577|bta:618395|olfactory receptor	GO:0031224//intrinsic to membrane	GO:0004930//G-protein coupled receptor activity	GO:0007606//sensory perception of chemical stimulus	gi|296485458|tpg|DAA27573.1|/3.57861e-163/TPA: olfactory receptor, family 2, subfamily G, member 6-like [Bos taurus]
gi|548481671|ref|XM_005685260.1|	1424	0	3	0.001	0.344627	8.42889	Up	0.131572	0.266984	-	-	GO:0005875//microtubule associated complex	-	GO:0031023//microtubule organizing center organization;GO:0007051//spindle organization;GO:0000087//M phase of mitotic cell cycle	gi|426232760|ref|XP_004010388.1|/1.26205e-166/PREDICTED: HAUS augmin-like complex subunit 4 isoform 1 [Ovis aries]
gi|548499528|ref|XM_005691005.1|	1899	0	4	0.001	0.344567	8.42864	Up	0.0666342	0.157444	-	K03424|1|1e-126|454|bta:615965|TatD DNase family protein [EC:3.1.21.-]	GO:0043231//intracellular membrane-bounded organelle	GO:0004520//endodeoxyribonuclease activity	-	gi|426240078|ref|XP_004013942.1|/1.66642e-127/PREDICTED: putative deoxyribonuclease TATDN3 isoform 1 [Ovis aries]
gi|548520165|ref|XM_005697600.1|	2376	0	5	0.001	0.34424	8.42727	Up	0.0337466	0.0922071	-	K04827|1|0.0|1190|bta:617802|nonvoltage-gated sodium channel 1 gamma	GO:0044459//plasma membrane part;GO:0009986//cell surface;GO:0034703//cation channel complex	GO:0019904//protein domain specific binding;GO:0005272//sodium channel activity	GO:0007606//sensory perception of chemical stimulus;GO:0044319//wound healing, spreading of cells;GO:0030001//metal ion transport	gi|426254439|ref|XP_004020886.1|/0/PREDICTED: amiloride-sensitive sodium channel subunit gamma [Ovis aries]
gi|548510030|ref|XM_005694136.1|	954	0	2	0.001	0.342941	8.42182	Up	0.259794	0.427456	-	-	-	-	-	gi|244790524|ref|NP_001156472.1|/7.05853e-26/small integral membrane protein 5 [Bos taurus]
gi|548496878|ref|XM_005690274.1|	954	0	2	0.001	0.342941	8.42182	Up	0.259794	0.423743	-	K04257|1|7e-165|580|bta:509125|olfactory receptor	-	GO:0004871//signal transducer activity	GO:0023052//signaling	gi|426246117|ref|XP_004016844.1|/2.58647e-169/PREDICTED: olfactory receptor 1013-like [Ovis aries]
gi|548517326|ref|XM_005696438.1|	1911	0	4	0.001	0.342403	8.41955	Up	0.0666342	0.158132	-	K01640|1|6e-163|575|mcc:714982|hydroxymethylglutaryl-CoA lyase [EC:4.1.3.4]	-	GO:0016833//oxo-acid-lyase activity;GO:0043169//cation binding	-	gi|426250975|ref|XP_004019207.1|/1.7568e-179/PREDICTED: 3-hydroxymethyl-3-methylglutaryl-CoA lyase, cytoplasmic [Ovis aries]
gi|548513998|ref|XM_005695352.1|	1434	0	3	0.001	0.342224	8.4188	Up	0.131572	0.266958	-	K04525|1|7e-85|315|oaa:100086374|serpin peptidase inhibitor, clade A, member 3;K03984|2|7e-80|298|mcc:701361|alpha-1-antitrypsin	-	GO:0004866//endopeptidase inhibitor activity	GO:0010466//negative regulation of peptidase activity;GO:0006508//proteolysis	gi|440905710|gb|ELR56059.1|/0/Serpin A11, partial [Bos grunniens mutus]
gi|548505277|ref|XM_005692728.1|	958	0	2	0.001	0.341509	8.41578	Up	0.259794	0.430337	-	-	-	-	-	gi|426244071|ref|XP_004015859.1|/4.3735e-84/PREDICTED: LOW QUALITY PROTEIN: bcl-2-like protein 12 [Ovis aries]
gi|548533113|ref|XM_005701316.1|	960	0	2	0.001	0.340798	8.41277	Up	0.259794	0.429923	-	K04257|1|4e-145|514|ecb:100054881|olfactory receptor	-	-	-	gi|296486038|tpg|DAA28153.1|/1.25378e-171/TPA: olfactory receptor, family 7, subfamily A, member 17-like [Bos taurus]
gi|548498135|ref|XM_005690615.1|	1446	0	3	0.001	0.339384	8.40677	Up	0.131572	0.267853	-	K00940|1|0.0|743|bta:534611|nucleoside-diphosphate kinase [EC:2.7.4.6]	-	GO:0043169//cation binding;GO:0016776//phosphotransferase activity, phosphate group as acceptor;GO:0032559	GO:0009209;GO:0009206	gi|62751773|ref|NP_001015656.1|/0/nucleoside diphosphate kinase 7 [Bos taurus]
gi|548533536|ref|XM_005701462.1|	1450	0	3	0.001	0.338448	8.40279	Up	0.131572	0.269714	-	K04525|1|5e-160|564|bta:497203|serpin peptidase inhibitor, clade A, member 3	GO:0044421//extracellular region part;GO:0031410//cytoplasmic vesicle	GO:0004866//endopeptidase inhibitor activity	GO:0010466//negative regulation of peptidase activity;GO:0006508//proteolysis	gi|426259139|ref|XP_004023158.1|/0/PREDICTED: serpin A3-7-like [Ovis aries]
gi|548533133|ref|XM_005701326.1|	972	0	2	0.001	0.336591	8.39485	Up	0.259794	0.429097	-	K04257|1|1e-120|432|cfa:484879|olfactory receptor	-	-	-	gi|296486010|tpg|DAA28125.1|/7.73654e-153/TPA: olfactory receptor, family 7, subfamily A, member 17-like [Bos taurus]
gi|548470134|ref|XM_005681511.1|	1458	0	3	0.001	0.336591	8.39485	Up	0.131572	0.266043	-	-	GO:0016020//membrane	-	-	gi|426231583|ref|XP_004009818.1|/3.65934e-161/PREDICTED: transmembrane protein 156 [Ovis aries]
gi|548518385|ref|XM_005696794.1|	972	0	2	0.001	0.336591	8.39485	Up	0.259794	0.425052	-	K04257|1|3e-156|551|bta:782475|olfactory receptor	-	GO:0004871//signal transducer activity	GO:0023052//signaling	gi|426251292|ref|XP_004019359.1|/6.31423e-163/PREDICTED: olfactory receptor 2W1-like [Ovis aries]
gi|548494320|ref|XM_005689438.1|	976	0	2	0.001	0.335211	8.38893	Up	0.259794	0.425963	-	-	-	-	-	gi|440901238|gb|ELR52217.1|/7.28305e-34/hypothetical protein M91_13074 [Bos grunniens mutus]
gi|548503881|ref|XM_005692255.1|	492	0	1	0.001	0.332486	8.37715	Up	0.512976	0.654686	-	-	-	-	-	gi|426242693|ref|XP_004015205.1|/8.84306e-41/PREDICTED: androgen-binding protein homolog [Ovis aries]
gi|548475960|ref|XM_005683441.1|	1971	0	4	0.001	0.33198	8.37495	Up	0.0666342	0.157103	-	K12376|1|0.0|1031|bta:533618|arylsulfatase K [EC:3.1.6.-]	-	GO:0008484//sulfuric ester hydrolase activity;GO:0043169//cation binding	-	gi|426230133|ref|XP_004009135.1|/0/PREDICTED: arylsulfatase K [Ovis aries]
gi|548510009|ref|XR_310834.1|	2473	0	5	0.001	0.330738	8.36955	Up	0.0337466	0.0918788	-	-	-	-	-	-
gi|548477874|ref|XM_005684103.1|	1485	0	3	0.001	0.330471	8.36838	Up	0.131572	0.264258	-	-	GO:0043231//intracellular membrane-bounded organelle	-	GO:0023052//signaling	gi|426219917|ref|XP_004004164.1|/0/PREDICTED: G kinase-anchoring protein 1 isoform 1 [Ovis aries]
gi|548455117|ref|XR_309815.1|	993	0	2	0.001	0.329472	8.36401	Up	0.259794	0.433431	-	K05052|1|1e-12|74.3|bta:539614|neuromedin U receptor 1	-	-	-	gi|358411083|ref|XP_003581925.1|/4.85492e-25/PREDICTED: uncharacterized protein LOC100850821 [Bos taurus]
gi|548516951|ref|XR_310983.1|	1989	0	4	0.001	0.328975	8.36184	Up	0.0666342	0.158387	-	-	-	-	-	-
gi|548461237|ref|XM_005678603.1|	998	0	2	0.001	0.327822	8.35677	Up	0.259794	0.423877	-	K09567|1|2e-106|385|pon:100455709|peptidyl-prolyl isomerase H (cyclophilin H) [EC:5.2.1.8]	GO:0030532//small nuclear ribonucleoprotein complex;GO:0016604//nuclear body	GO:0008144//drug binding;GO:0016859//cis-trans isomerase activity	GO:0044267//cellular protein metabolic process;GO:0000377;GO:0065003	gi|291399138|ref|XP_002715754.1|/1.0675e-104/PREDICTED: peptidylprolyl isomerase H [Oryctolagus cuniculus]
gi|548465697|ref|XM_005680120.1|	1998	0	4	0.001	0.327494	8.35532	Up	0.0666342	0.156959	-	K01357|1|2e-150|533|bta:539337|wingless-type MMTV integration site family, member 10	GO:0016020//membrane;GO:0031012//extracellular matrix	GO:0060089;GO:0005102//receptor binding	GO:0016202//regulation of striated muscle tissue development;GO:0030177//positive regulation of Wnt receptor signaling pathway;GO:0006915//apoptotic process;GO:0030278//regulation of ossification;GO:0030282//bone mineralization;GO:0008406//gonad development;GO:0043403//skeletal muscle tissue regeneration;GO:0045898//regulation of RNA polymerase II transcriptional preinitiation complex assembly;GO…	gi|426226685|ref|XP_004007469.1|/2.28274e-167/PREDICTED: protein Wnt-10b [Ovis aries]
gi|548515893|ref|XM_005696029.1|	1499	0	3	0.001	0.327384	8.35484	Up	0.131572	0.264515	-	K12796|1|3e-19|97.4|xtr:780049|erbb2-interacting protein	-	-	-	gi|426249643|ref|XP_004018559.1|/0/PREDICTED: leucine-rich repeat-containing protein 2 [Ovis aries]
gi|548535569|ref|XM_005701957.1|	1003	0	2	0.001	0.326188	8.34956	Up	0.259794	0.428481	-	K01672|1|2e-32|140|bta:784254|carbonic anhydrase [EC:4.2.1.1]	-	-	-	gi|57526336|ref|NP_001009771.1|/3.65659e-36/carbonic anhydrase 1 [Ovis aries]
gi|548506813|ref|XM_005693169.1|	503	0	1	0.001	0.325215	8.34525	Up	0.512976	0.644528	-	-	-	-	-	gi|426237092|ref|XP_004012495.1|/8.19742e-48/PREDICTED: extracellular peptidase inhibitor-like [Ovis aries]
gi|548508933|ref|XM_005693775.1|	1512	0	3	0.001	0.32457	8.34238	Up	0.131572	0.269553	-	-	-	-	-	gi|426237925|ref|XP_004012908.1|/6.60695e-129/PREDICTED: WAS/WASL-interacting protein family member 2 [Ovis aries]
gi|548465936|ref|XM_005680235.1|	504	0	1	0.001	0.32457	8.34238	Up	0.512976	0.653837	-	K01185|1|3e-70|264|bta:280849|lysozyme [EC:3.2.1.17];K13915|2|6e-70|263|bta:281289|lysozyme C [EC:3.2.1.17]	-	GO:0004553//hydrolase activity, hydrolyzing O-glycosyl compounds	GO:0032501//multicellular organismal process;GO:0006952//defense response;GO:0008219//cell death;GO:0009056//catabolic process	gi|426226733|ref|XP_004007493.1|/8.59143e-77/PREDICTED: lysozyme C-2-like [Ovis aries]
gi|548452142|ref|XM_005675633.1|	3535	0	7	0.001	0.323927	8.33952	Up	0.00865562	0.0294622	-	K05679|1|0.0|1192|bta:510745|ATP-binding cassette, subfamily G (WHITE), member 1	GO:0016021//integral to membrane;GO:0009986//cell surface;GO:0031090//organelle membrane;GO:0005768//endosome;GO:0012505//endomembrane system	GO:0017111//nucleoside-triphosphatase activity;GO:0008565//protein transporter activity;GO:0032934//sterol binding;GO:0015248//sterol transporter activity;GO:0046983//protein dimerization activity;GO:0042802//identical protein binding;GO:0032559	GO:0010893//positive regulation of steroid biosynthetic process;GO:0010878//cholesterol storage;GO:0016125//sterol metabolic process;GO:0010742//macrophage derived foam cell differentiation;GO:0034369//plasma lipoprotein particle remodeling;GO:0006516//glycoprotein catabolic process;GO:0010033//response to organic substance;GO:0015914//phospholipid transport;GO:0015031//protein transport;GO:00303…	gi|426218343|ref|XP_004003408.1|/0/PREDICTED: ATP-binding cassette sub-family G member 1 isoform 1 [Ovis aries]
gi|548483899|ref|XM_005685987.1|	1011	0	2	0.001	0.323606	8.3381	Up	0.259794	0.431444	-	K11498|1|1e-08|61.2|mmu:229841|centromeric protein E;K10750|3|3e-06|53.5|tad:TRIADDRAFT_60375|chromatin assembly factor 1 subunit A;K10400|4|6e-06|52.4|tgu:100230188|kinesin family member 15	-	-	-	gi|426233540|ref|XP_004010774.1|/7.47367e-154/PREDICTED: uncharacterized protein C14orf53-like [Ovis aries]
gi|548526185|ref|XM_005699282.1|	1014	0	2	0.001	0.322649	8.33382	Up	0.259794	0.430302	-	K02984|1|5e-133|474|ecb:100062429|small subunit ribosomal protein S3Ae	GO:0015935//small ribosomal subunit;GO:0031981//nuclear lumen	GO:0003676//nucleic acid binding;GO:0005198//structural molecule activity	GO:0012502//induction of programmed cell death;GO:0006412//translation;GO:0019080;GO:0048869//cellular developmental process;GO:0031016//pancreas development	gi|75075866|sp|Q4R4Z6.3|RS3A_MACFA/4.28444e-133/RecName: Full=40S ribosomal protein S3a
gi|548502778|ref|XM_005691957.1|	2029	0	4	0.001	0.32249	8.33311	Up	0.0666342	0.158752	-	K04506|1|3e-169|596|bta:534655|E3 ubiquitin-protein ligase SIAH1 [EC:6.3.2.19]	GO:0043234//protein complex;GO:0030136//clathrin-coated vesicle;GO:0005768//endosome	GO:0046914//transition metal ion binding;GO:0005515//protein binding;GO:0019787//small conjugating protein ligase activity	GO:0048869//cellular developmental process;GO:0048731;GO:0006511//ubiquitin-dependent protein catabolic process;GO:0006915//apoptotic process;GO:0006935//chemotaxis;GO:0016567//protein ubiquitination;GO:0048232//male gamete generation	gi|300793828|ref|NP_001180122.1|/2.10791e-168/E3 ubiquitin-protein ligase SIAH1 [Bos taurus]
gi|548487341|ref|XM_005687171.1|	1527	0	3	0.001	0.321381	8.32814	Up	0.131572	0.265653	-	K03374|1|4e-178|625|bta:404124|N-acetylgalactosaminide alpha-2,6-sialyltransferase (sialyltransferase 7D) [EC:2.4.99.7]	GO:0031228//intrinsic to Golgi membrane	GO:0008373//sialyltransferase activity	GO:0006464//cellular protein modification process	gi|426222994|ref|XP_004005664.1|/1.57626e-178/PREDICTED: LOW QUALITY PROTEIN: alpha-N-acetyl-neuraminyl-2,3-beta-galactosyl-1,3-N-acetyl-galactosaminide alpha-2,6-sialyltransferase [Ovis aries]
gi|548520974|ref|XM_005697837.1|	1528	0	3	0.001	0.321171	8.3272	Up	0.131572	0.263924	-	K12402|1|0.0|725|bta:768040|AP-4 complex subunit mu-1	GO:0031985//Golgi cisterna;GO:0012505//endomembrane system;GO:0030119//AP-type membrane coat adaptor complex	-	GO:0015031//protein transport	gi|116004417|ref|NP_001070567.1|/0/AP-4 complex subunit mu-1 [Bos taurus]
gi|548514867|ref|XM_005695610.1|	2038	0	4	0.001	0.321066	8.32673	Up	0.0666342	0.157607	-	K04731|1|0.0|1094|bta:515034|interleukin-1 receptor-associated kinase 2 [EC:2.7.11.1]	GO:0031090//organelle membrane;GO:0044444//cytoplasmic part	GO:0004702//receptor signaling protein serine/threonine kinase activity;GO:0046983//protein dimerization activity;GO:0042802//identical protein binding;GO:0032559	GO:0051091//positive regulation of sequence-specific DNA binding transcription factor activity;GO:0002224//toll-like receptor signaling pathway;GO:0043433//negative regulation of sequence-specific DNA binding transcription factor activity;GO:0019221//cytokine-mediated signaling pathway;GO:0009966//regulation of signal transduction;GO:0006464//cellular protein modification process;GO:0000165//MAPK…	gi|426249162|ref|XP_004018319.1|/0/PREDICTED: interleukin-1 receptor-associated kinase-like 2 [Ovis aries]
gi|548526835|ref|XM_005699518.1|	1023	0	2	0.001	0.31981	8.32107	Up	0.259794	0.426065	-	K13127|1|4e-152|537|ecb:100058519|RING finger protein 113A	-	GO:0046914//transition metal ion binding	-	gi|426251577|ref|XP_004019498.1|/1.33887e-166/PREDICTED: RING finger protein 113A-like [Ovis aries]
gi|548464171|ref|XM_005709385.1|	1026	0	2	0.001	0.318875	8.31685	Up	0.259794	0.430061	-	K08032|1|2e-176|619|bta:526172|paired box protein 4	GO:0031981//nuclear lumen	GO:0001071//nucleic acid binding transcription factor activity;GO:0043566//structure-specific DNA binding	GO:0045595//regulation of cell differentiation;GO:0006357//regulation of transcription from RNA polymerase II promoter;GO:0031016//pancreas development;GO:0048511//rhythmic process;GO:0009653//anatomical structure morphogenesis;GO:0010033//response to organic substance	gi|426228461|ref|XP_004008324.1|/0/PREDICTED: LOW QUALITY PROTEIN: paired box protein Pax-4 [Ovis aries]
gi|548478556|ref|XM_005684260.1|	1026	0	2	0.001	0.318875	8.31685	Up	0.259794	0.42485	-	K04257|1|2e-144|512|bta:789817|olfactory receptor	-	-	-	gi|426219761|ref|XP_004004086.1|/3.80888e-145/PREDICTED: olfactory receptor 13C2-like [Ovis aries]
gi|548513575|ref|XM_005695165.1|	514	0	1	0.001	0.318255	8.31404	Up	0.512976	0.669202	-	K01353|1|5e-64|243|ptr:452825|granzyme B [EC:3.4.21.79];K09616|2|2e-56|218|ptr:467414|granzyme H (cathepsin G-like 2) [EC:3.4.21.-]	GO:0044424//intracellular part	-	GO:0012501//programmed cell death;GO:0019538//protein metabolic process	gi|410048103|ref|XP_003952506.1|/3.29612e-63/PREDICTED: granzyme B [Pan troglodytes]
gi|548474797|ref|XM_005683117.1|	515	0	1	0.001	0.317637	8.31124	Up	0.512976	0.665879	-	-	-	-	-	gi|305855217|ref|NP_001182244.1|/9.05986e-29/secretoglobin family 3A member 2 [Ovis aries]
gi|548466939|ref|XR_310018.1|	515	0	1	0.001	0.317637	8.31124	Up	0.512976	0.646692	-	-	-	-	-	-
gi|548449444|ref|XM_005674824.1|	1034	0	2	0.001	0.316408	8.30564	Up	0.259794	0.432278	-	K04257|1|5e-154|544|bta:785806|olfactory receptor	GO:0031224//intrinsic to membrane	GO:0004930//G-protein coupled receptor activity	GO:0007606//sensory perception of chemical stimulus	gi|426217345|ref|XP_004002914.1|/3.70727e-156/PREDICTED: olfactory receptor 5K1-like [Ovis aries]
gi|548518103|ref|XM_005696656.1|	1034	0	2	0.001	0.316408	8.30564	Up	0.259794	0.429716	-	K04257|1|2e-155|549|bta:506486|olfactory receptor	GO:0031224//intrinsic to membrane	GO:0004930//G-protein coupled receptor activity	GO:0007166//cell surface receptor signaling pathway;GO:0007606//sensory perception of chemical stimulus	gi|61876352|ref|XP_582936.1|/1.19259e-154/PREDICTED: olfactory receptor 2H1 [Bos taurus]
gi|548475920|ref|XM_005683422.1|	6209	0	12	0.001	0.316153	8.30448	Up	0.00028838	0.00141122	-	K04454|1|0.0|875|mcc:694992|MADS-box transcription enhancer factor 2C	GO:0016604//nuclear body	GO:0001071//nucleic acid binding transcription factor activity;GO:0043565//sequence-specific DNA binding;GO:0019899//enzyme binding	GO:0000122//negative regulation of transcription from RNA polymerase II promoter;GO:0010628//positive regulation of gene expression;GO:0032092//positive regulation of protein binding;GO:0048771//tissue remodeling;GO:0045597//positive regulation of cell differentiation;GO:0002467//germinal center formation;GO:0012501//programmed cell death;GO:0014706//striated muscle tissue development;GO:0001944/…	gi|471369106|ref|XP_004375074.1|/0/PREDICTED: myocyte-specific enhancer factor 2C-like isoform 3 [Trichechus manatus latirostris]
gi|548467218|ref|XM_005680714.1|	1037	0	2	0.001	0.315493	8.30146	Up	0.259794	0.435507	-	-	GO:0043231//intracellular membrane-bounded organelle;GO:0044421//extracellular region part	GO:0005102//receptor binding	GO:0002062//chondrocyte differentiation;GO:0001649//osteoblast differentiation;GO:0060560//developmental growth involved in morphogenesis;GO:0051604//protein maturation;GO:0008283//cell proliferation;GO:0043392//negative regulation of DNA binding;GO:0007154//cell communication;GO:0006171//cAMP biosynthetic process;GO:0007188//adenylate cyclase-modulating G-protein coupled receptor signaling pathw…	gi|300827237|gb|ADK36630.1|/2.47102e-75/parathyroid hormone-like protein [Capra hircus]
gi|548462266|ref|XM_005679014.1|	1041	0	2	0.001	0.314281	8.29591	Up	0.259794	0.424346	-	K09314|1|5e-77|283|ecb:100063298|homeobox protein DLX1/4/6	-	-	-	gi|426228301|ref|XP_004008251.1|/5.10538e-137/PREDICTED: uncharacterized protein LOC101115361 [Ovis aries]
gi|548535609|ref|XM_005701977.1|	521	0	1	0.001	0.313979	8.29452	Up	0.512976	0.675733	-	K13865|1|2e-41|162|mdo:100013702|solute carrier family 7 (cationic amino acid transporter), member 3	GO:0031224//intrinsic to membrane	GO:0005275//amine transmembrane transporter activity	-	gi|426243229|ref|XP_004015462.1|/3.57396e-69/PREDICTED: cationic amino acid transporter 3-like [Ovis aries]
gi|548479673|ref|XM_005684626.1|	521	0	1	0.001	0.313979	8.29452	Up	0.512976	0.65416	-	-	GO:0031224//intrinsic to membrane	-	-	gi|440905164|gb|ELR55584.1|/5.50709e-45/Protein FAM162B, partial [Bos grunniens mutus]
gi|548467120|ref|XM_005680668.1|	1042	0	2	0.001	0.313979	8.29452	Up	0.259794	0.426369	-	K08012|1|2e-142|505|bta:507859|neutrophil cytosolic factor 4	GO:0005887//integral to plasma membrane;GO:0044444//cytoplasmic part	GO:0005543//phospholipid binding;GO:0005515//protein binding	GO:0002376//immune system process;GO:0009987//cellular process;GO:0008152//metabolic process	gi|426225237|ref|XP_004006773.1|/1.63088e-143/PREDICTED: neutrophil cytosol factor 4 [Ovis aries]
gi|548486246|ref|XM_005686782.1|	1043	0	2	0.001	0.313678	8.29314	Up	0.259794	0.435825	-	-	GO:0044424//intracellular part	GO:0008047//enzyme activator activity	GO:0050896//response to stimulus;GO:0043462//regulation of ATPase activity	gi|440910993|gb|ELR60724.1|/4.84545e-87/Activator of 90 kDa heat shock protein ATPase-like protein 2, partial [Bos grunniens mutus]
gi|548519344|ref|XM_005697239.1|	522	0	1	0.001	0.313377	8.29176	Up	0.512976	0.661761	-	-	-	-	-	gi|344269888|ref|XP_003406779.1|/6.41205e-49/PREDICTED: sialic acid-binding Ig-like lectin 15-like [Loxodonta africana]
gi|548523439|ref|XM_005698469.1|	523	0	1	0.001	0.312778	8.289	Up	0.512976	0.658634	-	-	GO:0043234//protein complex;GO:0044424//intracellular part	GO:0005488//binding	GO:0010927	gi|358419173|ref|XP_003584148.1|/2.18072e-17/PREDICTED: BBSome-interacting protein 1-like [Bos taurus]
gi|548503885|ref|XM_005692257.1|	524	0	1	0.001	0.312181	8.28624	Up	0.512976	0.675087	-	-	-	-	-	gi|296477732|tpg|DAA19847.1|/8.09248e-52/TPA: salivary androgen-binding protein beta subunit-like [Bos taurus]
gi|548519703|ref|XR_311069.1|	525	0	1	0.001	0.311587	8.28349	Up	0.512976	0.660935	-	-	-	-	-	-
gi|548470119|ref|XM_005681504.1|	3151	0	6	0.001	0.311488	8.28303	Up	0.0170909	0.0521182	-	K10171|1|0.0|1488|bta:539791|toll-like receptor 10	GO:0031224//intrinsic to membrane	GO:0004872//receptor activity	GO:0006952//defense response;GO:0023052//signaling;GO:0002376//immune system process	gi|327474960|gb|AEA77085.1|/0/toll-like receptor 10 [Bubalus bubalis]
gi|548481961|ref|XM_005685315.1|	1053	0	2	0.001	0.310699	8.27937	Up	0.259794	0.427388	-	-	GO:0030141//secretory granule	-	GO:0032501//multicellular organismal process	gi|426232616|ref|XP_004010317.1|/1.60551e-162/PREDICTED: sperm equatorial segment protein 1 [Ovis aries]
gi|548493651|ref|XM_005689170.1|	2645	0	5	0.001	0.309231	8.27254	Up	0.0337466	0.091565	-	K12587|1|2e-40|168|bfo:BRAFLDRAFT_124886|exosome complex component MTR3, animal type;K10352|2|6e-06|53.9|xtr:100486122|myosin heavy chain	GO:0031981//nuclear lumen	-	GO:0009056//catabolic process;GO:0006950//response to stress	gi|426235748|ref|XP_004011842.1|/1.77087e-125/PREDICTED: oxidation resistance protein 1 isoform 4 [Ovis aries]
gi|548516836|ref|XM_005696214.1|	1064	0	2	0.001	0.307487	8.26438	Up	0.259794	0.430026	-	K06752|1|2e-72|273|bta:525727|major histocompatibility complex, class II	GO:0031224//intrinsic to membrane;GO:0042611	-	GO:0002478;GO:0045619//regulation of lymphocyte differentiation	gi|426250130|ref|XP_004018791.1|/5.50088e-78/PREDICTED: HLA class II histocompatibility antigen, DO alpha chain-like [Ovis aries]
gi|548532226|ref|XM_005701147.1|	2129	0	4	0.001	0.307342	8.2637	Up	0.0666342	0.158368	-	-	GO:0000323//lytic vacuole	GO:0032561//guanyl ribonucleotide binding	GO:0009967//positive regulation of signal transduction;GO:0043200//response to amino acid stimulus;GO:0008104//protein localization	gi|296470668|tpg|DAA12783.1|/0/TPA: Ras-related GTP binding B [Bos taurus]
gi|548488392|ref|XM_005687535.1|	1065	0	2	0.001	0.307198	8.26303	Up	0.259794	0.425862	-	-	-	-	-	gi|426236463|ref|XP_004012188.1|/7.74317e-165/PREDICTED: testis-expressed sequence 26 protein [Ovis aries]
gi|548490168|ref|XM_005688225.1|	2664	0	5	0.001	0.307025	8.26221	Up	0.0337466	0.0921949	-	K05620|1|0.0|1272|bta:505080|transglutaminase 3 [EC:2.3.2.13]	GO:0009898//internal side of plasma membrane;GO:0044424//intracellular part	GO:0017111//nucleoside-triphosphatase activity;GO:0016755;GO:0016747//transferase activity, transferring acyl groups other than amino-acyl groups;GO:0046872//metal ion binding;GO:0032561//guanyl ribonucleotide binding	GO:0051259//protein oligomerization;GO:0030216//keratinocyte differentiation;GO:0045229//external encapsulating structure organization;GO:0009207;GO:0001942//hair follicle development;GO:0006464//cellular protein modification process	gi|426241120|ref|XP_004014440.1|/0/PREDICTED: protein-glutamine gamma-glutamyltransferase E [Ovis aries]
gi|548530239|ref|XM_005700499.1|	1067	0	2	0.001	0.306622	8.26032	Up	0.259794	0.435436	-	-	-	GO:0005488//binding	-	gi|426257412|ref|XP_004022321.1|/6.73928e-84/PREDICTED: protein CXorf40A-like [Ovis aries]
gi|548511767|ref|XR_310863.1|	534	0	1	0.001	0.306335	8.25897	Up	0.512976	0.652267	-	-	-	-	-	-
gi|548451040|ref|XM_005675252.1|	1074	0	2	0.001	0.304624	8.25089	Up	0.259794	0.432035	-	K10749|1|2e-06|53.9|acs:100562929|geminin	GO:0043231//intracellular membrane-bounded organelle	GO:0005488//binding	GO:0006259//DNA metabolic process	gi|426219315|ref|XP_004003871.1|/3.29703e-179/PREDICTED: geminin coiled-coil domain-containing protein 1 [Ovis aries]
gi|548519151|ref|XR_311054.1|	1075	0	2	0.001	0.304341	8.24954	Up	0.259794	0.432313	-	-	GO:0043231//intracellular membrane-bounded organelle	-	-	gi|296473785|tpg|DAA15900.1|/5.3998e-89/TPA: slowmo homolog 1-like [Bos taurus]
gi|548451295|ref|XM_005675375.1|	1613	0	3	0.001	0.304246	8.2491	Up	0.131572	0.264824	-	K00719|1|0.0|634|bta:767844|galactosylgalactosylglucosylceramide beta-D-acetylgalactosaminyltransferase [EC:2.4.1.79]	GO:0012505//endomembrane system;GO:0043231//intracellular membrane-bounded organelle;GO:0031224//intrinsic to membrane	GO:0008376//acetylgalactosaminyltransferase activity;GO:0035250//UDP-galactosyltransferase activity	GO:0006464//cellular protein modification process;GO:0009311//oligosaccharide metabolic process	gi|426218022|ref|XP_004003249.1|/3.07013e-180/PREDICTED: UDP-GalNAc:beta-1,3-N-acetylgalactosaminyltransferase 1 [Ovis aries]
gi|548451297|ref|XM_005675376.1|	1615	0	3	0.001	0.303869	8.24731	Up	0.131572	0.26485	-	K00719|1|0.0|634|bta:767844|galactosylgalactosylglucosylceramide beta-D-acetylgalactosaminyltransferase [EC:2.4.1.79]	GO:0012505//endomembrane system;GO:0043231//intracellular membrane-bounded organelle;GO:0031224//intrinsic to membrane	GO:0008376//acetylgalactosaminyltransferase activity;GO:0035250//UDP-galactosyltransferase activity	GO:0006464//cellular protein modification process;GO:0009311//oligosaccharide metabolic process	gi|426218022|ref|XP_004003249.1|/3.07013e-180/PREDICTED: UDP-GalNAc:beta-1,3-N-acetylgalactosaminyltransferase 1 [Ovis aries]
gi|548511629|ref|XM_005694612.1|	2154	0	4	0.001	0.303775	8.24686	Up	0.0666342	0.158587	-	K06555|1|0.0|1178|bta:539518|lymphocyte antigen 78	-	-	-	gi|426246375|ref|XP_004016970.1|/0/PREDICTED: CD180 antigen [Ovis aries]
gi|548468539|ref|XM_005681070.1|	1077	0	2	0.001	0.303775	8.24686	Up	0.259794	0.428583	-	K08960|1|3e-141|501|ecb:100055155|casein kinase 1, epsilon [EC:2.7.11.1]	GO:0043231//intracellular membrane-bounded organelle;GO:0044444//cytoplasmic part	GO:0004672//protein kinase activity;GO:0032559	GO:0006796//phosphate-containing compound metabolic process;GO:0030177//positive regulation of Wnt receptor signaling pathway;GO:0007623//circadian rhythm;GO:0031331;GO:0008104//protein localization;GO:0006464//cellular protein modification process	gi|395540833|ref|XP_003772355.1|/6.07868e-141/PREDICTED: casein kinase I isoform epsilon [Sarcophilus harrisii]
gi|548490320|ref|XM_005688299.1|	1623	0	3	0.001	0.302372	8.24018	Up	0.131572	0.267536	-	K07375|1|0.0|831|bta:541271|tubulin beta	GO:0032991//macromolecular complex;GO:0015630//microtubule cytoskeleton	GO:0017111//nucleoside-triphosphatase activity;GO:0032561//guanyl ribonucleotide binding;GO:0005198//structural molecule activity	GO:0043623//cellular protein complex assembly;GO:0009207;GO:0007051//spindle organization;GO:0006458//'de novo' protein folding	gi|440891621|gb|ELR45200.1|/0/Tubulin beta-1 chain [Bos grunniens mutus]
gi|548484441|ref|XM_005686164.1|	1083	0	2	0.001	0.302092	8.23885	Up	0.259794	0.427014	-	K00286|1|8e-09|62.0|dre:560682|pyrroline-5-carboxylate reductase [EC:1.5.1.2]	-	GO:0016646//oxidoreductase activity, acting on the CH-NH group of donors, NAD or NADP as acceptor	GO:0006560//proline metabolic process	gi|426234301|ref|XP_004011135.1|/0/PREDICTED: LOW QUALITY PROTEIN: NADP-dependent oxidoreductase domain-containing protein 1 [Ovis aries]
gi|548470564|ref|XM_005681721.1|	1083	0	2	0.001	0.302092	8.23885	Up	0.259794	0.426607	-	-	-	-	-	gi|416752|sp|P33048.1|CASB_CAPHI/1.76441e-79/RecName: Full=Beta-casein; Flags: Precursor
gi|548459954|ref|XM_005678231.1|	1625	0	3	0.001	0.301999	8.2384	Up	0.131572	0.269126	-	K05290|1|0.0|744|bta:508700|phosphatidylinositol glycan, class K [EC:2.6.-.-]	GO:0030176//integral to endoplasmic reticulum membrane	GO:0004175//endopeptidase activity;GO:0035091//phosphatidylinositol binding	GO:0006457//protein folding;GO:0006497//protein lipidation	gi|426215766|ref|XP_004002140.1|/0/PREDICTED: GPI-anchor transamidase [Ovis aries]
gi|548451070|ref|XM_005675267.1|	1086	0	2	0.001	0.301258	8.23486	Up	0.259794	0.432766	-	K09267|1|2e-130|465|bta:784383|transcription factor SOX1/2/3/14/21 (SOX group B)	GO:0043234//protein complex;GO:0043231//intracellular membrane-bounded organelle;GO:0044444//cytoplasmic part	GO:0001071//nucleic acid binding transcription factor activity;GO:0005515//protein binding;GO:0003723//RNA binding;GO:0043565//sequence-specific DNA binding	GO:0006357//regulation of transcription from RNA polymerase II promoter;GO:0046546//development of primary male sexual characteristics;GO:0007405//neuroblast proliferation;GO:0021543//pallium development;GO:0022402//cell cycle process;GO:0042471//ear morphogenesis;GO:0001503//ossification;GO:0042981//regulation of apoptotic process;GO:0050974//detection of mechanical stimulus involved in sensory …	gi|466051477|ref|XP_004278447.1|/1.86725e-129/PREDICTED: transcription factor SOX-2-like [Orcinus orca]
gi|548471551|ref|XM_005682094.1|	1086	0	2	0.001	0.301258	8.23486	Up	0.259794	0.422741	-	K08062|1|3e-122|438|ecb:100069652|regulatory factor X-associated ankyrin-containing protein	GO:0043231//intracellular membrane-bounded organelle	GO:0000989//transcription factor binding transcription factor activity;GO:0003676//nucleic acid binding;GO:0001071//nucleic acid binding transcription factor activity;GO:0019899//enzyme binding	GO:0006357//regulation of transcription from RNA polymerase II promoter;GO:0007264//small GTPase mediated signal transduction	gi|426228738|ref|XP_004008453.1|/2.51259e-126/PREDICTED: DNA-binding protein RFXANK isoform 1 [Ovis aries]
gi|548471069|ref|XM_005681910.1|	2719	0	5	0.001	0.300815	8.23273	Up	0.0337466	0.0916613	-	K10271|1|0.0|1242|bta:519695|F-box and leucine-rich repeat protein 5	GO:0031461//cullin-RING ubiquitin ligase complex;GO:0044444//cytoplasmic part	GO:0046914//transition metal ion binding;GO:0019787//small conjugating protein ligase activity	GO:0055080//cation homeostasis;GO:0043161//proteasomal ubiquitin-dependent protein catabolic process;GO:0032446//protein modification by small protein conjugation	gi|126723122|ref|NP_001075909.1|/0/F-box/LRR-repeat protein 5 [Bos taurus]
gi|548523495|ref|XM_005698480.1|	1089	0	2	0.001	0.300428	8.23088	Up	0.259794	0.436392	-	K10307|1|3e-13|76.6|acs:100552900|F-box protein 30;K13912|2|6e-11|68.9|gga:423945|deleted in malignant brain tumors 1 protein	GO:0031012//extracellular matrix;GO:0031224//intrinsic to membrane	GO:0005198//structural molecule activity	-	gi|426253118|ref|XP_004020247.1|/0/PREDICTED: beta-tectorin [Ovis aries]
gi|548479703|ref|XM_005684641.1|	1635	0	3	0.001	0.300152	8.22955	Up	0.131572	0.26934	-	K08545|1|0.0|695|bta:528156|nuclear receptor subfamily 2 group E member 1	GO:0031981//nuclear lumen	GO:0004879//ligand-activated sequence-specific DNA binding RNA polymerase II transcription factor activity;GO:0003677//DNA binding;GO:0000982//RNA polymerase II core promoter proximal region sequence-specific DNA binding transcription factor activity;GO:0046914//transition metal ion binding	GO:0021766//hippocampus development;GO:0006915//apoptotic process;GO:0008284//positive regulation of cell proliferation;GO:0021988//olfactory lobe development;GO:0048167//regulation of synaptic plasticity;GO:0045765//regulation of angiogenesis;GO:0043062//extracellular structure organization;GO:0002209//behavioral defense response;GO:0051726//regulation of cell cycle;GO:0045686//negative regulati…	gi|440904093|gb|ELR54654.1|/0/Nuclear receptor subfamily 2 group E member 1, partial [Bos grunniens mutus]
gi|548452493|ref|XM_005675690.1|	1637	0	3	0.001	0.299786	8.22779	Up	0.131572	0.268276	-	K05662|1|8e-27|122|nvi:100122061|ATP-binding cassette, subfamily B (MDR/TAP), member 7	-	-	-	gi|426218421|ref|XP_004003445.1|/0/PREDICTED: SET domain-containing protein 4 [Ovis aries]
gi|548534873|ref|XM_005701842.1|	1092	0	2	0.001	0.299603	8.22691	Up	0.259794	0.434097	-	K06545|1|2e-122|439|ssc:397031|CD163 antigen	-	-	-	gi|359065956|ref|XP_002687872.2|/0/PREDICTED: LOW QUALITY PROTEIN: uncharacterized protein LOC751808 isoform 2 [Bos taurus]
gi|548461170|ref|XM_005678592.1|	2736	0	5	0.001	0.298946	8.22374	Up	0.0337466	0.0919273	-	K09230|1|2e-70|268|bta:539320|SCAN domain-containing zinc finger protein	GO:0043231//intracellular membrane-bounded organelle	GO:0046914//transition metal ion binding;GO:0003676//nucleic acid binding	-	gi|426215300|ref|XP_004001912.1|/1.54401e-164/PREDICTED: zinc finger protein 691 isoform 1 [Ovis aries]
gi|548471173|ref|XM_005681943.1|	3284	0	6	0.001	0.298873	8.22339	Up	0.0170909	0.0521336	-	K09784|1|2e-73|278|bta:100295476|epiregulin	GO:0016021//integral to membrane;GO:0044421//extracellular region part	GO:0070851//growth factor receptor binding	GO:0007186//G-protein coupled receptor signaling pathway;GO:0042108//positive regulation of cytokine biosynthetic process;GO:0008284//positive regulation of cell proliferation;GO:0007176//regulation of epidermal growth factor-activated receptor activity;GO:0031349//positive regulation of defense response;GO:0051148//negative regulation of muscle cell differentiation;GO:0007126//meiosis;GO:0006351…	gi|426232238|ref|XP_004010140.1|/6.1688e-115/PREDICTED: proepiregulin [Ovis aries]
gi|548486391|ref|XM_005686851.1|	2198	0	4	0.001	0.297694	8.21769	Up	0.0666342	0.158168	-	-	-	GO:0016671//oxidoreductase activity, acting on a sulfur group of donors, disulfide as acceptor	GO:0008152//metabolic process	gi|350582577|ref|XP_003481305.1|/2.31863e-67/PREDICTED: protein yippee-like 5-like isoform 6 [Sus scrofa]
gi|548493280|ref|XM_005689041.1|	1653	0	3	0.001	0.296884	8.21376	Up	0.131572	0.266278	-	K08782|1|0.0|819|ssc:100158041|carboxypeptidase A6 [EC:3.4.17.1]	GO:0031012//extracellular matrix	GO:0046914//transition metal ion binding;GO:0008235//metalloexopeptidase activity	GO:0019538//protein metabolic process	gi|359072391|ref|XP_003586937.1|/0/PREDICTED: carboxypeptidase A6-like [Bos taurus]
gi|548526147|ref|XM_005699276.1|	1654	0	3	0.001	0.296704	8.21288	Up	0.131572	0.263847	-	K15717|1|3e-14|80.9|ssc:100134955|prostamide/prostaglandin F2alpha synthase [EC:1.11.1.20]	GO:0043231//intracellular membrane-bounded organelle	GO:0003824//catalytic activity	-	gi|426255872|ref|XP_004021572.1|/2.0984e-115/PREDICTED: redox-regulatory protein FAM213A isoform 1 [Ovis aries]
gi|548517840|ref|XM_005696531.1|	2208	0	4	0.001	0.296346	8.21114	Up	0.0666342	0.15687	-	K06712|1|0.0|951|bta:615223|butyrophilin	-	-	-	gi|426250475|ref|XP_004018962.1|/0/PREDICTED: butyrophilin subfamily 1 member A1-like [Ovis aries]
gi|548513289|ref|XM_005695096.1|	698	22	6646	5.2906	1557.55	8.20164	Up	0	0	-	K08754|1|4e-22|105|acs:100555334|fatty acid-binding protein 5, epidermal;K08756|2|2e-21|102|xtr:548661|fatty acid-binding protein 7, brain;K08752|3|3e-21|102|dre:171478|fatty acid-binding protein 3, muscle and heart	GO:0044424//intracellular part	GO:0005501//retinoid binding	GO:0032501//multicellular organismal process;GO:0023052//signaling;GO:0051234//establishment of localization	gi|440896544|gb|ELR48443.1|/4.68724e-75/Cellular retinoic acid-binding protein 1, partial [Bos grunniens mutus]
gi|548482862|ref|XM_005685673.1|	2785	0	5	0.001	0.293686	8.19813	Up	0.0337466	0.0920731	-	K11986|1|0.0|864|ecb:100067159|ubiquitin carboxyl-terminal hydrolase 3 [EC:3.1.2.15]	GO:0043231//intracellular membrane-bounded organelle;GO:0000785//chromatin	GO:0016790//thiolester hydrolase activity;GO:0046914//transition metal ion binding;GO:0005515//protein binding;GO:0019783//small conjugating protein-specific protease activity	GO:0010608//posttranscriptional regulation of gene expression;GO:0006259//DNA metabolic process;GO:0007049//cell cycle;GO:0019941//modification-dependent protein catabolic process;GO:0016570//histone modification	gi|426233170|ref|XP_004010590.1|/0/PREDICTED: ubiquitin carboxyl-terminal hydrolase 3 isoform 1 [Ovis aries]
gi|548462271|ref|XM_005679015.1|	1114	0	2	0.001	0.293686	8.19813	Up	0.259794	0.423375	-	K09315|1|1e-95|350|bta:507415|homeobox protein DLX2/3/5	GO:0031981//nuclear lumen	GO:0001071//nucleic acid binding transcription factor activity;GO:0043565//sequence-specific DNA binding	GO:0006351//transcription, DNA-dependent;GO:0045597//positive regulation of cell differentiation;GO:0035108//limb morphogenesis;GO:0001503//ossification;GO:0048667//cell morphogenesis involved in neuron differentiation;GO:0008284//positive regulation of cell proliferation;GO:0006935//chemotaxis;GO:0042471//ear morphogenesis;GO:0030177//positive regulation of Wnt receptor signaling pathway	gi|426227376|ref|XP_004007794.1|/1.35354e-106/PREDICTED: LOW QUALITY PROTEIN: homeobox protein DLX-5 [Ovis aries]
gi|548481055|ref|XM_005685124.1|	3346	0	6	0.001	0.293335	8.1964	Up	0.0170909	0.052203	-	K02599|1|1e-79|299|cfa:481726|Notch	GO:0044459//plasma membrane part;GO:0031224//intrinsic to membrane	-	-	gi|426232576|ref|XP_004010298.1|/0/PREDICTED: multiple epidermal growth factor-like domains protein 11 [Ovis aries]
gi|548520346|ref|XM_005697644.1|	2235	0	4	0.001	0.292766	8.1936	Up	0.0666342	0.158059	-	K06465|1|0.0|766|ssc:397669|CD19 antigen	GO:0044425//membrane part	GO:0005488//binding	GO:0007166//cell surface receptor signaling pathway;GO:0050776//regulation of immune response	gi|426254491|ref|XP_004020911.1|/0/PREDICTED: B-lymphocyte antigen CD19 [Ovis aries]
gi|548522374|ref|XM_005698200.1|	4281	6	1793	0.235258	68.5131	8.18599	Up	0	0	-	K11810|1|0.0|856|bta:538469|MFS transporter, MCP family, solute carrier family 16 (monocarboxylic acid transporters), member 12	-	-	GO:0006810//transport	gi|426253295|ref|XP_004020334.1|/0/PREDICTED: LOW QUALITY PROTEIN: monocarboxylate transporter 12 [Ovis aries]
gi|548472004|ref|XM_005682296.1|	1687	0	3	0.001	0.2909	8.18438	Up	0.131572	0.263642	-	K09228|1|0.0|824|bta:505918|KRAB domain-containing zinc finger protein	-	-	-	gi|296485942|tpg|DAA28057.1|/0/TPA: zinc finger protein 627 [Bos taurus]
gi|548452723|ref|XM_005675724.1|	1689	0	3	0.001	0.290556	8.18267	Up	0.131572	0.266252	-	K00326|1|5e-06|53.5|cqu:CpipJ_CPIJ011602|cytochrome-b5 reductase [EC:1.6.2.2]	GO:0043231//intracellular membrane-bounded organelle	GO:0003824//catalytic activity	GO:0008152//metabolic process	gi|426218473|ref|XP_004003471.1|/1.52253e-161/PREDICTED: oxidoreductase NAD-binding domain-containing protein 1 [Ovis aries]
gi|548493294|ref|XM_005689042.1|	2255	0	4	0.001	0.290169	8.18075	Up	0.0666342	0.157228	-	-	-	GO:0019887//protein kinase regulator activity	GO:0019222//regulation of metabolic process;GO:0023052//signaling;GO:0016310//phosphorylation	gi|312283577|ref|NP_001186060.1|/0/uncharacterized protein C8orf34 homolog [Bos taurus]
gi|548468664|ref|XR_310046.1|	564	0	1	0.001	0.290041	8.18011	Up	0.512976	0.667053	-	-	-	-	-	-
gi|548517966|ref|XM_005696589.1|	1692	0	3	0.001	0.290041	8.18011	Up	0.131572	0.267247	-	-	GO:0044464//cell part	GO:0005488//binding	-	gi|426250550|ref|XP_004018998.1|/4.28092e-172/PREDICTED: G patch domain and ankyrin repeat-containing protein 1 [Ovis aries]
gi|548510329|ref|XM_005694277.1|	564	0	1	0.001	0.290041	8.18011	Up	0.512976	0.658347	-	K09308|1|4e-49|194|ssc:100627661|homeobox protein HoxB/C/D8	GO:0043231//intracellular membrane-bounded organelle	GO:0001071//nucleic acid binding transcription factor activity;GO:0003677//DNA binding	GO:0003002//regionalization;GO:0007600//sensory perception;GO:0021510//spinal cord development;GO:0007626//locomotory behavior;GO:0048562//embryonic organ morphogenesis;GO:0006351//transcription, DNA-dependent	gi|426238968|ref|XP_004013408.1|/1.74853e-56/PREDICTED: homeobox protein Hox-B8 [Ovis aries]
gi|548479092|ref|XM_005684350.1|	2256	0	4	0.001	0.290041	8.18011	Up	0.0666342	0.15748	-	K05478|1|6e-135|482|bta:514239|tumor necrosis factor ligand superfamily member 15	GO:0016021//integral to membrane;GO:0044421//extracellular region part	GO:0032813//tumor necrosis factor receptor superfamily binding	GO:0006915//apoptotic process;GO:0050707//regulation of cytokine secretion;GO:0043170;GO:0002376//immune system process;GO:0007249//I-kappaB kinase/NF-kappaB cascade	gi|426219641|ref|XP_004004027.1|/9.79489e-138/PREDICTED: tumor necrosis factor ligand superfamily member 15 [Ovis aries]
gi|548451538|ref|XM_005675492.1|	1131	0	2	0.001	0.289272	8.17628	Up	0.259794	0.431895	-	K10611|1|3e-45|182|hsa:9616|RING-box protein 2	GO:0043231//intracellular membrane-bounded organelle	GO:0046872//metal ion binding;GO:0019787//small conjugating protein ligase activity	GO:0032446//protein modification by small protein conjugation;GO:0043066//negative regulation of apoptotic process	gi|426218208|ref|XP_004003341.1|/3.03105e-45/PREDICTED: RING-box protein 2 isoform 2 [Ovis aries]
gi|548484117|ref|XM_005686093.1|	568	0	1	0.001	0.287998	8.16992	Up	0.512976	0.648513	-	K01512|1|4e-52|204|ssc:100155997|acylphosphatase [EC:3.6.1.7]	-	GO:0016818//hydrolase activity, acting on acid anhydrides, in phosphorus-containing anhydrides	-	gi|426233686|ref|XP_004010846.1|/2.21189e-51/PREDICTED: acylphosphatase-1 [Ovis aries]
gi|548524486|ref|XM_005698878.1|	1708	0	3	0.001	0.287324	8.16653	Up	0.131572	0.26377	-	K00463|1|0.0|695|bta:506281|indoleamine 2,3-dioxygenase [EC:1.13.11.52]	GO:0044424//intracellular part	GO:0016702//oxidoreductase activity, acting on single donors with incorporation of molecular oxygen, incorporation of two atoms of oxygen;GO:0005506//iron ion binding	GO:0018130;GO:0001818//negative regulation of cytokine production;GO:0042130//negative regulation of T cell proliferation;GO:0002517//T cell tolerance induction;GO:0001819//positive regulation of cytokine production;GO:0002544//chronic inflammatory response;GO:0006569//tryptophan catabolic process;GO:0070229;GO:0002237//response to molecule of bacterial origin;GO:0002828//regulation of type 2 imm…	gi|213972527|ref|NP_001135425.1|/0/indoleamine 2,3-dioxygenase 1 [Ovis aries]
gi|548474555|ref|XM_005683003.1|	1710	0	3	0.001	0.286988	8.16485	Up	0.131572	0.26966	-	K14001|1|0.0|730|bta:520650|nucleotide exchange factor SIL1	GO:0044432//endoplasmic reticulum part	GO:0005515//protein binding	GO:0044267//cellular protein metabolic process;GO:0015031//protein transport	gi|426229632|ref|XP_004008893.1|/0/PREDICTED: nucleotide exchange factor SIL1 [Ovis aries]
gi|548518502|ref|XM_005696846.1|	1715	0	3	0.001	0.286151	8.16063	Up	0.131572	0.267168	-	-	GO:0031410//cytoplasmic vesicle	GO:0005099//Ras GTPase activator activity	GO:0016567//protein ubiquitination;GO:0032318//regulation of Ras GTPase activity	gi|426250917|ref|XP_004019179.1|/1.31321e-168/PREDICTED: TBC1 domain family member 7 isoform 1 [Ovis aries]
gi|548528554|ref|XM_005700059.1|	1152	0	2	0.001	0.283998	8.14974	Up	0.259794	0.432836	-	K08395|1|2e-67|256|bta:618771|Mas-related G protein-coupled receptor member G	GO:0031224//intrinsic to membrane	GO:0004888//transmembrane signaling receptor activity	-	gi|358419788|ref|XP_876188.4|/1.88649e-66/PREDICTED: uncharacterized protein LOC618771 [Bos taurus]
gi|548466804|ref|XM_005680514.1|	1152	0	2	0.001	0.283998	8.14974	Up	0.259794	0.431965	-	K09440|1|1e-122|439|bta:616438|transcription factor Spi-C	GO:0043231//intracellular membrane-bounded organelle	GO:0001071//nucleic acid binding transcription factor activity;GO:0003677//DNA binding	GO:0001701//in utero embryonic development	gi|426225111|ref|XP_004006711.1|/2.85212e-123/PREDICTED: transcription factor Spi-C [Ovis aries]
gi|548508851|ref|XM_005693735.1|	1155	0	2	0.001	0.283261	8.14599	Up	0.259794	0.433781	-	K07960|1|1e-90|333|cfa:608600|ADP-ribosylation factor-like 12;K07950|3|6e-76|285|gga:420513|ADP-ribosylation factor-like 5B	GO:0044464//cell part	GO:0032561//guanyl ribonucleotide binding	GO:0035556//intracellular signal transduction	gi|242247503|ref|NP_001156028.1|/1.2115e-97/ADP-ribosylation factor-like 5C [Ovis aries]
gi|548509356|ref|XM_005693922.1|	1739	0	3	0.001	0.282202	8.14058	Up	0.131572	0.263693	-	K11363|1|4e-164|578|mcc:714437|SAGA-associated factor 11	GO:0070461//SAGA-type complex	GO:0005488//binding;GO:0003713//transcription coactivator activity	GO:0006355//regulation of transcription, DNA-dependent;GO:0016570//histone modification	gi|426238165|ref|XP_004013027.1|/0/PREDICTED: ataxin-7-like protein 3 isoform 1 [Ovis aries]
gi|548510953|ref|XM_005694387.1|	580	0	1	0.001	0.28204	8.13975	Up	0.512976	0.658798	-	K05267|1|4e-38|157|bta:280880|preproneuropeptide B	GO:0005576//extracellular region	GO:0005515//protein binding	GO:0007186//G-protein coupled receptor signaling pathway	gi|440897686|gb|ELR49326.1|/2.56262e-37/Neuropeptide B, partial [Bos grunniens mutus]
gi|548525701|ref|XM_005699189.1|	1743	0	3	0.001	0.281554	8.13727	Up	0.131572	0.269634	-	K01567|1|7e-178|624|hsa:25961|[EC:3.-.-.-];K03426|4|3e-40|167|ptr:461977|NAD+ diphosphatase [EC:3.6.1.22]	GO:0043231//intracellular membrane-bounded organelle	GO:0003824//catalytic activity;GO:0043169//cation binding	-	gi|426255750|ref|XP_004021511.1|/0/PREDICTED: nucleoside diphosphate-linked moiety X motif 13 [Ovis aries]
gi|548472986|ref|XM_005682534.1|	582	0	1	0.001	0.281071	8.13479	Up	0.512976	0.663751	-	K05470|1|6e-100|363|bta:522074|tumor necrosis factor ligand superfamily member 7	GO:0044421//extracellular region part;GO:0016021//integral to membrane	GO:0032813//tumor necrosis factor receptor superfamily binding;GO:0019899//enzyme binding	GO:0002376//immune system process;GO:0012502//induction of programmed cell death;GO:0023052//signaling;GO:0007154//cell communication	gi|426229081|ref|XP_004008621.1|/1.0363e-102/PREDICTED: CD70 antigen [Ovis aries]
gi|548526586|ref|XM_005699399.1|	2331	0	4	0.001	0.280709	8.13293	Up	0.0666342	0.15721	-	K15215|1|2e-99|364|bta:505533|TATA box-binding protein-associated factor RNA polymerase I subunit D	-	GO:0005488//binding	-	gi|426251441|ref|XP_004019430.1|/1.25803e-103/PREDICTED: TATA box-binding protein-associated factor RNA polymerase I subunit D [Ovis aries]
gi|548497667|ref|XR_310595.1|	2916	0	5	0.001	0.280492	8.13182	Up	0.0337466	0.0917216	-	K13962|1|2e-77|291|ssc:100626316|solute carrier family 26 (anion exchange transporter), member 7;K06833|2|5e-15|81.6|mdo:100032993|disintegrin and metalloproteinase domain-containing protein 2 [EC:3.4.24.-];K15610|4|2e-09|65.5|mdo:100019889|pre-B-cell leukemia transcription factor 3;K15043|5|1e-07|55.8|mdo:100029583|importin subunit alpha-2	-	-	-	gi|426222455|ref|XP_004005407.1|/0/PREDICTED: envelope glycoprotein-like, partial [Ovis aries]
gi|548516395|ref|XM_005696129.1|	585	0	1	0.001	0.279629	8.12737	Up	0.512976	0.6706	-	K09628|1|6e-25|114|pon:100454251|protease, serine 27 [EC:3.4.21.-];K09639|2|2e-23|109|pon:100460091|transmembrane protease, serine 8 [EC:3.4.21.-];K09635|4|3e-22|105|mmu:214523|transmembrane protease, serine 4;K09615|5|4e-22|104|mmu:26945|tryptase gamma 1 [EC:3.4.21.-]	-	-	-	gi|444510656|gb|ELV09678.1|/3.91463e-57/Serine protease 42 [Tupaia chinensis]
gi|548522733|ref|XM_005698335.1|	1170	0	2	0.001	0.279629	8.12737	Up	0.259794	0.430647	-	K03351|1|1e-95|350|smm:Smp_136960|anaphase-promoting complex subunit 4	GO:0005740//mitochondrial envelope;GO:0031224//intrinsic to membrane	GO:0015075//ion transmembrane transporter activity	GO:0000041//transition metal ion transport	gi|426252953|ref|XP_004020167.1|/3.06668e-173/PREDICTED: sideroflexin-3 [Ovis aries]
gi|548456151|ref|XM_005677143.1|	1170	0	2	0.001	0.279629	8.12737	Up	0.259794	0.425086	-	K06472|1|1e-144|513|cfa:488658|low affinity immunoglobulin gamma Fc region receptor II-a;K06498|3|3e-42|172|oaa:100093395|high affinity immunoglobulin gamma Fc receptor I	GO:0044424//intracellular part	-	-	gi|426219109|ref|XP_004003772.1|/0/PREDICTED: Fc receptor-like A [Ovis aries]
gi|548499215|ref|XM_005709412.1|	587	0	1	0.001	0.278676	8.12245	Up	0.512976	0.658757	-	K02183|1|6e-62|236|bta:617412|calmodulin	GO:0031981//nuclear lumen	GO:0046872//metal ion binding	-	gi|426240409|ref|XP_004023260.1|/2.35846e-78/PREDICTED: LOW QUALITY PROTEIN: calmodulin-like protein 6-like [Ovis aries]
gi|548474458|ref|XM_005682955.1|	1762	0	3	0.001	0.278518	8.12163	Up	0.131572	0.265991	-	K11251|1|2e-168|593|mdo:100014238|histone H2A	GO:0005815//microtubule organizing center;GO:0000228//nuclear chromosome;GO:0000785//chromatin	GO:0003676//nucleic acid binding	GO:0040029//regulation of gene expression, epigenetic;GO:0034728//nucleosome organization	gi|426229562|ref|XP_004008859.1|/1.11397e-170/PREDICTED: core histone macro-H2A.1-like isoform 2 [Ovis aries]
gi|548500944|ref|XM_005691479.1|	1766	0	3	0.001	0.277887	8.11836	Up	0.131572	0.268993	-	-	GO:0005815//microtubule organizing center;GO:0043231//intracellular membrane-bounded organelle	GO:0008092//cytoskeletal protein binding	GO:0008593//regulation of Notch signaling pathway;GO:0006913//nucleocytoplasmic transport;GO:0007399//nervous system development	gi|440898265|gb|ELR49794.1|/1.86173e-133/hypothetical protein M91_10538 [Bos grunniens mutus]
gi|548503443|ref|XM_005692116.1|	2363	0	4	0.001	0.276907	8.11326	Up	0.0666342	0.157426	-	K01044|1|5e-142|505|oaa:100079382|carboxylesterase 1 [EC:3.1.1.1]	-	GO:0016788//hydrolase activity, acting on ester bonds	GO:0051969	gi|426242487|ref|XP_004015104.1|/0/PREDICTED: LOW QUALITY PROTEIN: carboxylesterase 4A [Ovis aries]
gi|548502327|ref|XM_005691746.1|	591	0	1	0.001	0.27679	8.11265	Up	0.512976	0.652629	-	K00799|1|5e-81|300|mcc:699679|glutathione S-transferase [EC:2.5.1.18]	GO:0044424//intracellular part	GO:0016765//transferase activity, transferring alkyl or aryl (other than methyl) groups	-	gi|331028796|ref|NP_001193552.1|/4.46481e-101/glutathione S-transferase, theta 4 [Bos taurus]
gi|548518214|ref|XM_005696710.1|	1185	0	2	0.001	0.27609	8.10899	Up	0.259794	0.433606	-	K09230|1|0.0|670|bta:100847372|SCAN domain-containing zinc finger protein	GO:0043231//intracellular membrane-bounded organelle	GO:0046914//transition metal ion binding;GO:0003676//nucleic acid binding;GO:0001071//nucleic acid binding transcription factor activity	GO:0006351//transcription, DNA-dependent	gi|426250751|ref|XP_004019097.1|/0/PREDICTED: LOW QUALITY PROTEIN: zinc finger protein 193 [Ovis aries]
gi|548449383|ref|XM_005674795.1|	1187	0	2	0.001	0.275624	8.10656	Up	0.259794	0.430406	-	K04153|1|0.0|644|bta:407196|5-hydroxytryptamine receptor 1	GO:0016021//integral to membrane	GO:0008227//G-protein coupled amine receptor activity;GO:0043176//amine binding	GO:0007267//cell-cell signaling;GO:0007186//G-protein coupled receptor signaling pathway	gi|440894786|gb|ELR47147.1|/0/5-hydroxytryptamine receptor 1F [Bos grunniens mutus]
gi|548519738|ref|XM_005697425.1|	1782	0	3	0.001	0.275392	8.10534	Up	0.131572	0.263796	-	K02925|1|0.0|775|bta:618440|large subunit ribosomal protein L3e	GO:0044444//cytoplasmic part;GO:0030529//ribonucleoprotein complex	GO:0003676//nucleic acid binding;GO:0005198//structural molecule activity	GO:0006412//translation;GO:0019080;GO:0031016//pancreas development	gi|78369254|ref|NP_001030578.1|/0/60S ribosomal protein L3-like [Bos taurus]
gi|548528683|ref|XM_005700076.1|	1785	0	3	0.001	0.274929	8.10292	Up	0.131572	0.263668	-	K08796|1|3e-49|197|bta:535868|BR serine/threonine kinase [EC:2.7.11.1]	-	GO:0046872//metal ion binding;GO:0004672//protein kinase activity;GO:0032559	GO:0048858//cell projection morphogenesis;GO:0030154//cell differentiation;GO:0007163//establishment or maintenance of cell polarity;GO:0006468//protein phosphorylation	gi|440906598|gb|ELR56843.1|/8.00849e-84/BR serine/threonine-protein kinase 2, partial [Bos grunniens mutus]
gi|548517316|ref|XM_005696433.1|	1786	0	3	0.001	0.274776	8.10211	Up	0.131572	0.269313	-	K10244|1|5e-98|359|bta:617293|elongation of very long chain fatty acids protein 5 [EC:2.3.1.-]	GO:0031224//intrinsic to membrane;GO:0043231//intracellular membrane-bounded organelle;GO:0031090//organelle membrane	GO:0004312//fatty acid synthase activity	GO:0000038//very long-chain fatty acid metabolic process;GO:0035336//long-chain fatty-acyl-CoA metabolic process;GO:0006641//triglyceride metabolic process;GO:0019368//fatty acid elongation, unsaturated fatty acid	gi|62089182|dbj|BAD93035.1|/6.03388e-132/homolog of yeast long chain polyunsaturated fatty acid elongatio [Homo sapiens]
gi|548502435|ref|XM_005691795.1|	1789	0	3	0.001	0.274315	8.09969	Up	0.131572	0.263489	-	K00102|1|0.0|863|bta:510284|D-lactate dehydrogenase (cytochrome) [EC:1.1.2.4]	GO:0043231//intracellular membrane-bounded organelle	GO:0004457//lactate dehydrogenase activity;GO:0050662//coenzyme binding	GO:0008152//metabolic process	gi|115495729|ref|NP_001068911.1|/0/probable D-lactate dehydrogenase, mitochondrial [Bos taurus]
gi|548470792|ref|XM_005681824.1|	1790	0	3	0.001	0.274162	8.09888	Up	0.131572	0.268514	-	K13044|1|5e-108|392|bta:534770|heterogeneous nuclear ribonucleoprotein A/B/D	GO:0043231//intracellular membrane-bounded organelle;GO:0030529//ribonucleoprotein complex	GO:0003729//mRNA binding;GO:0043566//structure-specific DNA binding	GO:0010467//gene expression;GO:0016070//RNA metabolic process	gi|471400726|ref|XP_004383155.1|/3.95567e-107/PREDICTED: heterogeneous nuclear ribonucleoprotein D-like isoform 1 [Trichechus manatus latirostris]
gi|548487174|ref|XM_005687090.1|	1214	0	2	0.001	0.269494	8.07411	Up	0.259794	0.427286	-	K04212|1|2e-119|429|bta:539336|neurotensin receptor 2	GO:0016021//integral to membrane	GO:0008188//neuropeptide receptor activity	GO:0050877//neurological system process;GO:0007186//G-protein coupled receptor signaling pathway;GO:0006873//cellular ion homeostasis	gi|426226245|ref|XP_004007259.1|/3.39466e-122/PREDICTED: neurotensin receptor type 2 [Ovis aries]
gi|548521452|ref|XM_005697956.1|	1218	0	2	0.001	0.268609	8.06937	Up	0.259794	0.434202	-	-	-	-	-	gi|296473558|tpg|DAA15673.1|/1.73214e-166/TPA: hypothetical protein BOS_22577 [Bos taurus]
gi|548468868|ref|XM_005681229.1|	5489	0	9	0.001	0.268218	8.06726	Up	0.00222006	0.00889704	-	K04988|1|2e-85|318|bfo:BRAFLDRAFT_92411|polycystin 1L2	GO:0016020//membrane	-	GO:0006810//transport;GO:0009987//cellular process;GO:0007338//single fertilization	gi|426227192|ref|XP_004007706.1|/0/PREDICTED: polycystic kidney disease and receptor for egg jelly-related protein-like [Ovis aries]
gi|548469122|ref|XM_005681279.1|	613	0	1	0.001	0.266857	8.05992	Up	0.512976	0.675949	-	K08773|1|2e-06|52.4|rno:304239|RalA-binding protein 1	-	-	-	gi|116004361|ref|NP_001070538.1|/6.75346e-34/uncharacterized protein LOC768011 [Bos taurus]
gi|548503614|ref|XM_005692149.1|	1229	0	2	0.001	0.266205	8.05639	Up	0.259794	0.433081	-	K06093|1|1e-166|586|bta:524653|partitioning defective protein 6	GO:0043296//apical junction complex;GO:0031252//cell leading edge;GO:0043231//intracellular membrane-bounded organelle;GO:0044444//cytoplasmic part;GO:0032991//macromolecular complex	GO:0017016//Ras GTPase binding;GO:0019901//protein kinase binding	GO:0007163//establishment or maintenance of cell polarity;GO:0007043//cell-cell junction assembly;GO:0034331	gi|119603558|gb|EAW83152.1|/1.63538e-172/hCG2025821, isoform CRA_b [Homo sapiens]
gi|548454402|ref|XM_005676319.1|	1233	0	2	0.001	0.265342	8.05171	Up	0.259794	0.423709	-	K07296|1|4e-19|96.3|oaa:100075105|adiponectin	-	-	-	gi|296490494|tpg|DAA32607.1|/1.25324e-79/TPA: complement component 1, q subcomponent-like 2-like isoform 2 [Bos taurus]
gi|548496900|ref|XR_310586.1|	617	0	1	0.001	0.265126	8.05054	Up	0.512976	0.664001	-	-	-	-	-	-
gi|548463587|ref|XM_005679304.1|	1234	0	2	0.001	0.265126	8.05054	Up	0.259794	0.429751	-	K14737|1|4e-175|614|bta:515156|metalloreductase STEAP1 [EC:1.16.1.-]	GO:0030054//cell junction;GO:0031090//organelle membrane;GO:0043231//intracellular membrane-bounded organelle;GO:0016021//integral to membrane	GO:0046914//transition metal ion binding;GO:0022803;GO:0050662//coenzyme binding;GO:0003824//catalytic activity	GO:0000041//transition metal ion transport;GO:0006091//generation of precursor metabolites and energy	gi|51094921|gb|EAL24166.1|/3.41449e-178/similar to Six transmembrane epithelial antigen of prostate [Homo sapiens]
gi|548450476|ref|XM_005675147.1|	1855	0	3	0.001	0.264555	8.04742	Up	0.131572	0.269446	-	K00778|1|0.0|799|bta:282073|beta-galactoside alpha-2,6-sialyltransferase (sialyltransferase 1) [EC:2.4.99.1]	GO:0031228//intrinsic to Golgi membrane	GO:0008373//sialyltransferase activity	GO:0006955//immune response;GO:0006487//protein N-linked glycosylation	gi|320117899|gb|ADW11242.1|/0/beta-galactosamide alpha-2,6-sialyltranferase 1 [Capra hircus]
gi|548500075|ref|XM_005691236.1|	1240	0	2	0.001	0.263844	8.04354	Up	0.259794	0.424682	-	-	-	-	-	gi|426247037|ref|XP_004017293.1|/1.30933e-68/PREDICTED: protein MGARP isoform 1 [Ovis aries]
gi|548470662|ref|XM_005681770.1|	4344	0	7	0.001	0.263601	8.04221	Up	0.00865562	0.0293847	-	K08824|1|0.0|1107|bta:533114|cyclin-dependent kinase-like [EC:2.7.11.22]	GO:0043231//intracellular membrane-bounded organelle	GO:0004674//protein serine/threonine kinase activity;GO:0032559	GO:0006464//cellular protein modification process	gi|157074066|ref|NP_001096744.1|/0/cyclin-dependent kinase-like 2 [Bos taurus]
gi|548533083|ref|XM_005701304.1|	621	0	1	0.001	0.263419	8.04121	Up	0.512976	0.669625	-	-	-	-	-	gi|426245801|ref|XP_004016692.1|/1.187e-17/PREDICTED: ubiquilin-3 [Ovis aries]
gi|548493491|ref|XM_005689092.1|	622	0	1	0.001	0.262995	8.03889	Up	0.512976	0.661926	-	K15437|1|2e-92|338|bta:505126|aminoacyl tRNA synthase complex-interacting multifunctional protein 1	GO:0043234//protein complex;GO:0016023//cytoplasmic membrane-bounded vesicle;GO:0044421//extracellular region part	GO:0003723//RNA binding;GO:0042802//identical protein binding;GO:0005102//receptor binding	GO:0006412//translation;GO:0006952//defense response;GO:0012501//programmed cell death;GO:0019318//hexose metabolic process;GO:0048646//anatomical structure formation involved in morphogenesis;GO:0023052//signaling;GO:0002376//immune system process;GO:0042221//response to chemical stimulus;GO:0001935//endothelial cell proliferation;GO:0007154//cell communication	gi|426232128|ref|XP_004010086.1|/3.30928e-92/PREDICTED: aminoacyl tRNA synthase complex-interacting multifunctional protein 1 [Ovis aries]
gi|548525461|ref|XM_005699072.1|	623	0	1	0.001	0.262573	8.03658	Up	0.512976	0.649229	-	K02940|1|7e-92|336|bta:282884|large subunit ribosomal protein L9e	GO:0031981//nuclear lumen;GO:0044444//cytoplasmic part;GO:0030529//ribonucleoprotein complex	GO:0003723//RNA binding;GO:0005198//structural molecule activity	GO:0006412//translation;GO:0019080;GO:0031016//pancreas development	gi|164420694|ref|NP_001019640.2|/4.77859e-91/60S ribosomal protein L9 [Bos taurus]
gi|548487560|ref|XM_005687274.1|	3116	0	5	0.001	0.262489	8.03611	Up	0.0337466	0.091891	-	-	GO:0005924//cell-substrate adherens junction;GO:0001726//ruffle;GO:0015629//actin cytoskeleton	GO:0046872//metal ion binding;GO:0003779//actin binding	-	gi|344271271|ref|XP_003407463.1|/1.19453e-59/PREDICTED: allograft inflammatory factor 1-like [Loxodonta africana]
gi|548463782|ref|XM_005679399.1|	1251	0	2	0.001	0.261524	8.0308	Up	0.259794	0.434695	-	K15702|1|4e-106|385|mdo:100013307|E3 ubiquitin-protein ligase RNF133 [EC:6.3.2.19]	GO:0031224//intrinsic to membrane	GO:0046914//transition metal ion binding;GO:0003824//catalytic activity	-	gi|426227933|ref|XP_004008069.1|/6.00027e-162/PREDICTED: RING finger protein 148 [Ovis aries]
gi|548514940|ref|XM_005695643.1|	2503	0	4	0.001	0.261419	8.03022	Up	0.0666342	0.157408	-	-	-	GO:0003676//nucleic acid binding;GO:0016741	-	gi|426249212|ref|XP_004018344.1|/0/PREDICTED: THUMP domain-containing protein 3 [Ovis aries]
gi|548455561|ref|XM_005676875.1|	1256	0	2	0.001	0.260483	8.02504	Up	0.259794	0.430959	-	K04153|1|0.0|684|bta:407136|5-hydroxytryptamine receptor 1	GO:0016021//integral to membrane	GO:0008227//G-protein coupled amine receptor activity;GO:0043176//amine binding	GO:0007267//cell-cell signaling;GO:0014821;GO:0007186//G-protein coupled receptor signaling pathway;GO:0042221//response to chemical stimulus	gi|426221984|ref|XP_004005185.1|/0/PREDICTED: 5-hydroxytryptamine receptor 1D [Ovis aries]
gi|548470618|ref|XM_005681748.1|	1258	0	2	0.001	0.260068	8.02275	Up	0.259794	0.425828	-	K09854|1|0.0|653|bta:520101|Ras association domain-containing protein 6	-	GO:0005488//binding	GO:0006915//apoptotic process;GO:0023052//signaling	gi|426232232|ref|XP_004010137.1|/0/PREDICTED: ras association domain-containing protein 6 [Ovis aries]
gi|548527005|ref|XM_005699603.1|	1891	0	3	0.001	0.259518	8.01969	Up	0.131572	0.265445	-	K01855|1|0.0|945|bta:515824|tRNA pseudouridine38/39 synthase [EC:5.4.99.45]	GO:0043231//intracellular membrane-bounded organelle	GO:0016866//intramolecular transferase activity;GO:0003676//nucleic acid binding	GO:0006399//tRNA metabolic process;GO:0001522//pseudouridine synthesis	gi|426251725|ref|XP_004019572.1|/0/PREDICTED: tRNA pseudouridine(38/39) synthase [Ovis aries]
gi|548463993|ref|XM_005679499.1|	3789	0	6	0.001	0.259039	8.01702	Up	0.0170909	0.052498	-	K10643|1|0.0|1087|hsa:4850|CCR4-NOT transcription complex subunit 4 [EC:6.3.2.19]	GO:0043231//intracellular membrane-bounded organelle;GO:0044444//cytoplasmic part	GO:0003676//nucleic acid binding;GO:0046914//transition metal ion binding;GO:0019787//small conjugating protein ligase activity	GO:0016567//protein ubiquitination;GO:0006351//transcription, DNA-dependent;GO:0000288//nuclear-transcribed mRNA catabolic process, deadenylation-dependent decay	gi|148681723|gb|EDL13670.1|/0/CCR4-NOT transcription complex, subunit 4, isoform CRA_a [Mus musculus]
gi|548535577|ref|XM_005701961.1|	1897	0	3	0.001	0.258697	8.01512	Up	0.131572	0.26633	-	-	-	-	-	-
gi|548511355|ref|XM_005694483.1|	633	0	1	0.001	0.258425	8.0136	Up	0.512976	0.657081	-	K06719|1|6e-27|120|bta:516915|CD300 antigen	-	-	-	gi|426239307|ref|XP_004013567.1|/1.4503e-58/PREDICTED: CMRF35-like molecule 6-like [Ovis aries]
gi|548473084|ref|XM_005682582.1|	1267	0	2	0.001	0.258221	8.01246	Up	0.259794	0.43134	-	-	GO:0031224//intrinsic to membrane	-	-	gi|426229175|ref|XP_004008667.1|/1.66777e-34/PREDICTED: transmembrane protein C19orf77-like [Ovis aries]
gi|548518155|ref|XM_005696682.1|	636	0	1	0.001	0.257206	8.00678	Up	0.512976	0.647918	-	-	-	-	-	gi|440889571|gb|ELR44662.1|/4.84035e-86/hypothetical protein M91_05119, partial [Bos grunniens mutus]
gi|548475984|ref|XM_005683451.1|	3195	0	5	0.001	0.255999	7.99999	Up	0.0337466	0.0921705	-	K09604|1|0.0|1788|bta:514617|adipocyte-derived leucine aminopeptidase [EC:3.4.11.-]	GO:0031224//intrinsic to membrane;GO:0044432//endoplasmic reticulum part;GO:0031090//organelle membrane	GO:0046914//transition metal ion binding;GO:0008238//exopeptidase activity;GO:0008237//metallopeptidase activity;GO:0005149//interleukin-1 receptor binding	GO:0051707//response to other organism;GO:0002474//antigen processing and presentation of peptide antigen via MHC class I;GO:0030154//cell differentiation;GO:0031347//regulation of defense response;GO:0045765//regulation of angiogenesis;GO:0033619//membrane protein proteolysis;GO:0008015//blood circulation	gi|426230142|ref|XP_004009139.1|/0/PREDICTED: endoplasmic reticulum aminopeptidase 1 [Ovis aries]
gi|548523231|ref|XM_005698435.1|	1279	0	2	0.001	0.255798	7.99886	Up	0.259794	0.424884	-	K11498|1|8e-06|52.4|mmu:229841|centromeric protein E	GO:0000790//nuclear chromatin	GO:0005488//binding	GO:0000725//recombinational repair	gi|426253059|ref|XP_004020219.1|/1.5393e-128/PREDICTED: swi5-dependent recombination DNA repair protein 1 homolog [Ovis aries]
gi|548483908|ref|XR_310345.1|	641	0	1	0.001	0.2552	7.99548	Up	0.512976	0.673028	-	-	-	-	-	-
gi|548495107|ref|XM_005689625.1|	1284	0	2	0.001	0.254802	7.99323	Up	0.259794	0.42831	-	K09025|1|4e-56|219|bta:538914|apolipoprotein A-V	GO:0034358//plasma lipoprotein particle	GO:0005543//phospholipid binding;GO:0070325//lipoprotein particle receptor binding;GO:0060229//lipase activator activity	GO:0034370//triglyceride-rich lipoprotein particle remodeling;GO:0050994//regulation of lipid catabolic process;GO:0055088//lipid homeostasis;GO:0031323//regulation of cellular metabolic process;GO:0019433//triglyceride catabolic process;GO:0045834//positive regulation of lipid metabolic process	gi|426244571|ref|XP_004016095.1|/2.27465e-71/PREDICTED: LOW QUALITY PROTEIN: apolipoprotein A-V [Ovis aries]
gi|548462006|ref|XM_005678913.1|	643	0	1	0.001	0.254406	7.99099	Up	0.512976	0.672558	-	K01852|1|4e-46|184|spu:576764|lanosterol synthase [EC:5.4.99.7];K08328|2|2e-12|72.8|rno:301233|guanylate cyclase activator 1;K06268|4|2e-12|72.8|mcc:574258|protein phosphatase 3, regulatory subunit	-	GO:0046872//metal ion binding	-	gi|426228293|ref|XP_004008247.1|/2.13905e-105/PREDICTED: EF-hand calcium-binding domain-containing protein 1-like [Ovis aries]
gi|548475901|ref|XM_005683413.1|	1291	0	2	0.001	0.253421	7.98539	Up	0.259794	0.430268	-	K06634|1|3e-177|621|cfa:479156|cyclin H	GO:0005667//transcription factor complex	GO:0004674//protein serine/threonine kinase activity;GO:0042623//ATPase activity, coupled;GO:0005488//binding	GO:0006357//regulation of transcription from RNA polymerase II promoter;GO:0006397//mRNA processing;GO:0006352//DNA-dependent transcription, initiation;GO:0051320//S phase;GO:0006353//DNA-dependent transcription, termination;GO:0051318//G1 phase;GO:0006289//nucleotide-excision repair;GO:0006354//DNA-dependent transcription, elongation;GO:0045935	gi|426230106|ref|XP_004009122.1|/4.89949e-175/PREDICTED: cyclin-H isoform 1 [Ovis aries]
gi|548509598|ref|XM_005693982.1|	3230	0	5	0.001	0.253225	7.98427	Up	0.0337466	0.0920487	-	K04421|1|0.0|1216|cfa:480481|mitogen-activated protein kinase kinase kinase 3 [EC:2.7.11.25]	GO:0044444//cytoplasmic part	GO:0043169//cation binding;GO:0032559;GO:0004702//receptor signaling protein serine/threonine kinase activity	GO:0006468//protein phosphorylation;GO:0007249//I-kappaB kinase/NF-kappaB cascade	gi|358417532|ref|XP_886022.5|/0/PREDICTED: mitogen-activated protein kinase kinase kinase 3 isoform 6 [Bos taurus]
gi|548468962|ref|XM_005681259.1|	1296	0	2	0.001	0.252443	7.97981	Up	0.259794	0.423676	-	K08378|1|0.0|769|bta:529752|G protein-coupled receptor 103	GO:0031224//intrinsic to membrane	GO:0008188//neuropeptide receptor activity	GO:0007166//cell surface receptor signaling pathway	gi|300793824|ref|NP_001179610.1|/0/pyroglutamylated RFamide peptide receptor [Bos taurus]
gi|548472256|ref|XM_005682336.1|	649	0	1	0.001	0.252054	7.97759	Up	0.512976	0.647443	-	K09228|1|6e-61|208|bta:100139345|KRAB domain-containing zinc finger protein	-	-	-	gi|296491089|tpg|DAA33172.1|/4.67933e-60/TPA: mCG67939-like [Bos taurus]
gi|548494927|ref|XM_005689539.1|	1953	0	3	0.001	0.25128	7.97315	Up	0.131572	0.266382	-	K01001|1|0.0|652|bta:537812|UDP-N-acetylglucosamine--dolichyl-phosphate N-acetylglucosaminephosphotransferase [EC:2.7.8.15]	GO:0031224//intrinsic to membrane;GO:0043231//intracellular membrane-bounded organelle;GO:0031090//organelle membrane	GO:0016780//phosphotransferase activity, for other substituted phosphate groups	GO:0016094;GO:0006461//protein complex assembly;GO:0006486//protein glycosylation	gi|426244670|ref|XP_004016144.1|/0/PREDICTED: UDP-N-acetylglucosamine--dolichyl-phosphate N-acetylglucosaminephosphotransferase [Ovis aries]
gi|548465335|ref|XM_005679945.1|	1954	0	3	0.001	0.251151	7.97241	Up	0.131572	0.267694	-	K13567|1|0.0|910|ssc:100152462|activin receptor type-1B [EC:2.7.11.30]	GO:0016021//integral to membrane;GO:0043235//receptor complex	GO:0032559;GO:0043169//cation binding;GO:0017002//activin-activated receptor activity;GO:0032403//protein complex binding;GO:0019899//enzyme binding	GO:0001934//positive regulation of protein phosphorylation;GO:0008544//epidermis development;GO:0006357//regulation of transcription from RNA polymerase II promoter;GO:0045137//development of primary sexual characteristics;GO:0045639//positive regulation of myeloid cell differentiation;GO:0043009//chordate embryonic development;GO:0022402//cell cycle process;GO:0012502//induction of programmed ce…	gi|440896103|gb|ELR48128.1|/0/Activin receptor type-1B, partial [Bos grunniens mutus]
gi|548510080|ref|XM_005694159.1|	1955	0	3	0.001	0.251023	7.97167	Up	0.131572	0.264078	-	K06719|1|8e-19|96.3|cfa:100686403|CD300 antigen	-	-	-	gi|296476056|tpg|DAA18171.1|/1.11917e-134/TPA: immune receptor expressed on myeloid cells splice-like [Bos taurus]
gi|548465572|ref|XM_005680058.1|	3259	0	5	0.001	0.250971	7.97138	Up	0.0337466	0.0922559	-	K06825|1|3e-38|161|xtr:100490545|fibrillin 1	-	GO:0046872//metal ion binding	GO:0050789//regulation of biological process;GO:0009987//cellular process	gi|301780516|ref|XP_002925676.1|/0/PREDICTED: LOW QUALITY PROTEIN: protein kinase C-binding protein NELL2-like, partial [Ailuropoda melanoleuca]
gi|548495489|ref|XM_005689811.1|	652	0	1	0.001	0.250894	7.97094	Up	0.512976	0.654039	-	K13825|1|1e-80|299|bta:100850173|hemoglobin subunit epsilon	GO:0043234//protein complex	GO:0005506//iron ion binding;GO:0022892	GO:0015669//gas transport	gi|440895216|gb|ELR47476.1|/1.68716e-81/Hemoglobin subunit epsilon-1, partial [Bos grunniens mutus]
gi|548501249|ref|XM_005691558.1|	1958	0	3	0.001	0.250638	7.96946	Up	0.131572	0.264799	-	K04442|1|0.0|959|cfa:477480|mitogen-activated protein kinase-activated protein kinase 5 [EC:2.7.11.1]	GO:0031981//nuclear lumen	GO:0004712//protein serine/threonine/tyrosine kinase activity;GO:0032559	GO:0006464//cellular protein modification process;GO:0023052//signaling	gi|426247366|ref|XP_004017457.1|/0/PREDICTED: MAP kinase-activated protein kinase 5 [Ovis aries]
gi|548509003|ref|XM_005693807.1|	1308	0	2	0.001	0.250127	7.96652	Up	0.259794	0.426776	-	-	-	-	-	gi|426238001|ref|XP_004012946.1|/4.26448e-33/PREDICTED: keratin-associated protein 9-7-like isoform 2 [Ovis aries]
gi|548512835|ref|XM_005694944.1|	654	0	1	0.001	0.250127	7.96652	Up	0.512976	0.651986	-	-	-	-	-	-
gi|548511527|ref|XM_005694561.1|	1966	0	3	0.001	0.249618	7.96358	Up	0.131572	0.264773	-	-	-	-	-	gi|426246317|ref|XP_004016941.1|/8.91968e-132/PREDICTED: transmembrane protein 174 [Ovis aries]
gi|548449844|ref|XM_005675020.1|	1312	0	2	0.001	0.249364	7.96211	Up	0.259794	0.422375	-	K05413|1|2e-139|496|bta:414345|CD86 antigen	GO:0016020//membrane	-	-	gi|82546855|gb|AAS68579.3|/3.87176e-159/truncated CD86 costimulatory protein isoform 5 [Ovis aries]
gi|548457037|ref|XM_005677302.1|	1317	0	2	0.001	0.248418	7.95662	Up	0.259794	0.432174	-	K06570|1|4e-12|73.2|bta:528926|lymphocyte antigen 9;K06511|4|5e-08|59.7|xla:496253|CD84 antigen;K00498|5|2e-07|57.8|mdo:100029519|cytochrome P450, family 11, subfamily A (cholesterol monooxygenase (side-chain-cleaving)) [EC:1.14.15.6]	-	-	-	gi|358411259|ref|XP_001252442.4|/1.55258e-99/PREDICTED: T-lymphocyte surface antigen Ly-9 [Bos taurus]
gi|548496028|ref|XM_005689971.1|	1322	0	2	0.001	0.247478	7.95116	Up	0.259794	0.424212	-	K04897|1|8e-51|201|bta:527762|potassium voltage-gated channel Isk-related subfamily E member 3	GO:0005887//integral to plasma membrane	GO:0005267//potassium channel activity;GO:0016247//channel regulator activity	GO:0034220//ion transmembrane transport;GO:0006813//potassium ion transport	gi|296479810|tpg|DAA21925.1|/6.65821e-50/TPA: potassium voltage-gated channel, Isk-related family, member 3-like [Bos taurus]
gi|548524207|ref|XM_005698751.1|	663	0	1	0.001	0.246732	7.9468	Up	0.512976	0.675647	-	K06087|1|1e-94|345|bta:616036|claudin	-	-	-	gi|426256524|ref|XP_004021890.1|/1.62925e-111/PREDICTED: claudin-22-like [Ovis aries]
gi|548521210|ref|XM_005697910.1|	1327	0	2	0.001	0.246546	7.94571	Up	0.259794	0.435012	-	-	GO:0043234//protein complex;GO:0000407//pre-autophagosomal structure;GO:0005773//vacuole	GO:0035091//phosphatidylinositol binding	GO:0016236//macroautophagy;GO:0007033//vacuole organization	gi|426255452|ref|XP_004021362.1|/0/PREDICTED: WD repeat domain phosphoinositide-interacting protein 2 [Ovis aries]
gi|548490038|ref|XM_005688161.1|	1994	0	3	0.001	0.246113	7.94318	Up	0.131572	0.266069	-	K14611|1|0.0|1013|aml:100475084|solute carrier family 23 (nucleobase transporter), member 1/2	GO:0016021//integral to membrane;GO:0016323//basolateral plasma membrane;GO:0044424//intracellular part	GO:0015229//L-ascorbic acid transporter activity;GO:0015932//nucleobase-containing compound transmembrane transporter activity;GO:0015370//solute:sodium symporter activity	GO:0015931//nucleobase-containing compound transport;GO:0006818//hydrogen transport;GO:0015882//L-ascorbic acid transport;GO:0034641//cellular nitrogen compound metabolic process;GO:0006767//water-soluble vitamin metabolic process;GO:0030001//metal ion transport;GO:0006950//response to stress	gi|301778905|ref|XP_002924873.1|/0/PREDICTED: solute carrier family 23 member 2-like [Ailuropoda melanoleuca]
gi|548507844|ref|XM_005693480.1|	1330	0	2	0.001	0.24599	7.94245	Up	0.259794	0.432941	-	K10063|1|6e-148|524|bta:509121|asialoglycoprotein receptor 1	GO:0016021//integral to membrane	GO:0042802//identical protein binding;GO:0004872//receptor activity;GO:0030246//carbohydrate binding	GO:0007154//cell communication;GO:0006897//endocytosis	gi|426237464|ref|XP_004012680.1|/2.92859e-154/PREDICTED: asialoglycoprotein receptor 1 isoform 1 [Ovis aries]
gi|548468314|ref|XM_005680960.1|	2668	0	4	0.001	0.245252	7.93812	Up	0.0666342	0.158277	-	K14835|1|0.0|1356|bta:541169|ribosomal RNA methyltransferase Nop2 [EC:2.1.1.-]	GO:0005634//nucleus	GO:0003676//nucleic acid binding;GO:0008168//methyltransferase activity	GO:0008283//cell proliferation;GO:0042254//ribosome biogenesis	gi|426225666|ref|XP_004006984.1|/0/PREDICTED: putative ribosomal RNA methyltransferase NOP2 isoform 1 [Ovis aries]
gi|548525952|ref|XM_005699239.1|	668	0	1	0.001	0.244885	7.93596	Up	0.512976	0.676164	-	K14165|1|2e-94|345|ssc:100152994|dual specificity phosphatase [EC:3.1.3.16 3.1.3.48]	GO:0044424//intracellular part	GO:0004721//phosphoprotein phosphatase activity	GO:0006464//cellular protein modification process;GO:0022403;GO:0048232//male gamete generation;GO:0006796//phosphate-containing compound metabolic process	gi|426255824|ref|XP_004021548.1|/4.20717e-99/PREDICTED: dual specificity protein phosphatase 13 isoform MDSP isoform 7 [Ovis aries]
gi|548485685|ref|XM_005686581.1|	1336	0	2	0.001	0.244885	7.93596	Up	0.259794	0.422541	-	K03122|1|1e-174|613|hsa:11036|transcription initiation factor TFIIA large subunit	-	-	-	gi|426223699|ref|XP_004006012.1|/0/PREDICTED: TFIIA-alpha and beta-like factor-like isoform 4 [Ovis aries]
gi|548526671|ref|XM_005699439.1|	2005	0	3	0.001	0.244763	7.93524	Up	0.131572	0.268807	-	-	-	-	-	gi|426252219|ref|XP_004019813.1|/0/PREDICTED: coiled-coil domain-containing protein 81 [Ovis aries]
gi|548534455|ref|XM_005701642.1|	2013	0	3	0.001	0.24379	7.92949	Up	0.131572	0.267378	-	K06749|1|0.0|842|bta:504258|sialic acid binding Ig-like lectin 10	GO:0016020//membrane	-	-	gi|426244140|ref|XP_004015887.1|/0/PREDICTED: LOW QUALITY PROTEIN: sialic acid-binding Ig-like lectin 10 [Ovis aries]
gi|548512751|ref|XM_005694910.1|	2016	0	3	0.001	0.243427	7.92735	Up	0.131572	0.268727	-	-	-	-	-	gi|358417847|ref|XP_003583763.1|/4.20812e-60/PREDICTED: uncharacterized protein LOC100849472 [Bos taurus]
gi|548454380|ref|XM_005676308.1|	3363	0	5	0.001	0.24321	7.92606	Up	0.0337466	0.0920609	-	-	-	-	-	gi|426221294|ref|XP_004004845.1|/0/PREDICTED: raftlin-2 [Ovis aries]
gi|548453096|ref|XR_309777.1|	1348	0	2	0.001	0.242705	7.92306	Up	0.259794	0.428275	-	K11279|1|7e-125|447|bta:790872|nucleosome assembly protein 1-like 1	-	-	-	gi|466017927|ref|XP_004271618.1|/3.42908e-126/PREDICTED: nucleosome assembly protein 1-like 1 isoform 5 [Orcinus orca]
gi|548479051|ref|XM_005684330.1|	2711	0	4	0.001	0.241362	7.91505	Up	0.0666342	0.157282	-	K07524|1|0.0|792|bta:527349|regulator of G-protein signalling 3	GO:0043231//intracellular membrane-bounded organelle;GO:0044444//cytoplasmic part;GO:0016020//membrane	GO:0060089;GO:0008047//enzyme activator activity	GO:0007186//G-protein coupled receptor signaling pathway	gi|466006668|ref|XP_004269358.1|/0/PREDICTED: regulator of G-protein signaling 3 isoform 3 [Orcinus orca]
gi|548530115|ref|XM_005700439.1|	678	0	1	0.001	0.241273	7.91452	Up	0.512976	0.64398	-	-	GO:0043231//intracellular membrane-bounded organelle	GO:0003712//transcription cofactor activity	GO:0006351//transcription, DNA-dependent	gi|426258272|ref|XP_004022738.1|/1.60319e-117/PREDICTED: transcription cofactor vestigial-like protein 1 [Ovis aries]
gi|548516914|ref|XM_005696241.1|	679	0	1	0.001	0.240918	7.9124	Up	0.512976	0.675044	-	K09635|1|2e-07|56.6|mdo:100031528|transmembrane protease, serine 4	GO:0030529//ribonucleoprotein complex;GO:0043231//intracellular membrane-bounded organelle	-	-	gi|426251019|ref|XP_004019229.1|/3.19481e-41/PREDICTED: uncharacterized protein LOC101119680 [Ovis aries]
gi|548507250|ref|XM_005693268.1|	2716	0	4	0.001	0.240918	7.9124	Up	0.0666342	0.157121	-	-	-	-	-	gi|426237216|ref|XP_004012557.1|/0/PREDICTED: protein FAM222B isoform 1 [Ovis aries]
gi|548501725|ref|XM_005691637.1|	680	0	1	0.001	0.240563	7.91027	Up	0.512976	0.670727	-	-	-	-	-	gi|296478383|tpg|DAA20498.1|/1.61438e-93/TPA: hypothetical protein LOC787653 [Bos taurus]
gi|548463585|ref|XM_005679303.1|	1360	0	2	0.001	0.240563	7.91027	Up	0.259794	0.429029	-	K14737|1|4e-175|614|bta:515156|metalloreductase STEAP1 [EC:1.16.1.-]	GO:0030054//cell junction;GO:0031090//organelle membrane;GO:0043231//intracellular membrane-bounded organelle;GO:0016021//integral to membrane	GO:0046914//transition metal ion binding;GO:0022803;GO:0050662//coenzyme binding;GO:0003824//catalytic activity	GO:0000041//transition metal ion transport;GO:0006091//generation of precursor metabolites and energy	gi|426227822|ref|XP_004008014.1|/1.13754e-177/PREDICTED: metalloreductase STEAP1 [Ovis aries]
gi|548489178|ref|XM_005687888.1|	1366	0	2	0.001	0.239507	7.90392	Up	0.259794	0.427934	-	K09052|1|1e-105|384|ecb:100054937|cAMP response element modulator	GO:0043231//intracellular membrane-bounded organelle;GO:0043234//protein complex	GO:0001071//nucleic acid binding transcription factor activity;GO:0003677//DNA binding;GO:0005515//protein binding	GO:0006664//glycolipid metabolic process;GO:0048232//male gamete generation;GO:0006351//transcription, DNA-dependent	gi|157278612|ref|NP_001098405.1|/7.78611e-126/cAMP-responsive element modulator [Ovis aries]
gi|548471646|ref|XM_005682140.1|	683	0	1	0.001	0.239507	7.90392	Up	0.512976	0.645117	-	K06268|1|6e-17|87.8|bfo:BRAFLDRAFT_92996|protein phosphatase 3, regulatory subunit	-	GO:0046872//metal ion binding	-	gi|300794667|ref|NP_001179141.1|/8.33707e-106/calcium and integrin-binding family member 3 [Bos taurus]
gi|548471261|ref|XM_005681967.1|	1368	0	2	0.001	0.239156	7.90181	Up	0.259794	0.43089	-	K07361|1|3e-29|130|gga:395438|lymphocyte cytosolic protein 2	GO:0044464//cell part	GO:0030674//protein binding, bridging	GO:0007165//signal transduction;GO:0002376//immune system process	gi|426232305|ref|XP_004010171.1|/0/PREDICTED: cytokine-dependent hematopoietic cell linker [Ovis aries]
gi|548518006|ref|XM_005696609.1|	684	0	1	0.001	0.239156	7.90181	Up	0.512976	0.643003	-	-	-	-	-	gi|426251200|ref|XP_004019315.1|/4.22492e-33/PREDICTED: mitochondrial coiled-coil domain protein 1 [Ovis aries]
gi|548519669|ref|XM_005697395.1|	1368	0	2	0.001	0.239156	7.90181	Up	0.259794	0.423008	-	K01069|1|5e-161|568|bta:509274|hydroxyacylglutathione hydrolase [EC:3.1.2.6]	GO:0044429//mitochondrial part	GO:0046914//transition metal ion binding;GO:0016790//thiolester hydrolase activity	GO:0006749//glutathione metabolic process	gi|426254175|ref|XP_004020757.1|/5.19488e-162/PREDICTED: hydroxyacylglutathione hydrolase, mitochondrial [Ovis aries]
gi|548523858|ref|XM_005698587.1|	4794	0	7	0.001	0.238857	7.9	Up	0.00865562	0.0294234	-	K08106|1|0.0|1128|bta:534506|N-acetylgalactosamine 4-sulfate 6-O-sulfotransferase [EC:2.8.2.33]	GO:0012505//endomembrane system;GO:0043231//intracellular membrane-bounded organelle;GO:0031224//intrinsic to membrane	GO:0030554//adenyl nucleotide binding;GO:0008146//sulfotransferase activity	GO:0019318//hexose metabolic process	gi|426253231|ref|XP_004020303.1|/0/PREDICTED: carbohydrate sulfotransferase 15 [Ovis aries]
gi|548493471|ref|XM_005689082.1|	1370	0	2	0.001	0.238807	7.8997	Up	0.259794	0.429269	-	-	GO:0031224//intrinsic to membrane	-	-	gi|440911461|gb|ELR61127.1|/0/XK-related protein 4, partial [Bos grunniens mutus]
gi|548518202|ref|XM_005696704.1|	2059	0	3	0.001	0.238343	7.8969	Up	0.131572	0.268249	-	K09230|1|0.0|948|bta:512445|SCAN domain-containing zinc finger protein	GO:0043231//intracellular membrane-bounded organelle	GO:0046914//transition metal ion binding;GO:0001071//nucleic acid binding transcription factor activity	GO:0006351//transcription, DNA-dependent	gi|426250736|ref|XP_004019090.1|/0/PREDICTED: zinc finger protein 187 [Ovis aries]
gi|548531008|ref|XM_005709624.1|	1374	0	2	0.001	0.238112	7.8955	Up	0.259794	0.434977	-	K11280|1|7e-176|617|ssc:100525798|nucleosome assembly protein 1-like 2	GO:0043234//protein complex;GO:0043231//intracellular membrane-bounded organelle	-	-	gi|426257246|ref|XP_004023529.1|/0/PREDICTED: LOW QUALITY PROTEIN: nucleosome assembly protein 1-like 2-like [Ovis aries]
gi|548519511|ref|XM_005697320.1|	2063	0	3	0.001	0.237881	7.8941	Up	0.131572	0.26751	-	K06807|1|0.0|1229|bta:538924|cadherin 20, type 2	GO:0031224//intrinsic to membrane	GO:0046872//metal ion binding	GO:0016337//cell-cell adhesion	gi|426254115|ref|XP_004020730.1|/0/PREDICTED: cadherin-20 [Ovis aries]
gi|548533971|ref|XM_005701529.1|	689	0	1	0.001	0.237421	7.8913	Up	0.512976	0.665085	-	K07987|1|7e-45|180|bta:513548|retinoic acid early transcript 1	-	-	-	gi|440895102|gb|ELR47375.1|/4.14589e-52/NKG2D ligand 4, partial [Bos grunniens mutus]
gi|548520575|ref|XM_005697701.1|	689	0	1	0.001	0.237421	7.8913	Up	0.512976	0.641951	-	K12758|1|1e-87|322|aml:100480191|fast skeletal myosin light chain 2	GO:0043292//contractile fiber;GO:0016460//myosin II complex	GO:0017111//nucleoside-triphosphatase activity;GO:0046872//metal ion binding;GO:0003779//actin binding;GO:0005198//structural molecule activity	GO:0003015//heart process;GO:0016049//cell growth;GO:0003012//muscle system process;GO:0030239//myofibril assembly;GO:0002376//immune system process;GO:0001708//cell fate specification;GO:0055008//cardiac muscle tissue morphogenesis	gi|339831952|gb|AEK21248.1|/8.84273e-87/phosphorylatable fast skeletal muscle myosin light chain [Capra hircus]
gi|548513699|ref|XM_005695206.1|	3450	0	5	0.001	0.237077	7.88921	Up	0.0337466	0.0918183	-	K01062|1|7e-22|107|dgr:Dgri_GH22777|1-alkyl-2-acetylglycerophosphocholine esterase [EC:3.1.1.47]	GO:0043005//neuron projection;GO:0031981//nuclear lumen;GO:0044297//cell body;GO:0008287//protein serine/threonine phosphatase complex;GO:0016020//membrane	GO:0001071//nucleic acid binding transcription factor activity;GO:0019903//protein phosphatase binding;GO:0019904//protein domain specific binding	GO:0030520//intracellular estrogen receptor signaling pathway;GO:0006357//regulation of transcription from RNA polymerase II promoter;GO:0043627//response to estrogen stimulus	gi|148226489|ref|NP_001091511.1|/0/striatin-3 [Bos taurus]
gi|548522794|ref|XM_005698347.1|	2074	0	3	0.001	0.23662	7.88643	Up	0.131572	0.269527	-	K13764|1|4e-31|137|cfa:489500|recoverin	GO:0044424//intracellular part;GO:0005887//integral to plasma membrane	GO:0005048//signal sequence binding;GO:0046872//metal ion binding;GO:0005515//protein binding;GO:0015271//outward rectifier potassium channel activity	GO:0045161//neuronal ion channel clustering;GO:0007267//cell-cell signaling;GO:0003012//muscle system process;GO:0009593//detection of chemical stimulus;GO:0030001//metal ion transport;GO:0044057	gi|426252983|ref|XP_004020182.1|/1.05623e-114/PREDICTED: Kv channel-interacting protein 2 isoform 7 [Ovis aries]
gi|548503824|ref|XM_005692229.1|	2770	0	4	0.001	0.236221	7.88399	Up	0.0666342	0.159027	-	K09228|1|0.0|1381|bta:781790|KRAB domain-containing zinc finger protein	-	-	-	gi|426242625|ref|XP_004015172.1|/0/PREDICTED: zinc finger protein 23 isoform 1 [Ovis aries]
gi|548486986|ref|XM_005687039.1|	693	0	1	0.001	0.236051	7.88295	Up	0.512976	0.666465	-	-	-	-	-	gi|426223098|ref|XP_004005715.1|/6.1558e-104/PREDICTED: MORN repeat-containing protein 5 [Ovis aries]
gi|548483924|ref|XR_310347.1|	695	0	1	0.001	0.235371	7.87879	Up	0.512976	0.644019	-	-	-	-	-	gi|465963204|ref|XP_004262193.1|/4.13331e-15/PREDICTED: transmembrane protein 229B [Orcinus orca]
gi|548477042|ref|XM_005683810.1|	2786	0	4	0.001	0.234864	7.87568	Up	0.0666342	0.157842	-	K04497|1|0.0|1005|dre:30206|groucho	GO:0043231//intracellular membrane-bounded organelle	GO:0005515//protein binding	GO:0016055//Wnt receptor signaling pathway;GO:0032501//multicellular organismal process;GO:0009653//anatomical structure morphogenesis	gi|348572996|ref|XP_003472278.1|/0/PREDICTED: transducin-like enhancer protein 1-like isoform 1 [Cavia porcellus]
gi|548507560|ref|XM_005693340.1|	697	0	1	0.001	0.234696	7.87465	Up	0.512976	0.675001	-	K01185|1|2e-37|155|mcc:708435|lysozyme [EC:3.2.1.17]	-	-	-	gi|426238637|ref|XP_004013256.1|/4.08722e-87/PREDICTED: sperm acrosome membrane-associated protein 3 [Ovis aries]
gi|548495035|ref|XM_005689590.1|	697	0	1	0.001	0.234696	7.87465	Up	0.512976	0.642574	-	K12332|1|1e-19|97.1|mcc:700649|calcitonin	GO:0005622//intracellular;GO:0005576//extracellular region	GO:0004871//signal transducer activity;GO:0005179//hormone activity	GO:0006875//cellular metal ion homeostasis;GO:0007165//signal transduction;GO:0045762//positive regulation of adenylate cyclase activity;GO:0050880//regulation of blood vessel size	gi|197927248|ref|NP_001128134.1|/7.72607e-78/calcitonin receptor-stimulating peptide 1 isoform a precursor [Bos taurus]
gi|548507344|ref|XM_005693289.1|	2794	0	4	0.001	0.234192	7.87155	Up	0.0666342	0.158935	-	K05037|1|0.0|1290|bta:282365|solute carrier family 6 (neurotransmitter transporter, serotonin) member 4	-	-	-	gi|440912284|gb|ELR61868.1|/0/Sodium-dependent serotonin transporter, partial [Bos grunniens mutus]
gi|548527770|ref|XM_005699811.1|	699	0	1	0.001	0.234024	7.87052	Up	0.512976	0.674614	-	K08206|1|6e-74|277|ecb:100064462|MFS transporter, OCT family, solute carrier family 22 (organic anion/cation transporter), member 9/10/19/24/25	GO:0031224//intrinsic to membrane	-	GO:0006810//transport	gi|440907175|gb|ELR57350.1|/9.5132e-84/hypothetical protein M91_03788 [Bos grunniens mutus]
gi|548486496|ref|XM_005686903.1|	1399	0	2	0.001	0.233857	7.86948	Up	0.259794	0.427116	-	K13348|1|2e-70|238|bta:505763|protein Mpv17	GO:0019866//organelle inner membrane;GO:0031231//intrinsic to peroxisomal membrane	GO:0003676//nucleic acid binding	GO:0065008;GO:0048856//anatomical structure development;GO:0000302//response to reactive oxygen species;GO:0007005//mitochondrion organization;GO:0010467//gene expression;GO:0030198//extracellular matrix organization	gi|440906129|gb|ELR56434.1|/1.1082e-70/Protein Mpv17 [Bos grunniens mutus]
gi|548460102|ref|XM_005678305.1|	4199	0	6	0.001	0.233746	7.8688	Up	0.0170909	0.0524902	-	K05062|1|0.0|2134|bta:497205|leptin receptor	GO:0031224//intrinsic to membrane	GO:0005488//binding;GO:0004888//transmembrane signaling receptor activity	GO:0032501//multicellular organismal process;GO:0007166//cell surface receptor signaling pathway;GO:0016125//sterol metabolic process;GO:0015980//energy derivation by oxidation of organic compounds;GO:0043086//negative regulation of catalytic activity	gi|296489163|tpg|DAA31276.1|/0/TPA: leptin receptor [Bos taurus]
gi|548504045|ref|XM_005692325.1|	700	0	1	0.001	0.23369	7.86845	Up	0.512976	0.657122	-	K13360|1|1e-28|126|bta:616139|FXYD domain-containing ion transport regulator 1	GO:0016021//integral to membrane	GO:0005216//ion channel activity	GO:0015698//inorganic anion transport	gi|426242711|ref|XP_004015214.1|/6.63216e-29/PREDICTED: phospholemman isoform 2 [Ovis aries]
gi|548466872|ref|XM_005680548.1|	702	0	1	0.001	0.233024	7.86434	Up	0.512976	0.663917	-	-	-	-	-	gi|426225147|ref|XP_004006729.1|/4.06228e-26/PREDICTED: uncharacterized protein C12orf73 homolog [Ovis aries]
gi|548515602|ref|XM_005695965.1|	702	0	1	0.001	0.233024	7.86434	Up	0.512976	0.647246	-	-	-	-	-	gi|116004389|ref|NP_001070553.1|/1.11338e-116/uncharacterized protein LOC768026 [Bos taurus]
gi|548489874|ref|XM_005688080.1|	705	0	1	0.001	0.232033	7.85818	Up	0.512976	0.64689	-	K12405|1|2e-36|152|xla:444492|3-hydroxyacyl-CoA dehydrogenase / 3a,7a,12a-trihydroxy-5b-cholest-24-enoyl-CoA hydratase [EC:1.1.1.35 4.2.1.107]	-	GO:0005496//steroid binding	-	gi|426240929|ref|XP_004014346.1|/7.93052e-86/PREDICTED: uncharacterized protein C20orf79 homolog [Ovis aries]
gi|548529129|ref|XM_005700137.1|	2121	0	3	0.001	0.231376	7.8541	Up	0.131572	0.266801	-	-	GO:0016020//membrane	-	-	gi|426257859|ref|XP_004022539.1|/0/PREDICTED: armadillo repeat-containing X-linked protein 1 [Ovis aries]
gi|548462091|ref|XM_005678954.1|	1419	0	2	0.001	0.230561	7.849	Up	0.259794	0.435683	-	K05239|1|2e-57|223|ssc:100525179|tachykinin 1	GO:0043005//neuron projection;GO:0016020//membrane;GO:0044297//cell body;GO:0044421//extracellular region part	GO:0031834	GO:0032233//positive regulation of actin filament bundle assembly;GO:0002027//regulation of heart rate;GO:0030278//regulation of ossification;GO:0010631//epithelial cell migration;GO:0001508//regulation of action potential;GO:0007613//memory;GO:0002526//acute inflammatory response;GO:0033555//multicellular organismal response to stress;GO:0007612//learning;GO:0032228//regulation of synaptic trans…	gi|148744983|gb|AAI42366.1|/7.34203e-58/TAC1 protein [Bos taurus]
gi|548530174|ref|XR_311237.1|	2130	0	3	0.001	0.230399	7.84799	Up	0.131572	0.269741	-	K15516|1|0.0|950|cfa:481070|fragile X mental retardation protein	GO:0005840//ribosome;GO:0030425//dendrite;GO:0031981//nuclear lumen;GO:0034518//RNA cap binding complex	GO:0003723//RNA binding	GO:0050658//RNA transport;GO:0007399//nervous system development;GO:0006446//regulation of translational initiation	gi|426257444|ref|XP_004022337.1|/0/PREDICTED: fragile X mental retardation protein 1 homolog isoform 1 [Ovis aries]
gi|548457151|ref|XM_005677357.1|	1422	0	2	0.001	0.230075	7.84596	Up	0.259794	0.426946	-	K15121|1|6e-119|428|cfa:490415|solute carrier family 25, member 44	GO:0019866//organelle inner membrane;GO:0031224//intrinsic to membrane;GO:0043231//intracellular membrane-bounded organelle	-	GO:0006810//transport	gi|58257725|dbj|BAA32291.3|/2.35511e-139/KIAA0446 protein [Homo sapiens]
gi|548535652|ref|XM_005701997.1|	713	0	1	0.001	0.229429	7.84191	Up	0.512976	0.67111	-	K07425|1|5e-106|384|bta:511890|cytochrome P450, family 4, subfamily A [EC:1.14.15.3]	GO:0031090//organelle membrane;GO:0043231//intracellular membrane-bounded organelle;GO:0031224//intrinsic to membrane	GO:0005506//iron ion binding;GO:0016713	GO:0008152//metabolic process	gi|426215466|ref|XP_004001993.1|/5.67707e-108/PREDICTED: cytochrome P450 4A11-like [Ovis aries]
gi|548449675|ref|XM_005674936.1|	4279	0	6	0.001	0.229376	7.84157	Up	0.0170909	0.0525449	-	K02145|1|0.0|1204|bta:282147|V-type H+-transporting ATPase subunit A [EC:3.6.3.14]	GO:0043231//intracellular membrane-bounded organelle;GO:0016021//integral to membrane;GO:0033176;GO:0044444//cytoplasmic part	GO:0019829//cation-transporting ATPase activity;GO:0015078//hydrogen ion transmembrane transporter activity;GO:0032559	GO:0015988//energy coupled proton transmembrane transport, against electrochemical gradient;GO:0015031//protein transport;GO:0007169//transmembrane receptor protein tyrosine kinase signaling pathway;GO:0009205;GO:0006875//cellular metal ion homeostasis	gi|27806225|ref|NP_776929.1|/0/V-type proton ATPase catalytic subunit A [Bos taurus]
gi|548456005|ref|XM_005677071.1|	2141	0	3	0.001	0.229215	7.84056	Up	0.131572	0.266591	-	K10184|1|0.0|825|bta:514352|T-box protein 19	GO:0031981//nuclear lumen	GO:0003676//nucleic acid binding;GO:0001071//nucleic acid binding transcription factor activity	GO:0048869//cellular developmental process;GO:0006357//regulation of transcription from RNA polymerase II promoter;GO:0021536//diencephalon development;GO:0008283//cell proliferation	gi|426217111|ref|XP_004002797.1|/0/PREDICTED: T-box transcription factor TBX19 isoform 2 [Ovis aries]
gi|548498561|ref|XM_005690731.1|	1428	0	2	0.001	0.229108	7.83988	Up	0.259794	0.431722	-	K01672|1|9e-165|580|bta:280742|carbonic anhydrase [EC:4.2.1.1]	-	GO:0046914//transition metal ion binding;GO:0016836//hydro-lyase activity	GO:0044237//cellular metabolic process	gi|426239772|ref|XP_004013793.1|/0/PREDICTED: carbonic anhydrase 6 [Ovis aries]
gi|548528957|ref|XM_005700115.1|	714	0	1	0.001	0.229108	7.83988	Up	0.512976	0.648593	-	K11661|1|7e-06|51.2|ecb:100063654|helicase SRCAP [EC:3.6.4.-]	-	-	-	gi|426257901|ref|XP_004022560.1|/7.69014e-129/PREDICTED: protocadherin-11 X-linked-like isoform 5 [Ovis aries]
gi|548451560|ref|XM_005675503.1|	2151	0	3	0.001	0.228149	7.83383	Up	0.131572	0.265861	-	K12018|1|0.0|1446|bta:520038|tripartite motif-containing protein 42	GO:0044464//cell part	GO:0046914//transition metal ion binding	-	gi|296491017|tpg|DAA33115.1|/0/TPA: midline 2-like [Bos taurus]
gi|548524100|ref|XM_005698699.1|	1437	0	2	0.001	0.227673	7.83082	Up	0.259794	0.425254	-	K09228|1|3e-78|293|mmu:234358|KRAB domain-containing zinc finger protein	-	-	-	gi|440913370|gb|ELR62828.1|/1.01999e-123/hypothetical protein M91_13120, partial [Bos grunniens mutus]
gi|548490862|ref|XM_005688407.1|	2160	0	3	0.001	0.227199	7.82781	Up	0.131572	0.265057	-	K04806|1|0.0|1033|bta:537251|nicotinic acetylcholine receptor alpha-4	GO:0043005//neuron projection;GO:0044297//cell body;GO:0009986//cell surface;GO:0005887//integral to plasma membrane	GO:0005231//excitatory extracellular ligand-gated ion channel activity;GO:0042165//neurotransmitter binding;GO:0004888//transmembrane signaling receptor activity	GO:0060078//regulation of postsynaptic membrane potential;GO:0046649//lymphocyte activation;GO:0010646//regulation of cell communication;GO:0030534//adult behavior;GO:0006259//DNA metabolic process;GO:0014070//response to organic cyclic compound;GO:0070838//divalent metal ion transport;GO:0007600//sensory perception;GO:0006950//response to stress	gi|300798278|ref|NP_001179829.1|/0/neuronal acetylcholine receptor subunit alpha-4 precursor [Bos taurus]
gi|548491230|ref|XM_005688478.1|	721	0	1	0.001	0.226884	7.82581	Up	0.512976	0.647404	-	K10419|1|7e-33|140|ecb:100069352|dynein light chain roadblock-type	GO:0030286//dynein complex	GO:0005515//protein binding;GO:0003774//motor activity	GO:0007610//behavior;GO:0008088//axon cargo transport	gi|431894316|gb|ELK04116.1|/5.21932e-32/E3 ubiquitin-protein ligase Itchy like protein [Pteropus alecto]
gi|548452757|ref|XM_005675738.1|	2889	0	4	0.001	0.226491	7.82331	Up	0.0666342	0.158533	-	K09228|1|0.0|954|bta:511959|KRAB domain-containing zinc finger protein	GO:0044464//cell part	GO:0046872//metal ion binding	-	gi|296491525|tpg|DAA33572.1|/0/TPA: zinc finger protein 596 [Bos taurus]
gi|548474113|ref|XM_005682882.1|	2168	0	3	0.001	0.22636	7.82248	Up	0.131572	0.265083	-	K00624|1|6e-07|57.0|dpo:Dpse_GA18675|carnitine O-acetyltransferase [EC:2.3.1.7];K08815|2|9e-06|53.1|ecb:100147091|tau tubulin kinase [EC:2.7.11.26]	-	-	-	gi|426229467|ref|XP_004008812.1|/0/PREDICTED: uncharacterized protein C19orf21 homolog [Ovis aries]
gi|548519306|ref|XM_005697220.1|	724	0	1	0.001	0.225943	7.81982	Up	0.512976	0.640708	-	-	-	-	-	gi|466039953|ref|XP_004276113.1|/8.74121e-11/PREDICTED: protein LDOC1-like [Orcinus orca]
gi|548454511|ref|XM_005676373.1|	2906	0	4	0.001	0.225166	7.81484	Up	0.0666342	0.157914	-	K01689|1|1e-14|75.9|bta:281141|enolase [EC:4.2.1.11]	-	-	-	gi|426221358|ref|XP_004004877.1|/0/PREDICTED: transmembrane protein 237 [Ovis aries]
gi|548458471|ref|XM_005677817.1|	1453	0	2	0.001	0.225166	7.81484	Up	0.259794	0.427218	-	K06492|1|5e-90|332|bta:782186|CD58 antigen	GO:0031224//intrinsic to membrane	GO:0005488//binding	GO:0007599//hemostasis;GO:0002376//immune system process;GO:0007155//cell adhesion	gi|540538|dbj|BAA05920.1|/2.2279e-126/LFA-3 [Ovis sp.]
gi|548517914|ref|XM_005696565.1|	2182	0	3	0.001	0.224908	7.81319	Up	0.131572	0.267484	-	K15377|1|0.0|1201|bta:520625|solute carrier family 44 (choline transporter-like protein), member 2/4/5	GO:0031224//intrinsic to membrane	GO:0005275//amine transmembrane transporter activity	GO:0015697//quaternary ammonium group transport	gi|426250517|ref|XP_004018982.1|/0/PREDICTED: choline transporter-like protein 4 isoform 1 [Ovis aries]
gi|548468410|ref|XM_005681007.1|	729	0	1	0.001	0.224394	7.80989	Up	0.512976	0.652307	-	K14825|1|6e-90|330|bta:100125926|protein ERP2	GO:0031224//intrinsic to membrane;GO:0031090//organelle membrane;GO:0043231//intracellular membrane-bounded organelle	-	GO:0051234//establishment of localization	gi|426227014|ref|XP_004007625.1|/9.87749e-111/PREDICTED: transmembrane emp24 domain-containing protein 7-like [Ovis aries]
gi|548508148|ref|XM_005693582.1|	2188	0	3	0.001	0.224291	7.80923	Up	0.131572	0.268594	-	K09229|1|0.0|1004|bta:506638|KRAB and SCAN domains-containing zinc finger protein	GO:0005622//intracellular	GO:0046872//metal ion binding	-	gi|426237631|ref|XP_004012761.1|/0/PREDICTED: zinc finger protein 18 [Ovis aries]
gi|548460346|ref|XM_005678424.1|	2189	0	3	0.001	0.224189	7.80857	Up	0.131572	0.2695	-	K01527|1|1e-64|248|bta:539753|nascent polypeptide-associated complex subunit beta	-	-	-	gi|28174932|gb|AAH24612.2|/8.47101e-70/Btf3l4 protein, partial [Mus musculus]
gi|548467416|ref|XM_005680809.1|	3665	0	5	0.001	0.223169	7.80199	Up	0.0337466	0.0921217	-	K00923|1|0.0|2125|bta:513301|phosphatidylinositol-4-phosphate 3-kinase [EC:2.7.1.154]	GO:0043234//protein complex	GO:0035004//phosphatidylinositol 3-kinase activity;GO:0005543//phospholipid binding	GO:0046488//phosphatidylinositol metabolic process;GO:0048017//inositol lipid-mediated signaling	gi|426225408|ref|XP_004006858.1|/0/PREDICTED: phosphatidylinositol 4-phosphate 3-kinase C2 domain-containing subunit gamma [Ovis aries]
gi|548474050|ref|XM_005682872.1|	733	0	1	0.001	0.223169	7.80199	Up	0.512976	0.658388	-	-	-	-	-	gi|426229445|ref|XP_004008801.1|/1.07259e-56/PREDICTED: uncharacterized protein LOC101111879 [Ovis aries]
gi|548475008|ref|XM_005683220.1|	735	0	1	0.001	0.222562	7.79806	Up	0.512976	0.651465	-	K15148|1|3e-22|105|mdo:100029969|mediator of RNA polymerase II transcription subunit 7	-	GO:0004871//signal transducer activity	-	gi|426229980|ref|XP_004009061.1|/2.56937e-66/PREDICTED: hepatitis A virus cellular receptor 1-like isoform 1 [Ovis aries]
gi|548525402|ref|XM_005699047.1|	2948	0	4	0.001	0.221958	7.79414	Up	0.0666342	0.157175	-	-	-	-	-	gi|426255592|ref|XP_004021432.1|/0/PREDICTED: protein FAM13C isoform 1 [Ovis aries]
gi|548503702|ref|XM_005692170.1|	2212	0	3	0.001	0.221858	7.79349	Up	0.131572	0.268143	-	K05543|1|0.0|909|bta:509795|tRNA-dihydrouridine synthase 2 [EC:1.3.1.91]	GO:0043231//intracellular membrane-bounded organelle	GO:0003723//RNA binding;GO:0016627//oxidoreductase activity, acting on the CH-CH group of donors;GO:0050662//coenzyme binding	GO:0006399//tRNA metabolic process	gi|426242543|ref|XP_004015132.1|/0/PREDICTED: tRNA-dihydrouridine(20) synthase [NAD(P)+]-like isoform 1 [Ovis aries]
gi|548485135|ref|XM_005686409.1|	741	0	1	0.001	0.22076	7.78633	Up	0.512976	0.650584	-	K08694|1|1e-39|163|rno:498146|speedy	-	-	-	gi|440909454|gb|ELR59363.1|/7.11331e-96/Putative speedy protein-like protein 3, partial [Bos grunniens mutus]
gi|548455392|ref|XM_005676795.1|	2227	0	3	0.001	0.220363	7.78374	Up	0.131572	0.269206	-	K11807|1|0.0|1100|bta:789937|WD and tetratricopeptide repeats protein 1	-	GO:0005488//binding	-	gi|119628177|gb|EAX07772.1|/0/WD and tetratricopeptide repeats 1, isoform CRA_c [Homo sapiens]
gi|548467092|ref|XM_005680654.1|	1485	0	2	0.001	0.220314	7.78342	Up	0.259794	0.433711	-	K14480|1|4e-118|425|bta:512905|apolipoprotein L	-	-	-	gi|426225225|ref|XP_004006767.1|/8.99254e-131/PREDICTED: apolipoprotein L3-like [Ovis aries]
gi|548504670|ref|XM_005692559.1|	1485	0	2	0.001	0.220314	7.78342	Up	0.259794	0.426471	-	K07417|1|0.0|931|bta:527083|cytochrome P450, family 2, subfamily G	GO:0031090//organelle membrane;GO:0043231//intracellular membrane-bounded organelle	GO:0005506//iron ion binding;GO:0016712//oxidoreductase activity, acting on paired donors, with incorporation or reduction of molecular oxygen, reduced flavin or flavoprotein as one donor, and incorporation of one atom of oxygen	GO:0007606//sensory perception of chemical stimulus;GO:0008152//metabolic process	gi|426243828|ref|XP_004015748.1|/0/PREDICTED: cytochrome P450 2G1-like [Ovis aries]
gi|548478569|ref|XR_310239.1|	745	0	1	0.001	0.219575	7.77857	Up	0.512976	0.66971	-	-	-	-	-	-
gi|548519566|ref|XM_005697346.1|	1504	0	2	0.001	0.217531	7.76507	Up	0.259794	0.431097	-	K01069|1|2e-137|489|bta:511836|hydroxyacylglutathione hydrolase [EC:3.1.2.6]	-	GO:0016790//thiolester hydrolase activity;GO:0046914//transition metal ion binding	-	gi|426254161|ref|XP_004020751.1|/5.92931e-138/PREDICTED: hydroxyacylglutathione hydrolase-like protein [Ovis aries]
gi|548508833|ref|XM_005693726.1|	2262	0	3	0.001	0.216954	7.76124	Up	0.131572	0.269393	-	K11460|1|4e-152|539|ecb:100055282|polycomb group RING finger protein 2	GO:0043234//protein complex;GO:0044451//nucleoplasm part;GO:0000803	GO:0046914//transition metal ion binding;GO:0001071//nucleic acid binding transcription factor activity;GO:0003676//nucleic acid binding;GO:0019787//small conjugating protein ligase activity	GO:0006357//regulation of transcription from RNA polymerase II promoter;GO:0016570//histone modification;GO:0048562//embryonic organ morphogenesis;GO:0043009//chordate embryonic development;GO:0003002//regionalization;GO:0006915//apoptotic process	gi|426237855|ref|XP_004012873.1|/1.97091e-154/PREDICTED: LOW QUALITY PROTEIN: polycomb group RING finger protein 2 [Ovis aries]
gi|548452119|ref|XM_005675629.1|	3018	0	4	0.001	0.21681	7.76029	Up	0.0666342	0.15835	-	K09633|1|0.0|973|bta:511037|transmembrane protease, serine 2	GO:0016021//integral to membrane;GO:0044424//intracellular part	GO:0004175//endopeptidase activity;GO:0004888//transmembrane signaling receptor activity	GO:0019538//protein metabolic process	gi|426219481|ref|XP_004003951.1|/0/PREDICTED: transmembrane protease serine 2 [Ovis aries]
gi|548509889|ref|XM_005694072.1|	2264	0	3	0.001	0.216762	7.75997	Up	0.131572	0.266722	-	K03849|1|7e-17|90.1|cel:C08H9.3|alpha-1,3-glucosyltransferase [EC:2.4.1.265]	-	GO:0004518//nuclease activity	GO:0006259//DNA metabolic process	gi|426238383|ref|XP_004013134.1|/5.91644e-167/PREDICTED: endonuclease V isoform 1 [Ovis aries]
gi|548522484|ref|XM_005698254.1|	756	0	1	0.001	0.21638	7.75742	Up	0.512976	0.658675	-	K07413|1|2e-96|352|bta:535243|cytochrome P450, family 2, subfamily C [EC:1.14.14.1]	GO:0031090//organelle membrane;GO:0043231//intracellular membrane-bounded organelle	GO:0005506//iron ion binding;GO:0016712//oxidoreductase activity, acting on paired donors, with incorporation or reduction of molecular oxygen, reduced flavin or flavoprotein as one donor, and incorporation of one atom of oxygen	GO:0008152//metabolic process	gi|115496944|ref|NP_001069519.1|/1.26476e-95/cytochrome P450, family 2, subfamily C, polypeptide 18 precursor [Bos taurus]
gi|548520920|ref|XM_005697810.1|	756	0	1	0.001	0.21638	7.75742	Up	0.512976	0.646574	-	K07935|1|1e-63|243|bta:516107|Rab-like protein 5	-	GO:0032561//guanyl ribonucleotide binding	-	gi|74267800|gb|AAI02615.1|/1.44533e-67/RABL5 protein [Bos taurus]
gi|548513149|ref|XM_005695065.1|	1513	0	2	0.001	0.216237	7.75647	Up	0.259794	0.431167	-	K01555|1|3e-112|406|bta:508724|fumarylacetoacetase [EC:3.7.1.2]	GO:0044444//cytoplasmic part	GO:0043169//cation binding;GO:0016823	GO:0006525//arginine metabolic process;GO:0006558//L-phenylalanine metabolic process;GO:0006570//tyrosine metabolic process	gi|440910961|gb|ELR60695.1|/5.60611e-120/Fumarylacetoacetase, partial [Bos grunniens mutus]
gi|548476649|ref|XM_005683747.1|	2272	0	3	0.001	0.215999	7.75488	Up	0.131572	0.264412	-	K06889|1|5e-12|73.9|ame:412636|	-	GO:0070011//peptidase activity, acting on L-amino acid peptides	GO:0019538//protein metabolic process	gi|431898678|gb|ELK07058.1|/7.55591e-146/Abhydrolase domain-containing protein FAM108B1 [Pteropus alecto]
gi|548455957|ref|XM_005677049.1|	1516	0	2	0.001	0.215809	7.75361	Up	0.259794	0.432976	-	-	-	-	-	gi|440899424|gb|ELR50726.1|/0/Immunoglobulin superfamily member 21, partial [Bos grunniens mutus]
gi|548511942|ref|XM_005694757.1|	4548	0	6	0.001	0.215809	7.75361	Up	0.0170909	0.0521413	-	K07198|1|0.0|983|ssc:100145903|5'-AMP-activated protein kinase, catalytic alpha subunit [EC:2.7.11.11]	GO:0044444//cytoplasmic part	GO:0004690//cyclic nucleotide-dependent protein kinase activity;GO:0032559;GO:0043169//cation binding	GO:0010893//positive regulation of steroid biosynthetic process;GO:0046317;GO:0008203//cholesterol metabolic process;GO:0007169//transmembrane receptor protein tyrosine kinase signaling pathway;GO:0022402//cell cycle process;GO:0019318//hexose metabolic process;GO:0006464//cellular protein modification process;GO:0006950//response to stress;GO:0019217//regulation of fatty acid metabolic process;G…	gi|426246576|ref|XP_004017068.1|/0/PREDICTED: 5'-AMP-activated protein kinase catalytic subunit alpha-1 isoform 1 [Ovis aries]
gi|548449460|ref|XM_005674832.1|	3790	0	5	0.001	0.215809	7.75361	Up	0.0337466	0.0915409	-	K04514|1|4e-21|105|mgp:100538826|Rho-associated, coiled-coil containing protein kinase [EC:2.7.11.1]	GO:0015629//actin cytoskeleton;GO:0043231//intracellular membrane-bounded organelle	-	-	gi|296491542|tpg|DAA33585.1|/0/TPA: filamin A interacting protein 1-like isoform 1 [Bos taurus]
gi|548510494|ref|XM_005694314.1|	1518	0	2	0.001	0.215524	7.75171	Up	0.259794	0.428002	-	K07604|1|2e-146|519|ptr:100240746|type I keratin, acidic	GO:0043234//protein complex	GO:0005488//binding;GO:0005198//structural molecule activity	GO:0009888//tissue development;GO:0007010//cytoskeleton organization	gi|426239032|ref|XP_004023219.1|/3.85114e-177/PREDICTED: LOW QUALITY PROTEIN: keratin, type I cytoskeletal 16-like [Ovis aries]
gi|548491726|ref|XM_005688622.1|	760	0	1	0.001	0.215241	7.74981	Up	0.512976	0.641601	-	K03160|1|3e-110|397|bta:286849|tumor necrosis factor receptor superfamily member 5	GO:0016021//integral to membrane;GO:0044459//plasma membrane part	GO:0004871//signal transducer activity;GO:0005515//protein binding	GO:0050871//positive regulation of B cell activation;GO:0009612//response to mechanical stimulus;GO:0051239;GO:0050776//regulation of immune response;GO:0042100//B cell proliferation;GO:0007249//I-kappaB kinase/NF-kappaB cascade;GO:0002637//regulation of immunoglobulin production;GO:0043065//positive regulation of apoptotic process	gi|426241575|ref|XP_004014665.1|/6.50302e-116/PREDICTED: tumor necrosis factor receptor superfamily member 5 [Ovis aries]
gi|548477512|ref|XM_005683925.1|	1520	0	2	0.001	0.215241	7.74981	Up	0.259794	0.422142	-	K05662|1|4e-14|80.1|nvi:100122061|ATP-binding cassette, subfamily B (MDR/TAP), member 7;K05302|2|1e-13|78.6|xtr:100125156|SET domain-containing protein 6	-	-	-	gi|426248573|ref|XP_004018037.1|/0/PREDICTED: LOW QUALITY PROTEIN: histone-lysine N-methyltransferase setd3 [Ovis aries]
gi|548456166|ref|XM_005677150.1|	1523	0	2	0.001	0.214817	7.74696	Up	0.259794	0.42576	-	K12560|1|2e-126|452|bta:282229|low affinity immunoglobulin gamma Fc region receptor II-b;K06472|2|3e-115|416|bta:782652|low affinity immunoglobulin gamma Fc region receptor II-a	GO:0016020//membrane	-	-	gi|440899148|gb|ELR50499.1|/2.99119e-137/Low affinity immunoglobulin gamma Fc region receptor II [Bos grunniens mutus]
gi|548466118|ref|XM_005680325.1|	1530	0	2	0.001	0.213834	7.74035	Up	0.259794	0.4292	-	K13369|1|3e-160|565|bta:533086|estradiol 17beta-dehydrogenase / testosterone 17beta-dehydrogenase / retinol dehydrogenase [EC:1.1.1.62 1.1.1.63 1.1.1.105]	GO:0005769//early endosome;GO:0031090//organelle membrane	GO:0033764//steroid dehydrogenase activity, acting on the CH-OH group of donors, NAD or NADP as acceptor	GO:0006694//steroid biosynthetic process;GO:0006706//steroid catabolic process	gi|426224921|ref|XP_004006617.1|/5.25947e-166/PREDICTED: 17-beta-hydroxysteroid dehydrogenase type 6-like [Ovis aries]
gi|548527651|ref|XM_005699753.1|	1536	0	2	0.001	0.212999	7.7347	Up	0.259794	0.432871	-	K08370|1|1e-50|201|bta:534257|cytochrome b reductase 1	GO:0005770//late endosome;GO:0005764//lysosome;GO:0031224//intrinsic to membrane	GO:0043169//cation binding;GO:0003824//catalytic activity	GO:0051234//establishment of localization;GO:0006091//generation of precursor metabolites and energy	gi|426251846|ref|XP_004019632.1|/2.09872e-130/PREDICTED: cytochrome b ascorbate-dependent protein 3-like [Ovis aries]
gi|548530083|ref|XM_005700425.1|	4610	0	6	0.001	0.212906	7.73408	Up	0.0170909	0.0523345	-	K05729|1|0.0|1426|bta:533823|Rho guanine nucleotide exchange factor 6	GO:0044444//cytoplasmic part	GO:0008047//enzyme activator activity;GO:0005088//Ras guanyl-nucleotide exchange factor activity	GO:0006917//induction of apoptosis;GO:0000165//MAPK cascade;GO:0034330;GO:0007169//transmembrane receptor protein tyrosine kinase signaling pathway;GO:0009966//regulation of signal transduction;GO:0007266//Rho protein signal transduction	gi|426257494|ref|XP_004022361.1|/0/PREDICTED: rho guanine nucleotide exchange factor 6 [Ovis aries]
gi|548480022|ref|XM_005684768.1|	1540	0	2	0.001	0.212446	7.73095	Up	0.259794	0.433501	-	K08069|1|0.0|1008|bta:526704|pantetheine hydrolase [EC:3.5.1.92]	GO:0031224//intrinsic to membrane	GO:0016811//hydrolase activity, acting on carbon-nitrogen (but not peptide) bonds, in linear amides	GO:0006575//cellular modified amino acid metabolic process;GO:0006954//inflammatory response;GO:0007155//cell adhesion;GO:0033077//T cell differentiation in thymus;GO:0043066//negative regulation of apoptotic process	gi|426234813|ref|XP_004011386.1|/0/PREDICTED: pantetheinase isoform 1 [Ovis aries]
gi|548526777|ref|XR_311200.1|	1540	0	2	0.001	0.212446	7.73095	Up	0.259794	0.427831	-	-	-	-	-	gi|296471911|tpg|DAA14026.1|/2.48222e-30/TPA: JY-1 [Bos taurus]
gi|548471644|ref|XM_005682139.1|	1547	0	2	0.001	0.211484	7.72441	Up	0.259794	0.43044	-	K10098|1|0.0|744|bta:508555|calreticulin 3	GO:0044432//endoplasmic reticulum part	GO:0046872//metal ion binding;GO:0030246//carbohydrate binding;GO:0005515//protein binding	GO:0044267//cellular protein metabolic process	gi|440901300|gb|ELR52274.1|/0/Calreticulin-3, partial [Bos grunniens mutus]
gi|548514755|ref|XM_005709498.1|	1547	0	2	0.001	0.211484	7.72441	Up	0.259794	0.429475	-	K04187|1|0.0|677|bta:512583|chemokine binding protein 2	GO:0031224//intrinsic to membrane	GO:0004950//chemokine receptor activity	-	gi|62752046|ref|NP_001015581.1|/0/chemokine-binding protein 2 [Bos taurus]
gi|548487314|ref|XR_310400.1|	775	0	1	0.001	0.211075	7.72161	Up	0.512976	0.657979	-	-	-	-	-	gi|426226161|ref|XP_004007218.1|/2.61376e-19/PREDICTED: LOW QUALITY PROTEIN: uncharacterized protein C9orf117 homolog [Ovis aries]
gi|548448802|ref|XM_005674657.1|	775	0	1	0.001	0.211075	7.72161	Up	0.512976	0.641212	-	K04894|1|4e-68|258|bta:528014|potassium voltage-gated channel Isk-related subfamily E member 1	GO:0031224//intrinsic to membrane;GO:0000323//lytic vacuole;GO:0044459//plasma membrane part	GO:0016247//channel regulator activity;GO:0005267//potassium channel activity	GO:0042391//regulation of membrane potential;GO:0034220//ion transmembrane transport;GO:0030001//metal ion transport;GO:0002064//epithelial cell development	gi|426217113|ref|XP_004002798.1|/3.04488e-68/PREDICTED: potassium voltage-gated channel subfamily E member 1 [Ovis aries]
gi|548522309|ref|XR_311109.1|	1555	0	2	0.001	0.210396	7.71696	Up	0.259794	0.423275	-	-	-	-	-	-
gi|548452730|ref|XM_005675725.1|	1559	0	2	0.001	0.209856	7.71326	Up	0.259794	0.430475	-	K00326|1|5e-06|53.5|cqu:CpipJ_CPIJ011602|cytochrome-b5 reductase [EC:1.6.2.2]	GO:0043231//intracellular membrane-bounded organelle	GO:0003824//catalytic activity	GO:0008152//metabolic process	gi|426218473|ref|XP_004003471.1|/1.37662e-161/PREDICTED: oxidoreductase NAD-binding domain-containing protein 1 [Ovis aries]
gi|548489767|ref|XM_005688027.1|	781	0	1	0.001	0.209453	7.71048	Up	0.512976	0.643823	-	-	-	-	-	-
gi|548474323|ref|XR_310148.1|	782	0	1	0.001	0.209185	7.70864	Up	0.512976	0.671365	-	K13195|1|6e-44|177|ssc:100522851|cold-inducible RNA-binding protein	GO:0031981//nuclear lumen;GO:0030529//ribonucleoprotein complex	GO:0003729//mRNA binding;GO:0019843//rRNA binding;GO:0045182//translation regulator activity	GO:0006412//translation;GO:0009416//response to light stimulus;GO:0043488//regulation of mRNA stability;GO:0022618//ribonucleoprotein complex assembly;GO:0006950//response to stress	gi|119589927|gb|EAW69521.1|/2.6362e-43/cold inducible RNA binding protein, isoform CRA_b [Homo sapiens]
gi|548472610|ref|XM_005682396.1|	3133	0	4	0.001	0.208852	7.70633	Up	0.0666342	0.157697	-	K09228|1|0.0|813|ssc:100514703|KRAB domain-containing zinc finger protein	GO:0043231//intracellular membrane-bounded organelle	GO:0046914//transition metal ion binding;GO:0003676//nucleic acid binding	GO:0006351//transcription, DNA-dependent	gi|426229039|ref|XP_004008601.1|/0/PREDICTED: zinc finger protein 558 [Ovis aries]
gi|548497918|ref|XM_005690508.1|	3138	0	4	0.001	0.208519	7.70403	Up	0.0666342	0.157354	-	K08577|1|0.0|1191|hsa:388743|calpain-8 [EC:3.4.22.-]	GO:0043231//intracellular membrane-bounded organelle	GO:0046872//metal ion binding;GO:0004197//cysteine-type endopeptidase activity	GO:0019538//protein metabolic process	gi|426240275|ref|XP_004014037.1|/0/PREDICTED: calpain-8 [Ovis aries]
gi|548492362|ref|XM_005688902.1|	1570	0	2	0.001	0.208386	7.70311	Up	0.259794	0.423442	-	K12352|1|2e-52|207|tgu:100227648|sphingomyelin phosphodiesterase 3 [EC:3.1.4.12]	-	-	-	gi|426235975|ref|XP_004011951.1|/8.77373e-140/PREDICTED: sphingomyelin phosphodiesterase 3-like [Ovis aries]
gi|548456264|ref|XM_005677186.1|	1572	0	2	0.001	0.208121	7.70128	Up	0.259794	0.430613	-	K06593|1|0.0|696|ssc:100154054|poliovirus receptor-related 4	GO:0070161;GO:0031224//intrinsic to membrane	-	GO:0045216//cell-cell junction organization	gi|452076199|gb|AGF92665.1|/0/nectin-4 [Ovis aries]
gi|548533520|ref|XM_005701459.1|	1574	0	2	0.001	0.207856	7.69944	Up	0.259794	0.429682	-	K04525|1|0.0|692|bta:505820|serpin peptidase inhibitor, clade A, member 3	GO:0044421//extracellular region part;GO:0030141//secretory granule	GO:0004866//endopeptidase inhibitor activity	GO:0010466//negative regulation of peptidase activity;GO:0006508//proteolysis	gi|426248551|ref|XP_004018026.1|/0/PREDICTED: serpin A3-8-like [Ovis aries]
gi|548452922|ref|XM_005675815.1|	1575	0	2	0.001	0.207725	7.69853	Up	0.259794	0.435754	-	K14561|1|4e-150|531|bta:513405|U3 small nucleolar ribonucleoprotein protein IMP4	GO:0032991//macromolecular complex;GO:0031981//nuclear lumen	GO:0016876//ligase activity, forming aminoacyl-tRNA and related compounds;GO:0032559	GO:0042254//ribosome biogenesis;GO:0010467//gene expression	gi|440911983|gb|ELR61596.1|/5.49699e-150/U3 small nucleolar ribonucleoprotein IMP4, partial [Bos grunniens mutus]
gi|548510201|ref|XM_005694217.1|	788	0	1	0.001	0.207593	7.69761	Up	0.512976	0.659947	-	-	GO:0031224//intrinsic to membrane	GO:0046914//transition metal ion binding	-	gi|296476675|tpg|DAA18790.1|/1.46878e-41/TPA: ring finger protein 222-like [Bos taurus]
gi|548522129|ref|XM_005698086.1|	789	0	1	0.001	0.20733	7.69578	Up	0.512976	0.656511	-	K07628|1|1e-109|396|bta:539991|gap junction protein, epsilon 1	GO:0005921//gap junction;GO:0031224//intrinsic to membrane	-	GO:0008366//axon ensheathment;GO:0050954//sensory perception of mechanical stimulus	gi|134085623|ref|NP_001076962.1|/8.22986e-109/gap junction gamma-3 protein [Bos taurus]
gi|548475945|ref|XR_310181.1|	791	0	1	0.001	0.206805	7.69213	Up	0.512976	0.664459	-	-	-	-	-	-
gi|548479774|ref|XR_310272.1|	791	0	1	0.001	0.206805	7.69213	Up	0.512976	0.656349	-	K09228|1|1e-52|178|mdo:100026465|KRAB domain-containing zinc finger protein	GO:0016020//membrane;GO:0031981//nuclear lumen	GO:0046914//transition metal ion binding;GO:0003676//nucleic acid binding	GO:0006351//transcription, DNA-dependent	gi|410975631|ref|XP_003994234.1|/2.49968e-109/PREDICTED: zinc finger protein 22 [Felis catus]
gi|548474433|ref|XM_005682943.1|	791	0	1	0.001	0.206805	7.69213	Up	0.512976	0.65582	-	K10574|1|8e-60|230|acs:100551860|ubiquitin-conjugating enzyme E2 B [EC:6.3.2.19]	GO:0001739//sex chromatin;GO:0016020//membrane	GO:0019787//small conjugating protein ligase activity;GO:0032559;GO:0019899//enzyme binding	GO:0032868//response to insulin stimulus;GO:0006915//apoptotic process;GO:0016055//Wnt receptor signaling pathway;GO:0006281//DNA repair;GO:0003006//developmental process involved in reproduction;GO:0043009//chordate embryonic development;GO:0048232//male gamete generation;GO:0001933//negative regulation of protein phosphorylation;GO:0009416//response to light stimulus;GO:0016577//histone demethy…	gi|301754295|ref|XP_002912963.1|/1.05322e-63/PREDICTED: ubiquitin-conjugating enzyme E2 B-like isoform 3 [Ailuropoda melanoleuca]
gi|548533351|ref|XM_005701428.1|	792	0	1	0.001	0.206544	7.69031	Up	0.512976	0.657653	-	K02987|1|3e-135|481|ecb:100034075|small subunit ribosomal protein S4e	GO:0015935//small ribosomal subunit	GO:0003723//RNA binding;GO:0005198//structural molecule activity	GO:0006412//translation;GO:0019080;GO:0031016//pancreas development;GO:0008283//cell proliferation	gi|4506725|ref|NP_000998.1|/2.55969e-134/40S ribosomal protein S4, X isoform X isoform [Homo sapiens]
gi|548527826|ref|XM_005699839.1|	1590	0	2	0.001	0.205765	7.68485	Up	0.259794	0.432069	-	K00688|1|1e-38|161|ame:409267|starch phosphorylase [EC:2.4.1.1]	GO:0012505//endomembrane system;GO:0031090//organelle membrane;GO:0043231//intracellular membrane-bounded organelle;GO:0031224//intrinsic to membrane	-	GO:0006810//transport;GO:0012501//programmed cell death	gi|426252430|ref|XP_004019915.1|/1.69392e-98/PREDICTED: reticulon-3 [Ovis aries]
gi|548487747|ref|XR_310424.1|	795	0	1	0.001	0.205765	7.68485	Up	0.512976	0.652588	-	-	-	-	-	-
gi|548531270|ref|XM_005700755.1|	1594	0	2	0.001	0.205248	7.68123	Up	0.259794	0.428823	-	-	GO:0016020//membrane	GO:0035091//phosphatidylinositol binding	GO:0044248//cellular catabolic process;GO:0006950//response to stress	gi|466068929|ref|XP_004281989.1|/0/PREDICTED: WD repeat domain phosphoinositide-interacting protein 4 isoform 1 [Orcinus orca]
gi|548518806|ref|XM_005696986.1|	4785	0	6	0.001	0.20512	7.68032	Up	0.0170909	0.0525136	-	K09230|1|0.0|708|bta:538969|SCAN domain-containing zinc finger protein	GO:0043231//intracellular membrane-bounded organelle	GO:0046914//transition metal ion binding;GO:0001071//nucleic acid binding transcription factor activity;GO:0003677//DNA binding	GO:0008366//axon ensheathment;GO:0006351//transcription, DNA-dependent	gi|426253603|ref|XP_004020482.1|/0/PREDICTED: zinc finger protein 24 [Ovis aries]
gi|548489543|ref|XM_005687951.1|	798	0	1	0.001	0.204991	7.67942	Up	0.512976	0.646653	-	-	GO:0031012//extracellular matrix	-	GO:0045596//negative regulation of cell differentiation	gi|329664402|ref|NP_001193155.1|/4.35041e-57/unique cartilage matrix-associated protein precursor [Bos taurus]
gi|548534803|ref|XM_005701809.1|	798	0	1	0.001	0.204991	7.67942	Up	0.512976	0.643315	-	K07980|1|6e-28|124|bta:353254|killer cell immunoglobulin-like receptor, three domains, long cytoplasmic tail;K07982|4|2e-26|119|bta:493737|killer cell immunoglobulin-like receptor, two domains, short cytoplasmic tail	-	-	-	gi|426244268|ref|XP_004015946.1|/2.75787e-43/PREDICTED: killer cell immunoglobulin-like receptor 3DL2-like [Ovis aries]
gi|548515323|ref|XM_005695830.1|	3193	0	4	0.001	0.204927	7.67897	Up	0.0666342	0.15739	-	K07532|1|6e-20|100|xtr:779951|Rho guanine nucleotide exchange factor 12;K12330|4|1e-18|96.7|xtr:100037905|Rho guanine nucleotide exchange factor 1	GO:0044444//cytoplasmic part	GO:0005088//Ras guanyl-nucleotide exchange factor activity	GO:0006917//induction of apoptosis;GO:0007266//Rho protein signal transduction;GO:0009966//regulation of signal transduction;GO:0007169//transmembrane receptor protein tyrosine kinase signaling pathway	gi|402859788|ref|XP_003894320.1|/0/PREDICTED: rho guanine nucleotide exchange factor 3 isoform 4 [Papio anubis]
gi|548506201|ref|XM_005692931.1|	3195	0	4	0.001	0.204799	7.67806	Up	0.0666342	0.158259	-	K12800|1|2e-142|507|mcc:701278|NACHT, LRR and PYD domains-containing protein 3	GO:0044424//intracellular part	GO:0032559	-	gi|426243239|ref|XP_004015466.1|/0/PREDICTED: NACHT, LRR and PYD domains-containing protein 9-like isoform 2 [Ovis aries]
gi|548451909|ref|XM_005675595.1|	801	0	1	0.001	0.204224	7.67401	Up	0.512976	0.642846	-	-	-	-	-	gi|426219440|ref|XP_004003933.1|/3.34912e-89/PREDICTED: uncharacterized protein LOC101110993 [Ovis aries]
gi|548455775|ref|XM_005676961.1|	803	0	1	0.001	0.203715	7.67041	Up	0.512976	0.674872	-	K12336|1|1e-20|100|bta:281356|natriuretic peptide C	GO:0044421//extracellular region part	GO:0051427;GO:0042802//identical protein binding;GO:0005179//hormone activity	GO:0042127//regulation of cell proliferation;GO:0010605;GO:0045597//positive regulation of cell differentiation;GO:0010033//response to organic substance;GO:0042311//vasodilation;GO:0007167//enzyme linked receptor protein signaling pathway;GO:0003413//chondrocyte differentiation involved in endochondral bone morphogenesis;GO:0006182//cGMP biosynthetic process;GO:0003417//growth plate cartilage de…	gi|440896733|gb|ELR48583.1|/9.61503e-20/C-type natriuretic peptide, partial [Bos grunniens mutus]
gi|548501626|ref|XM_005691620.1|	4029	0	5	0.001	0.203007	7.66539	Up	0.0337466	0.0916493	-	K01104|1|0.0|2114|ssc:100157292|protein-tyrosine phosphatase [EC:3.1.3.48]	GO:0031981//nuclear lumen	GO:0046914//transition metal ion binding;GO:0004721//phosphoprotein phosphatase activity	GO:0006464//cellular protein modification process	gi|426247488|ref|XP_004017517.1|/0/PREDICTED: myotubularin-related protein 3 isoform 1 [Ovis aries]
gi|548486228|ref|XM_005686773.1|	806	0	1	0.001	0.202957	7.66503	Up	0.512976	0.663626	-	K06560|1|4e-14|79.0|bfo:BRAFLDRAFT_80311|mannose receptor, C type	-	GO:0030246//carbohydrate binding	-	gi|426223493|ref|XP_004005909.1|/2.67304e-86/PREDICTED: lithostathine-like [Ovis aries]
gi|548486325|ref|XM_005686820.1|	806	0	1	0.001	0.202957	7.66503	Up	0.512976	0.660111	-	-	-	-	-	gi|426223416|ref|XP_004005871.1|/3.05835e-82/PREDICTED: F-box only protein 48 [Ovis aries]
gi|548525699|ref|XM_005699188.1|	3233	0	4	0.001	0.202392	7.66101	Up	0.0666342	0.157372	-	K00472|1|0.0|966|aml:100480425|prolyl 4-hydroxylase [EC:1.14.11.2]	GO:0044432//endoplasmic reticulum part	GO:0019842//vitamin binding;GO:0046914//transition metal ion binding;GO:0016701//oxidoreductase activity, acting on single donors with incorporation of molecular oxygen;GO:0019798	GO:0019471;GO:0030198//extracellular matrix organization	gi|426255748|ref|XP_004021510.1|/0/PREDICTED: prolyl 4-hydroxylase subunit alpha-1 isoform 3 [Ovis aries]
gi|548523514|ref|XM_005698484.1|	2436	0	3	0.001	0.201457	7.65433	Up	0.131572	0.26667	-	K01897|1|0.0|1201|bta:514159|long-chain acyl-CoA synthetase [EC:6.2.1.3]	GO:0031966//mitochondrial membrane;GO:0031224//intrinsic to membrane;GO:0019866//organelle inner membrane	GO:0015645//fatty acid ligase activity;GO:0032559	GO:0006635//fatty acid beta-oxidation;GO:0032868//response to insulin stimulus;GO:0034285;GO:0010746;GO:0009746;GO:0033993//response to lipid;GO:0010866//regulation of triglyceride biosynthetic process;GO:0006644//phospholipid metabolic process;GO:0031667//response to nutrient levels	gi|426253120|ref|XP_004020248.1|/0/PREDICTED: long-chain-fatty-acid--CoA ligase 5 [Ovis aries]
gi|548508988|ref|XR_310804.1|	813	0	1	0.001	0.201209	7.65255	Up	0.512976	0.676553	-	-	GO:0005882//intermediate filament	-	-	gi|125643|sp|P02442.1|KRA3_CAPHI/1.18744e-81/RecName: Full=Keratin, high-sulfur matrix protein, IIIA3; AltName: Full=M2.6 protein
gi|548477654|ref|XM_005683995.1|	1627	0	2	0.001	0.201085	7.65167	Up	0.259794	0.42381	-	K12562|1|1e-10|68.9|der:Dere_GG20319|amphiphysin	GO:0043232	GO:0030674//protein binding, bridging	GO:0000902//cell morphogenesis;GO:0033036;GO:0032506;GO:0030036//actin cytoskeleton organization	gi|440906449|gb|ELR56708.1|/1.11576e-137/Bridging integrator 3, partial [Bos grunniens mutus]
gi|548517268|ref|XM_005696410.1|	12216	0	15	0.001	0.200863	7.65007	Up	3.74598e-05	0.000213697	-	K05099|1|5e-07|60.1|xla:373551|proto-oncogene tyrosine-protein kinase Met [EC:2.7.10.1];K06822|2|1e-06|58.5|pon:100451917|plexin D	GO:0005815//microtubule organizing center;GO:0046658//anchored to plasma membrane	GO:0005488//binding;GO:0004871//signal transducer activity	GO:0065008;GO:0048523//negative regulation of cellular process;GO:0010927;GO:0007155//cell adhesion;GO:0048513//organ development	gi|426250421|ref|XP_004018935.1|/0/PREDICTED: fibrocystin [Ovis aries]
gi|548469032|ref|XM_005681269.1|	4889	0	6	0.001	0.200756	7.6493	Up	0.0170909	0.0521644	-	K13762|1|0.0|1601|bta:281972|cGMP-specific 3',5'-cyclic phosphodiesterase [EC:3.1.4.35]	GO:0044444//cytoplasmic part	GO:0019002//GMP binding;GO:0046914//transition metal ion binding;GO:0004114//3',5'-cyclic-nucleotide phosphodiesterase activity	GO:0006195//purine nucleotide catabolic process;GO:0001775//cell activation;GO:0023052//signaling;GO:0009123;GO:0007599//hemostasis	gi|426231216|ref|XP_004009636.1|/0/PREDICTED: cGMP-specific 3',5'-cyclic phosphodiesterase isoform 2 [Ovis aries]
gi|548519923|ref|XM_005697513.1|	815	0	1	0.001	0.200715	7.64901	Up	0.512976	0.653958	-	K05153|1|2e-81|302|ecb:100055833|tumor necrosis factor receptor superfamily member 17	GO:0016020//membrane	GO:0005488//binding;GO:0005035//death receptor activity	GO:0019221//cytokine-mediated signaling pathway;GO:0032501//multicellular organismal process	gi|440911390|gb|ELR61065.1|/4.06228e-98/Tumor necrosis factor receptor superfamily member 17, partial [Bos grunniens mutus]
gi|548486407|ref|XM_005686859.1|	1631	0	2	0.001	0.200592	7.64812	Up	0.259794	0.432801	-	K07442|1|6e-07|56.6|dan:Dana_GF18507|tRNA (adenine57-N1/adenine58-N1)-methyltransferase [EC:2.1.1.219 2.1.1.220]	-	GO:0016426	GO:0006399//tRNA metabolic process;GO:0001510//RNA methylation	gi|426223358|ref|XP_004005842.1|/0/PREDICTED: potential tRNA (adenine(58)-N(1))-methyltransferase catalytic subunit TRMT61B [Ovis aries]
gi|548466878|ref|XM_005680551.1|	1635	0	2	0.001	0.200102	7.64459	Up	0.259794	0.434308	-	-	GO:0031224//intrinsic to membrane	GO:0016740//transferase activity	-	gi|114053197|ref|NP_001039731.1|/0/glycosyltransferase 8 domain-containing protein 2 [Bos taurus]
gi|548491898|ref|XM_005688704.1|	1635	0	2	0.001	0.200102	7.64459	Up	0.259794	0.434027	-	K06053|1|0.0|664|bta:540059|recombining binding protein suppressor of hairless	GO:0043231//intracellular membrane-bounded organelle;GO:0043234//protein complex	GO:0003676//nucleic acid binding	GO:0006355//regulation of transcription, DNA-dependent;GO:0023052//signaling	gi|300797546|ref|NP_001179282.1|/0/recombining binding protein suppressor of hairless-like protein [Bos taurus]
gi|548485213|ref|XM_005686447.1|	819	0	1	0.001	0.199735	7.64194	Up	0.512976	0.644332	-	K09353|1|1e-28|127|bta:538906|homeobox protein LBX	-	-	-	gi|426223977|ref|XP_004006150.1|/8.19105e-30/PREDICTED: transcription factor LBX2 [Ovis aries]
gi|548460173|ref|XM_005678339.1|	1641	0	2	0.001	0.19937	7.6393	Up	0.259794	0.425018	-	-	-	-	-	gi|426215632|ref|XP_004002074.1|/0/PREDICTED: LOW QUALITY PROTEIN: uncharacterized protein C1orf87-like [Ovis aries]
gi|548531633|ref|XM_005700934.1|	821	0	1	0.001	0.199249	7.63843	Up	0.512976	0.640243	-	K08129|1|3e-58|225|ssc:100620950|nyctalopin	GO:0044464//cell part	-	-	gi|296470623|tpg|DAA12738.1|/1.29264e-67/TPA: nyctalopin-like [Bos taurus]
gi|548456631|ref|XM_005677236.1|	1644	0	2	0.001	0.199006	7.63667	Up	0.259794	0.426437	-	K06511|1|4e-33|143|aml:100479123|CD84 antigen;K06570|2|5e-33|143|ssc:100155269|lymphocyte antigen 9	GO:0016020//membrane	-	-	gi|426219089|ref|XP_004003762.1|/4.58729e-155/PREDICTED: LOW QUALITY PROTEIN: SLAM family member 9 [Ovis aries]
gi|548481548|ref|XM_005685239.1|	3298	0	4	0.001	0.198403	7.63229	Up	0.0666342	0.1573	-	K12391|1|0.0|748|aml:100477907|AP-1 complex subunit gamma-1	GO:0030130//clathrin coat of trans-Golgi network vesicle;GO:0030119//AP-type membrane coat adaptor complex	GO:0005488//binding;GO:0022892	GO:0051704;GO:0015031//protein transport	gi|426232724|ref|XP_004010371.1|/0/PREDICTED: AP-1 complex subunit gamma-like 2 [Ovis aries]
gi|548486823|ref|XM_005687015.1|	3302	0	4	0.001	0.198162	7.63054	Up	0.0666342	0.157751	-	K09275|1|0.0|1144|bta:617248|transcription factor CP2 and related proteins	GO:0043231//intracellular membrane-bounded organelle	GO:0003676//nucleic acid binding	GO:0032501//multicellular organismal process;GO:0006629//lipid metabolic process	gi|426226237|ref|XP_004007255.1|/0/PREDICTED: grainyhead-like protein 1 homolog [Ovis aries]
gi|548529750|ref|XM_005700336.1|	3303	0	4	0.001	0.198102	7.6301	Up	0.0666342	0.156798	-	-	-	-	-	gi|119632293|gb|EAX11888.1|/1.39137e-143/family with sequence similarity 70, member A, isoform CRA_b [Homo sapiens]
gi|548455973|ref|XM_005677056.1|	826	0	1	0.001	0.198042	7.62967	Up	0.512976	0.663086	-	-	GO:0031982//vesicle;GO:0030118//clathrin coat	-	GO:0016192//vesicle-mediated transport	gi|62751913|ref|NP_001015562.1|/1.0136e-112/adaptin ear-binding coat-associated protein 2 [Bos taurus]
gi|548497454|ref|XM_005690354.1|	828	0	1	0.001	0.197564	7.62618	Up	0.512976	0.654645	-	K04257|1|2e-131|468|bta:514366|olfactory receptor	GO:0031224//intrinsic to membrane	GO:0004930//G-protein coupled receptor activity	GO:0007606//sensory perception of chemical stimulus	gi|426245512|ref|XP_004016554.1|/2.33664e-133/PREDICTED: olfactory receptor 4D9-like [Ovis aries]
gi|548531760|ref|XM_005700995.1|	2490	0	3	0.001	0.197088	7.6227	Up	0.131572	0.269767	-	K09228|1|9e-69|262|bfo:BRAFLDRAFT_71028|KRAB domain-containing zinc finger protein	GO:0043231//intracellular membrane-bounded organelle	GO:0046914//transition metal ion binding;GO:0003676//nucleic acid binding	-	gi|115502479|sp|O62836.2|ZFX_BOVIN/0/RecName: Full=Zinc finger X-chromosomal protein
gi|548508857|ref|XM_005693738.1|	3333	0	4	0.001	0.196319	7.61706	Up	0.0666342	0.156977	-	K04862|1|0.0|1021|bta:327703|voltage-dependent calcium channel beta-1	GO:0034704//calcium channel complex;GO:0042383//sarcolemma;GO:0005783//endoplasmic reticulum	GO:0005245//voltage-gated calcium channel activity	GO:0006935//chemotaxis;GO:0032412//regulation of ion transmembrane transporter activity;GO:0006605//protein targeting;GO:0006816//calcium ion transport	gi|426237875|ref|XP_004012883.1|/0/PREDICTED: voltage-dependent L-type calcium channel subunit beta-1 isoform 1 [Ovis aries]
gi|548455603|ref|XM_005676896.1|	3335	0	4	0.001	0.196202	7.61619	Up	0.0666342	0.157157	-	K11858|1|0.0|1828|aml:100464072|ubiquitin carboxyl-terminal hydrolase 48 [EC:3.1.2.15]	GO:0031981//nuclear lumen	GO:0016790//thiolester hydrolase activity;GO:0070011//peptidase activity, acting on L-amino acid peptides	GO:0019941//modification-dependent protein catabolic process	gi|358411151|ref|XP_001789640.2|/0/PREDICTED: ubiquitin carboxyl-terminal hydrolase 48 isoform 1 [Bos taurus]
gi|548510199|ref|XM_005694216.1|	840	0	1	0.001	0.194742	7.60542	Up	0.512976	0.642652	-	-	GO:0044447//axoneme part;GO:0031224//intrinsic to membrane	-	GO:0048232//male gamete generation;GO:0048869//cellular developmental process	gi|426238845|ref|XP_004013352.1|/4.53879e-124/PREDICTED: outer dense fiber protein 4 [Ovis aries]
gi|548494530|ref|XM_005689469.1|	4207	0	5	0.001	0.194418	7.60302	Up	0.0337466	0.0914448	-	K11849|1|0.0|1919|bta:508902|ubiquitin carboxyl-terminal hydrolase 25/28 [EC:3.1.2.15];K11578|3|0.0|1852|ssc:100519614|centromere/kinetochore protein ZW10	GO:0031981//nuclear lumen	GO:0005488//binding;GO:0016790//thiolester hydrolase activity;GO:0019783//small conjugating protein-specific protease activity	GO:0009314//response to radiation;GO:0006259//DNA metabolic process;GO:0019941//modification-dependent protein catabolic process;GO:0008630//intrinsic apoptotic signaling pathway in response to DNA damage;GO:0070646//protein modification by small protein removal	gi|300795050|ref|NP_001179927.1|/0/ubiquitin carboxyl-terminal hydrolase 28 [Bos taurus]
gi|548456003|ref|XM_005677070.1|	1687	0	2	0.001	0.193934	7.59942	Up	0.259794	0.434273	-	K10184|1|0.0|786|ssc:100151956|T-box protein 19	GO:0031981//nuclear lumen	GO:0003676//nucleic acid binding;GO:0001071//nucleic acid binding transcription factor activity	GO:0048869//cellular developmental process;GO:0006357//regulation of transcription from RNA polymerase II promoter;GO:0021536//diencephalon development;GO:0008283//cell proliferation	gi|426217109|ref|XP_004002796.1|/0/PREDICTED: T-box transcription factor TBX19 isoform 1 [Ovis aries]
gi|548526829|ref|XM_005699515.1|	2532	0	3	0.001	0.193819	7.59856	Up	0.131572	0.267431	-	K04591|1|7e-39|163|ecb:100066036|egf-like module containing, mucin-like, hormone receptor-like 1	-	-	-	gi|426251565|ref|XP_004019492.1|/0/PREDICTED: protein kinase C-binding protein NELL1 isoform 3 [Ovis aries]
gi|548457572|ref|XM_005677560.1|	844	0	1	0.001	0.193819	7.59856	Up	0.512976	0.663294	-	K14325|1|1e-07|57.8|hmg:100214307|RNA-binding protein with serine-rich domain 1;K13171|4|2e-07|56.6|rno:313620|serine/arginine repetitive matrix protein 1;K15601|5|3e-07|56.2|bfo:BRAFLDRAFT_124949|lysine-specific demethylase 3 [EC:1.14.11.-]	-	-	-	gi|431892418|gb|ELK02858.1|/4.12538e-16/Cornifin-A [Pteropus alecto]
gi|548474592|ref|XM_005683021.1|	2535	0	3	0.001	0.193589	7.59686	Up	0.131572	0.268329	-	K12654|1|0.0|681|bta:533661|transmembrane protein 173	GO:0031966//mitochondrial membrane;GO:0031224//intrinsic to membrane	GO:0042802//identical protein binding;GO:0019900//kinase binding	GO:0002253//activation of immune response;GO:0012501//programmed cell death;GO:0043393//regulation of protein binding;GO:0032606//type I interferon production;GO:0050691//regulation of defense response to virus by host;GO:0000060//protein import into nucleus, translocation;GO:0043330//response to exogenous dsRNA;GO:0042307//positive regulation of protein import into nucleus	gi|426229659|ref|XP_004008906.1|/0/PREDICTED: transmembrane protein 173 [Ovis aries]
gi|548468196|ref|XM_005680919.1|	845	0	1	0.001	0.193589	7.59686	Up	0.512976	0.645353	-	K06210|1|1e-41|170|mcc:715667|nicotinamide mononucleotide adenylyltransferase [EC:2.7.7.1 2.7.7.18];K14622|5|4e-33|142|oaa:100073706|retinol binding protein 2	GO:0044424//intracellular part	GO:0005501//retinoid binding	GO:0051234//establishment of localization	gi|426225620|ref|XP_004006963.1|/3.67117e-73/PREDICTED: retinol-binding protein 5 [Ovis aries]
gi|548487537|ref|XR_310407.1|	1693	0	2	0.001	0.193246	7.5943	Up	0.259794	0.432383	-	-	-	-	-	-
gi|548520382|ref|XM_005697653.1|	1696	0	2	0.001	0.192905	7.59174	Up	0.259794	0.427627	-	K12389|1|0.0|728|bta:504799|battenin	GO:0044431//Golgi apparatus part;GO:0005764//lysosome;GO:0005768//endosome;GO:0042995//cell projection;GO:0031227//intrinsic to endoplasmic reticulum membrane;GO:0044459//plasma membrane part;GO:0030136//clathrin-coated vesicle	GO:0005515//protein binding	GO:0010507//negative regulation of autophagy;GO:0006874//cellular calcium ion homeostasis;GO:0016236//macroautophagy;GO:0006516//glycoprotein catabolic process;GO:0030162//regulation of proteolysis;GO:0007612//learning;GO:0015802//basic amino acid transport;GO:0051604//protein maturation;GO:0044267//cellular protein metabolic process;GO:0044092//negative regulation of molecular function;GO:000689…	gi|426254501|ref|XP_004020915.1|/0/PREDICTED: battenin isoform 1 [Ovis aries]
gi|548465874|ref|XM_005680207.1|	848	0	1	0.001	0.192905	7.59174	Up	0.512976	0.653313	-	K05446|1|4e-82|305|bta:782075|interleukin 26	GO:0044421//extracellular region part;GO:0044444//cytoplasmic part	GO:0005102//receptor binding	GO:0032872//regulation of stress-activated MAPK cascade;GO:0043410//positive regulation of MAPK cascade;GO:0008285//negative regulation of cell proliferation;GO:0050707//regulation of cytokine secretion	gi|426224757|ref|XP_004006535.1|/5.14489e-83/PREDICTED: interleukin-26 [Ovis aries]
gi|548449529|ref|XM_005674866.1|	1698	0	2	0.001	0.192677	7.59004	Up	0.259794	0.422242	-	K15445|1|2e-22|107|api:100160361|tRNA (guanine9-N1)-methyltransferase [EC:2.1.1.221]	GO:0043231//intracellular membrane-bounded organelle	GO:0016741	GO:0006399//tRNA metabolic process	gi|426217389|ref|XP_004002936.1|/0/PREDICTED: mitochondrial ribonuclease P protein 1 isoform 1 [Ovis aries]
gi|548507763|ref|XM_005693440.1|	852	0	1	0.001	0.191999	7.58495	Up	0.512976	0.670091	-	-	GO:0016604//nuclear body	GO:0043169//cation binding;GO:0005515//protein binding	GO:0009416//response to light stimulus;GO:0006260//DNA replication;GO:0006605//protein targeting	gi|426237382|ref|XP_004012640.1|/2.10263e-84/PREDICTED: RPA-interacting protein isoform 2 [Ovis aries]
gi|548508684|ref|XM_005693665.1|	2556	0	3	0.001	0.191999	7.58495	Up	0.131572	0.268064	-	-	-	GO:0005488//binding;GO:0016861//intramolecular oxidoreductase activity, interconverting aldoses and ketoses	GO:0048232//male gamete generation;GO:0048869//cellular developmental process;GO:0019318//hexose metabolic process	gi|440910483|gb|ELR60277.1|/0/Spermatogenesis-associated protein 20 [Bos grunniens mutus]
gi|548477868|ref|XM_005684100.1|	854	0	1	0.001	0.191549	7.58157	Up	0.512976	0.655942	-	K00851|1|4e-21|102|smm:Smp_018500|gluconokinase [EC:2.7.1.12]	GO:0044424//intracellular part	GO:0016301//kinase activity;GO:0032559	GO:0044238//primary metabolic process	gi|426222207|ref|XP_004005291.1|/1.16688e-76/PREDICTED: probable gluconokinase [Ovis aries]
gi|548486811|ref|XR_310394.1|	1709	0	2	0.001	0.191437	7.58073	Up	0.259794	0.434801	-	-	GO:0005930//axoneme;GO:0043232	-	-	gi|359070349|ref|XP_003586712.1|/4.68412e-25/PREDICTED: cystin-1-like [Bos taurus]
gi|548473415|ref|XM_005682741.1|	856	0	1	0.001	0.191102	7.5782	Up	0.512976	0.656796	-	K04645|1|2e-90|332|cfa:489104|clathrin light chain B	GO:0012510//trans-Golgi network transport vesicle membrane;GO:0030118//clathrin coat;GO:0005905//coated pit	GO:0005488//binding;GO:0022857//transmembrane transporter activity	GO:0006901//vesicle coating;GO:0001505//regulation of neurotransmitter levels;GO:0015031//protein transport	gi|426229337|ref|XP_004008747.1|/2.58121e-90/PREDICTED: clathrin light chain B isoform 2 [Ovis aries]
gi|548479820|ref|XM_005684696.1|	2568	0	3	0.001	0.191102	7.5782	Up	0.131572	0.264566	-	K02605|1|0.0|1347|bta:523714|origin recognition complex subunit 3	GO:0000808//origin recognition complex;GO:0031981//nuclear lumen	GO:0043565//sequence-specific DNA binding	GO:0007050//cell cycle arrest;GO:0006259//DNA metabolic process;GO:0051320//S phase	gi|426234708|ref|XP_004011334.1|/0/PREDICTED: origin recognition complex subunit 3 isoform 1 [Ovis aries]
gi|548467118|ref|XM_005680667.1|	1325	1	196	0.126684	24.1979	7.57751	Up	1.22006e-56	5.56191e-55	-	K08012|1|8e-176|617|bta:507859|neutrophil cytosolic factor 4	GO:0005887//integral to plasma membrane;GO:0044444//cytoplasmic part	GO:0005543//phospholipid binding;GO:0005515//protein binding	GO:0002376//immune system process;GO:0009987//cellular process;GO:0008152//metabolic process	gi|426225237|ref|XP_004006773.1|/4.92846e-178/PREDICTED: neutrophil cytosol factor 4 [Ovis aries]
gi|548477834|ref|XM_005684083.1|	857	0	1	0.001	0.190879	7.57651	Up	0.512976	0.667011	-	K10425|1|1e-73|276|bta:514327|dynactin 3	GO:0005875//microtubule associated complex;GO:0000776//kinetochore;GO:0032155;GO:0044444//cytoplasmic part	GO:0005488//binding	GO:0000087//M phase of mitotic cell cycle	gi|470603970|ref|XP_004313223.1|/8.3966e-73/PREDICTED: dynactin subunit 3 isoform 2 [Tursiops truncatus]
gi|548467762|ref|XM_005680859.1|	859	0	1	0.001	0.190434	7.57315	Up	0.512976	0.67243	-	K10071|1|6e-19|95.1|gga:404776|C-type lectin domain family 2, member B;K06502|5|3e-16|86.3|mdo:100019309|CD69 antigen	-	-	-	gi|296487176|tpg|DAA29289.1|/1.24829e-108/TPA: RIKEN cDNA 4922502D21-like protein [Bos taurus]
gi|548524756|ref|XM_005698927.1|	1719	0	2	0.001	0.190323	7.57231	Up	0.259794	0.422674	-	K08362|1|0.0|941|cfa:403599|thyroid hormone receptor beta	GO:0043231//intracellular membrane-bounded organelle	GO:0046914//transition metal ion binding;GO:0004879//ligand-activated sequence-specific DNA binding RNA polymerase II transcription factor activity;GO:0001071//nucleic acid binding transcription factor activity;GO:0042802//identical protein binding;GO:0043566//structure-specific DNA binding	GO:0009653//anatomical structure morphogenesis;GO:0030278//regulation of ossification;GO:0006357//regulation of transcription from RNA polymerase II promoter;GO:0045924//regulation of female receptivity;GO:0009755//hormone-mediated signaling pathway;GO:0008283//cell proliferation;GO:0044057;GO:0008203//cholesterol metabolic process;GO:0050954//sensory perception of mechanical stimulus;GO:0007619/…	gi|281341171|gb|EFB16755.1|/0/hypothetical protein PANDA_017978 [Ailuropoda melanoleuca]
gi|548476248|ref|XM_005683572.1|	1721	0	2	0.001	0.190102	7.57063	Up	0.259794	0.436321	-	K05195|1|0.0|764|mmu:110304|glycine receptor alpha-3	GO:0044459//plasma membrane part;GO:0034702//ion channel complex	GO:0005253//anion channel activity;GO:0004871//signal transducer activity;GO:0016597//amino acid binding;GO:0005237//inhibitory extracellular ligand-gated ion channel activity	GO:0007267//cell-cell signaling;GO:0015698//inorganic anion transport	gi|426220599|ref|XP_004004502.1|/0/PREDICTED: LOW QUALITY PROTEIN: glycine receptor subunit alpha-3 [Ovis aries]
gi|548466776|ref|XM_005680500.1|	1721	0	2	0.001	0.190102	7.57063	Up	0.259794	0.427422	-	K12302|1|0.0|994|ecb:100052766|MFS transporter, ACS family, solute carrier family 17 (sodium-dependent inorganic phosphate cotransporter), member 6/7/8	GO:0031224//intrinsic to membrane;GO:0008021//synaptic vesicle;GO:0044459//plasma membrane part	GO:0015172//acidic amino acid transmembrane transporter activity;GO:0015291//secondary active transmembrane transporter activity	GO:0050954//sensory perception of mechanical stimulus;GO:0015711//organic anion transport;GO:0030001//metal ion transport	gi|426225091|ref|XP_004006701.1|/0/PREDICTED: vesicular glutamate transporter 3 isoform 2 [Ovis aries]
gi|548460254|ref|XM_005678379.1|	2586	0	3	0.001	0.189772	7.56812	Up	0.131572	0.266565	-	K04550|1|2e-09|65.5|dgr:Dgri_GH21081|low density lipoprotein-related protein 1 (alpha-2-macroglobulin receptor)	GO:0016020//membrane	-	-	gi|426218733|ref|XP_004003592.1|/6.65435e-69/PREDICTED: low-density lipoprotein receptor class A domain-containing protein 1 [Ovis aries]
gi|548522667|ref|XM_005698323.1|	1726	0	2	0.001	0.189552	7.56645	Up	0.259794	0.428892	-	K01292|1|0.0|939|bta:536753|carboxypeptidase N catalytic subunit [EC:3.4.17.3]	GO:0044421//extracellular region part	GO:0046914//transition metal ion binding;GO:0008235//metalloexopeptidase activity	GO:0031960//response to corticosteroid stimulus;GO:0019538//protein metabolic process	gi|426252929|ref|XP_004020155.1|/0/PREDICTED: carboxypeptidase N catalytic chain [Ovis aries]
gi|548479609|ref|XM_005684594.1|	3453	0	4	0.001	0.189497	7.56603	Up	0.0666342	0.156924	-	-	-	-	-	gi|426234581|ref|XP_004011272.1|/0/PREDICTED: armadillo repeat-containing protein 2 isoform 1 [Ovis aries]
gi|548499856|ref|XM_005691164.1|	2600	0	3	0.001	0.18875	7.56033	Up	0.131572	0.264052	-	K10159|1|0.0|1321|bta:281534|toll-like receptor 2	GO:0009986//cell surface;GO:0031224//intrinsic to membrane;GO:0043234//protein complex;GO:0044424//intracellular part	GO:0004872//receptor activity;GO:0005539//glycosaminoglycan binding;GO:0071723//lipopeptide binding;GO:0051635//bacterial cell surface binding;GO:0046983//protein dimerization activity	GO:0042108//positive regulation of cytokine biosynthetic process;GO:0016055//Wnt receptor signaling pathway;GO:0032481//positive regulation of type I interferon production;GO:0010935;GO:0051091//positive regulation of sequence-specific DNA binding transcription factor activity;GO:0071221//cellular response to bacterial lipopeptide;GO:0052263;GO:0042742//defense response to bacterium;GO:0002220;GO…	gi|392601357|gb|AFM80032.1|/0/Toll-like receptor 2 [Capra hircus]
gi|548499649|ref|XM_005691064.1|	4334	0	5	0.001	0.188721	7.56011	Up	0.0337466	0.0921339	-	K06478|1|0.0|1861|bta:407152|protein tyrosine phosphatase, receptor type, C [EC:3.1.3.48]	GO:0016021//integral to membrane;GO:0005924//cell-substrate adherens junction	GO:0019900//kinase binding;GO:0004725//protein tyrosine phosphatase activity	GO:0030098//lymphocyte differentiation;GO:0033673//negative regulation of kinase activity;GO:0050851//antigen receptor-mediated signaling pathway;GO:0006464//cellular protein modification process;GO:0033674//positive regulation of kinase activity;GO:0006935//chemotaxis;GO:0002377//immunoglobulin production;GO:0001911;GO:0030888//regulation of B cell proliferation;GO:0001959//regulation of cytokin…	gi|426240159|ref|XP_004013981.1|/0/PREDICTED: receptor-type tyrosine-protein phosphatase C [Ovis aries]
gi|548509526|ref|XM_005693964.1|	869	0	1	0.001	0.188243	7.55645	Up	0.512976	0.651345	-	K12750|1|1e-86|320|bta:504201|myosin light chain 4	GO:0016460//myosin II complex;GO:0030017//sarcomere	GO:0017111//nucleoside-triphosphatase activity;GO:0046872//metal ion binding;GO:0032036//myosin heavy chain binding;GO:0003779//actin binding;GO:0005198//structural molecule activity	GO:0006941//striated muscle contraction;GO:0008016//regulation of heart contraction;GO:0043462//regulation of ATPase activity;GO:0048513//organ development	gi|426238229|ref|XP_004013058.1|/3.84907e-89/PREDICTED: myosin light chain 4 [Ovis aries]
gi|548451215|ref|XM_005675337.1|	2609	0	3	0.001	0.188099	7.55534	Up	0.131572	0.268011	-	K11458|1|0.0|1005|ecb:100057566|polyhomeotic-like protein 3	-	-	-	gi|194385736|dbj|BAG65243.1|/0/unnamed protein product [Homo sapiens]
gi|548534227|ref|XM_005701570.1|	870	0	1	0.001	0.188026	7.55479	Up	0.512976	0.643706	-	K01353|1|3e-120|431|bta:281731|granzyme B [EC:3.4.21.79]	-	GO:0004175//endopeptidase activity	GO:0019538//protein metabolic process	gi|57164271|ref|NP_001009411.1|/2.91315e-129/mast cell protease 3 precursor [Ovis aries]
gi|548477618|ref|XM_005683977.1|	3486	0	4	0.001	0.187703	7.55231	Up	0.0666342	0.158954	-	-	-	-	-	gi|426222253|ref|XP_004005311.1|/0/PREDICTED: protein FAM160B2 [Ovis aries]
gi|548529221|ref|XM_005700180.1|	873	0	1	0.001	0.18738	7.54983	Up	0.512976	0.668442	-	K09452|1|3e-17|89.4|dre:30657|homeobox protein aristaless-related	-	-	GO:0048598//embryonic morphogenesis;GO:0001944//vasculature development	gi|296470934|tpg|DAA13049.1|/1.94345e-72/TPA: extraembryonic, spermatogenesis, homeobox 1-like [Bos taurus]
gi|548484946|ref|XM_005686316.1|	1756	0	2	0.001	0.186313	7.54159	Up	0.259794	0.43466	-	K14752|1|0.0|680|bta:514962|docking protein 1	GO:0044444//cytoplasmic part	GO:0005102//receptor binding	GO:0007169//transmembrane receptor protein tyrosine kinase signaling pathway;GO:0007264//small GTPase mediated signal transduction	gi|426223993|ref|XP_004006158.1|/0/PREDICTED: docking protein 1 [Ovis aries]
gi|548535649|ref|XR_311350.1|	880	0	1	0.001	0.18589	7.5383	Up	0.512976	0.643159	-	-	-	-	-	-
gi|548495559|ref|XM_005689846.1|	1762	0	2	0.001	0.185679	7.53667	Up	0.259794	0.436357	-	K10651|1|0.0|840|bta:359715|tripartite motif-containing protein 21	GO:0031981//nuclear lumen;GO:0031461//cullin-RING ubiquitin ligase complex;GO:0030529//ribonucleoprotein complex	GO:0003676//nucleic acid binding;GO:0046914//transition metal ion binding;GO:0019787//small conjugating protein ligase activity	GO:0051259//protein oligomerization;GO:0051726//regulation of cell cycle;GO:0043433//negative regulation of sequence-specific DNA binding transcription factor activity;GO:0031647//regulation of protein stability;GO:0016567//protein ubiquitination;GO:0016579//protein deubiquitination	gi|426245019|ref|XP_004016313.1|/0/PREDICTED: E3 ubiquitin-protein ligase TRIM21 [Ovis aries]
gi|548454993|ref|XM_005676608.1|	1766	0	2	0.001	0.185258	7.53339	Up	0.259794	0.431409	-	K00864|1|0.0|1007|bta:538702|glycerol kinase [EC:2.7.1.30]	GO:0031966//mitochondrial membrane	GO:0005515//protein binding;GO:0016301//kinase activity;GO:0032559	GO:0006071//glycerol metabolic process;GO:0006796//phosphate-containing compound metabolic process;GO:0006641//triglyceride metabolic process;GO:0010033//response to organic substance	gi|426221631|ref|XP_004005012.1|/0/PREDICTED: glycerol kinase-like [Ovis aries]
gi|548470060|ref|XM_005681477.1|	1767	0	2	0.001	0.185153	7.53258	Up	0.259794	0.426742	-	K03351|1|3e-18|67.0|ssc:100518619|anaphase-promoting complex subunit 4	-	GO:0016741;GO:0046914//transition metal ion binding	-	gi|426231539|ref|XP_004009796.1|/0/PREDICTED: zinc finger CCHC domain-containing protein 4 [Ovis aries]
gi|548492771|ref|XM_005688968.1|	3534	0	4	0.001	0.185153	7.53258	Up	0.0666342	0.157049	-	K00573|1|1e-16|89.7|tca:659715|protein-L-isoaspartate(D-aspartate) O-methyltransferase [EC:2.1.1.77]	GO:0044424//intracellular part	GO:0008757//S-adenosylmethionine-dependent methyltransferase activity	GO:0006730//one-carbon metabolic process;GO:0008213	gi|432106428|gb|ELK32221.1|/7.54088e-175/Protein-L-isoaspartate O-methyltransferase domain-containing protein 1 [Myotis davidii]
gi|548531918|ref|XM_005701072.1|	3536	0	4	0.001	0.185049	7.53176	Up	0.0666342	0.157625	-	K09708|1|0.0|1570|bta:784098|angiotensin-converting enzyme 2 [EC:3.4.17.23]	GO:0031224//intrinsic to membrane;GO:0044421//extracellular region part	GO:0043169//cation binding;GO:0008238//exopeptidase activity;GO:0004872//receptor activity;GO:0005515//protein binding	GO:0002035//brain renin-angiotensin system;GO:0022415;GO:0019538//protein metabolic process;GO:0009059//macromolecule biosynthetic process	gi|426256712|ref|XP_004021981.1|/0/PREDICTED: angiotensin-converting enzyme 2 [Ovis aries]
gi|548526504|ref|XM_005699359.1|	3540	0	4	0.001	0.18484	7.53013	Up	0.0666342	0.157192	-	K09289|1|0.0|1127|bta:525329|nuclear receptor coactivator 4	-	GO:0004871//signal transducer activity	-	gi|426255958|ref|XP_004021614.1|/0/PREDICTED: nuclear receptor coactivator 4 [Ovis aries]
gi|548499131|ref|XM_005690815.1|	886	0	1	0.001	0.184631	7.5285	Up	0.512976	0.661141	-	K01311|1|8e-155|546|bta:514047|chymotrypsin C [EC:3.4.21.2]	GO:0044421//extracellular region part	GO:0004175//endopeptidase activity	GO:0019538//protein metabolic process	gi|426239888|ref|XP_004013849.1|/4.02433e-158/PREDICTED: chymotrypsin-C [Ovis aries]
gi|548506454|ref|XM_005693051.1|	888	0	1	0.001	0.184215	7.52525	Up	0.512976	0.656715	-	K04257|1|3e-140|498|bta:520181|olfactory receptor	-	GO:0004888//transmembrane signaling receptor activity	GO:0023052//signaling	gi|296477176|tpg|DAA19291.1|/2.48292e-139/TPA: olfactory receptor Olr8-like [Bos taurus]
gi|548457269|ref|XM_005677414.1|	1779	0	2	0.001	0.183904	7.52281	Up	0.259794	0.434413	-	K00953|1|0.0|985|bta:506682|FAD synthetase [EC:2.7.7.2]	GO:0044444//cytoplasmic part	GO:0070566//adenylyltransferase activity;GO:0032559	GO:0006766//vitamin metabolic process;GO:0009108//coenzyme biosynthetic process;GO:0046443//FAD metabolic process	gi|440903600|gb|ELR54237.1|/0/FAD synthase, partial [Bos grunniens mutus]
gi|548528008|ref|XM_005699925.1|	2669	0	3	0.001	0.18387	7.52254	Up	0.131572	0.264618	-	K01277|1|0.0|1446|bta:510200|dipeptidyl-peptidase III [EC:3.4.14.4]	GO:0044424//intracellular part	GO:0008238//exopeptidase activity;GO:0043169//cation binding	GO:0019538//protein metabolic process	gi|426252084|ref|XP_004019748.1|/0/PREDICTED: dipeptidyl peptidase 3 [Ovis aries]
gi|548451414|ref|XM_005675431.1|	5341	0	6	0.001	0.183767	7.52173	Up	0.0170909	0.0524824	-	K14943|1|5e-128|460|ecb:100050018|muscleblind	-	GO:0046914//transition metal ion binding	-	gi|30314959|gb|AAP30726.1|/1.07754e-135/muscleblind-like protein EXP40s [Homo sapiens]
gi|548465590|ref|XM_005680067.1|	5350	0	6	0.001	0.183458	7.5193	Up	0.0170909	0.0523967	-	K05695|1|7e-101|370|dre:799867|protein tyrosine phosphatase, receptor type, F [EC:3.1.3.48]	-	-	-	gi|426224211|ref|XP_004006267.1|/0/PREDICTED: phosphotidylinositol phosphatase PTPRQ [Ovis aries]
gi|548520310|ref|XM_005697635.1|	1785	0	2	0.001	0.183286	7.51796	Up	0.259794	0.432209	-	K07362|1|2e-104|380|bta:514735|linker for activation of T cells	GO:0031224//intrinsic to membrane;GO:0044459//plasma membrane part	GO:0030674//protein binding, bridging;GO:0015175//neutral amino acid transmembrane transporter activity;GO:0015173//aromatic amino acid transmembrane transporter activity	GO:0015801//aromatic amino acid transport;GO:0051249//regulation of lymphocyte activation;GO:0007264//small GTPase mediated signal transduction;GO:0019932//second-messenger-mediated signaling;GO:0015803//branched-chain amino acid transport;GO:0050851//antigen receptor-mediated signaling pathway;GO:0007599//hemostasis;GO:0006950//response to stress	gi|426254485|ref|XP_004020908.1|/1.95459e-106/PREDICTED: linker for activation of T-cells family member 1 [Ovis aries]
gi|548464546|ref|XM_005679761.1|	2688	0	3	0.001	0.18257	7.51231	Up	0.131572	0.268435	-	K06252|1|4e-69|263|bfo:BRAFLDRAFT_124749|tenascin	-	-	-	gi|426224211|ref|XP_004006267.1|/0/PREDICTED: phosphotidylinositol phosphatase PTPRQ [Ovis aries]
gi|548461986|ref|XM_005678903.1|	2695	0	3	0.001	0.182096	7.50856	Up	0.131572	0.2678	-	K15031|1|0.0|790|bta:522191|transcription termination factor, mitochondrial	-	-	-	gi|296488715|tpg|DAA30828.1|/0/TPA: mitochondrial transcription termination factor [Bos taurus]
gi|548462117|ref|XM_005678967.1|	1799	0	2	0.001	0.18186	7.50668	Up	0.259794	0.434238	-	-	GO:0043005//neuron projection;GO:0031981//nuclear lumen;GO:0030133//transport vesicle;GO:0008021//synaptic vesicle;GO:0044459//plasma membrane part;GO:0012505//endomembrane system;GO:0030141//secretory granule;GO:0044431//Golgi apparatus part	GO:0005515//protein binding	GO:0006810//transport;GO:0043393//regulation of protein binding	gi|296488640|tpg|DAA30753.1|/0/TPA: islet cell autoantigen 1, 69kDa [Bos taurus]
gi|548493597|ref|XM_005689144.1|	6297	0	7	0.001	0.181846	7.50657	Up	0.00865562	0.0294283	-	K09220|1|2e-13|80.5|gga:395974|IKAROS family zinc finger protein	GO:0043231//intracellular membrane-bounded organelle	GO:0046914//transition metal ion binding;GO:0001071//nucleic acid binding transcription factor activity;GO:0003677//DNA binding	GO:0006357//regulation of transcription from RNA polymerase II promoter;GO:0002062//chondrocyte differentiation;GO:0006606//protein import into nucleus	gi|426235712|ref|XP_004011824.1|/0/PREDICTED: zinc finger transcription factor Trps1 isoform 2 [Ovis aries]
gi|548487626|ref|XM_005687306.1|	900	0	1	0.001	0.181759	7.50588	Up	0.512976	0.664376	-	K04462|1|7e-18|91.7|mdo:100012479|ecotropic virus integration site 1 protein;K11432|5|2e-16|87.0|xla:494709|PR domain zinc finger protein 2	GO:0043231//intracellular membrane-bounded organelle	GO:0046914//transition metal ion binding;GO:0003676//nucleic acid binding	GO:0007399//nervous system development	gi|432116591|gb|ELK37384.1|/1.54979e-88/PR domain zinc finger protein 12 [Myotis davidii]
gi|548524261|ref|XM_005698778.1|	900	0	1	0.001	0.181759	7.50588	Up	0.512976	0.644371	-	K12563|1|1e-98|359|dre:324961|delta-sarcoglycan	GO:0016011//dystroglycan complex;GO:0031224//intrinsic to membrane;GO:0043232	-	GO:0006996//organelle organization	gi|426256320|ref|XP_004021788.1|/1.16212e-160/PREDICTED: zeta-sarcoglycan [Ovis aries]
gi|548454954|ref|XM_005676589.1|	1804	0	2	0.001	0.181356	7.50268	Up	0.259794	0.434062	-	K01267|1|0.0|938|bta:506882|aspartyl aminopeptidase [EC:3.4.11.21]	GO:0043231//intracellular membrane-bounded organelle	GO:0046914//transition metal ion binding;GO:0008238//exopeptidase activity;GO:0003723//RNA binding	GO:0019538//protein metabolic process	gi|440911053|gb|ELR60782.1|/0/Aspartyl aminopeptidase, partial [Bos grunniens mutus]
gi|548488540|ref|XM_005687591.1|	1806	0	2	0.001	0.181155	7.50108	Up	0.259794	0.42896	-	K10130|1|7e-14|79.7|dre:571033|leucine-rich repeats and death domain-containing protein;K10348|3|1e-13|79.0|cin:100179279|LRR-repeat protein 1;K10641|4|3e-13|77.8|dre:562066|E3 ubiquitin-protein ligase LRSAM1 [EC:6.3.2.19]	-	-	-	gi|426236713|ref|XP_004012312.1|/0/PREDICTED: leucine-rich repeat-containing protein 63 [Ovis aries]
gi|548509008|ref|XM_005693809.1|	2712	0	3	0.001	0.180955	7.49948	Up	0.131572	0.265316	-	K07604|1|0.0|754|bta:520668|type I keratin, acidic	GO:0005856//cytoskeleton;GO:0043234//protein complex	GO:0005488//binding;GO:0005198//structural molecule activity	GO:0030856//regulation of epithelial cell differentiation	gi|426238007|ref|XP_004012949.1|/0/PREDICTED: keratin, type I cuticular Ha6 [Ovis aries]
gi|548481204|ref|XM_005685182.1|	1815	0	2	0.001	0.180257	7.49391	Up	0.259794	0.432348	-	K12373|1|0.0|1003|bta:504468|hexosaminidase [EC:3.2.1.52]	GO:0000323//lytic vacuole	GO:0015929//hexosaminidase activity;GO:0046983//protein dimerization activity;GO:0043167//ion binding	GO:0008366//axon ensheathment;GO:0006022;GO:0050905//neuromuscular process;GO:0008344//adult locomotory behavior;GO:0050954//sensory perception of mechanical stimulus;GO:0000003//reproduction;GO:0001573//ganglioside metabolic process;GO:0010876//lipid localization;GO:0007033//vacuole organization;GO:0000904//cell morphogenesis involved in differentiation	gi|187607461|ref|NP_001119815.1|/0/beta-hexosaminidase subunit alpha precursor [Ovis aries]
gi|548510028|ref|XM_005694135.1|	908	0	1	0.001	0.180158	7.49312	Up	0.512976	0.658143	-	-	-	-	-	gi|244790524|ref|NP_001156472.1|/6.48621e-26/small integral membrane protein 5 [Bos taurus]
gi|548456092|ref|XM_005677114.1|	1817	0	2	0.001	0.180058	7.49232	Up	0.259794	0.428857	-	K11548|1|0.0|913|bta:519504|kinetochore protein Nuf2	GO:0000776//kinetochore;GO:0043231//intracellular membrane-bounded organelle;GO:0044444//cytoplasmic part	GO:0005488//binding	GO:0007067//mitosis	gi|149642829|ref|NP_001092481.1|/0/kinetochore protein Nuf2 [Bos taurus]
gi|548499127|ref|XM_005690813.1|	909	0	1	0.001	0.179959	7.49153	Up	0.512976	0.659372	-	K01346|1|3e-153|541|bta:282687|pancreatic elastase II [EC:3.4.21.71]	-	GO:0004175//endopeptidase activity	GO:0019538//protein metabolic process	gi|426239886|ref|XP_004013848.1|/1.5987e-157/PREDICTED: chymotrypsin-like elastase family member 2A [Ovis aries]
gi|548506368|ref|XM_005693009.1|	1819	0	2	0.001	0.17986	7.49073	Up	0.259794	0.434132	-	K09228|1|0.0|830|bta:510702|KRAB domain-containing zinc finger protein	-	-	-	gi|426243293|ref|XP_004015493.1|/0/PREDICTED: zinc finger protein 419 [Ovis aries]
gi|548460848|ref|XM_005678542.1|	1820	0	2	0.001	0.179762	7.48994	Up	0.259794	0.426098	-	K03575|1|0.0|1013|bta:513051|A/G-specific adenine glycosylase [EC:3.2.2.-]	GO:0031981//nuclear lumen	GO:0043169//cation binding;GO:0051536//iron-sulfur cluster binding;GO:0016799//hydrolase activity, hydrolyzing N-glycosyl compounds;GO:0032404	GO:0006285//base-excision repair, AP site formation	gi|426215400|ref|XP_004001960.1|/0/PREDICTED: A/G-specific adenine DNA glycosylase isoform 2 [Ovis aries]
gi|548497675|ref|XM_005690392.1|	1822	0	2	0.001	0.179564	7.48836	Up	0.259794	0.434836	-	K10127|1|0.0|936|bta:514225|protein Mdm4	GO:0043231//intracellular membrane-bounded organelle	GO:0046914//transition metal ion binding;GO:0005515//protein binding	GO:0007050//cell cycle arrest;GO:0000320//re-entry into mitotic cell cycle;GO:0006357//regulation of transcription from RNA polymerase II promoter;GO:0006915//apoptotic process;GO:0031647//regulation of protein stability;GO:0009895;GO:0065003;GO:0008283//cell proliferation	gi|426239379|ref|XP_004013599.1|/0/PREDICTED: protein Mdm4 isoform 1 [Ovis aries]
gi|548510139|ref|XM_005709743.1|	911	0	1	0.001	0.179564	7.48836	Up	0.512976	0.667726	-	-	-	-	-	gi|426238791|ref|XP_004013329.1|/1.2815e-114/PREDICTED: glycolipid transfer protein domain-containing protein 2 [Ovis aries]
gi|548533366|ref|XM_005701434.1|	912	0	1	0.001	0.179367	7.48677	Up	0.512976	0.6747	-	K04257|1|2e-155|548|ecb:100059656|olfactory receptor	GO:0031224//intrinsic to membrane	GO:0004930//G-protein coupled receptor activity	GO:0007606//sensory perception of chemical stimulus	gi|440900883|gb|ELR51920.1|/2.39735e-161/hypothetical protein M91_20186, partial [Bos grunniens mutus]
gi|548505253|ref|XM_005692716.1|	2746	0	3	0.001	0.178714	7.48151	Up	0.131572	0.268117	-	K12302|1|0.0|1041|ssc:100514772|MFS transporter, ACS family, solute carrier family 17 (sodium-dependent inorganic phosphate cotransporter), member 6/7/8	GO:0030658//transport vesicle membrane;GO:0031224//intrinsic to membrane;GO:0008021//synaptic vesicle;GO:0044459//plasma membrane part	GO:0005436//sodium:phosphate symporter activity;GO:0015172//acidic amino acid transmembrane transporter activity	GO:0023061;GO:0007613//memory;GO:0030001//metal ion transport;GO:0006817//phosphate ion transport;GO:0015813//L-glutamate transport;GO:0051899//membrane depolarization;GO:0001505//regulation of neurotransmitter levels;GO:0007270//neuron-neuron synaptic transmission	gi|311257925|ref|XP_003127359.1|/0/PREDICTED: vesicular glutamate transporter 1-like [Sus scrofa]
gi|548487441|ref|XM_005687220.1|	1833	0	2	0.001	0.178487	7.47967	Up	0.259794	0.42807	-	K00816|1|0.0|838|bta:781863|kynurenine---oxoglutarate transaminase / cysteine-S-conjugate beta-lyase / glutamine---phenylpyruvate transaminase [EC:2.6.1.7 4.4.1.13 2.6.1.64]	GO:0031981//nuclear lumen;GO:0044444//cytoplasmic part	GO:0070546;GO:0042802//identical protein binding;GO:0016846//carbon-sulfur lyase activity;GO:0048037//cofactor binding	GO:0006575//cellular modified amino acid metabolic process;GO:0006558//L-phenylalanine metabolic process;GO:0006568//tryptophan metabolic process	gi|426222946|ref|XP_004005640.1|/0/PREDICTED: kynurenine--oxoglutarate transaminase 1 isoform 1 [Ovis aries]
gi|548520952|ref|XM_005697826.1|	2755	0	3	0.001	0.17813	7.47679	Up	0.131572	0.266513	-	K15044|1|9e-51|202|acs:100558528|Arf-GAP domain and FG repeats-containing protein 1	-	-	-	gi|426254797|ref|XP_004021063.1|/1.0801e-157/PREDICTED: arf-GAP domain and FG repeat-containing protein 2 isoform 1 [Ovis aries]
gi|548487890|ref|XM_005687424.1|	921	0	1	0.001	0.177615	7.47261	Up	0.512976	0.667894	-	K10352|1|8e-09|61.6|dre:561431|myosin heavy chain;K10421|2|2e-08|60.1|acs:100566771|CAP-Gly domain-containing linker protein 1	-	-	-	gi|426236699|ref|XP_004012305.1|/4.32554e-142/PREDICTED: coiled-coil domain-containing protein 122 [Ovis aries]
gi|548471167|ref|XM_005681941.1|	921	0	1	0.001	0.177615	7.47261	Up	0.512976	0.665837	-	K05505|1|6e-36|121|mcc:703390|C-X-C motif chemokine 1/2/3	GO:0044421//extracellular region part	GO:0005125//cytokine activity	GO:0006952//defense response;GO:0002376//immune system process	gi|57164369|ref|NP_001009358.1|/2.07079e-35/growth-regulated alpha protein precursor [Ovis aries]
gi|548456072|ref|XM_005677104.1|	1845	0	2	0.001	0.177326	7.47026	Up	0.259794	0.435224	-	K13748|1|3e-81|303|acs:100556708|alpha-1,3-mannosylglycoprotein beta-1,4-N-acetylglucosaminyltransferase C [EC:2.4.1.201 2.4.1.145]	-	-	-	gi|426219135|ref|XP_004003785.1|/0/PREDICTED: alpha-1,3-mannosyl-glycoprotein 4-beta-N-acetylglucosaminyltransferase C-like [Ovis aries]
gi|548491097|ref|XM_005688453.1|	924	0	1	0.001	0.177038	7.46791	Up	0.512976	0.670812	-	K04957|1|3e-06|42.0|mmu:330953|hyperpolarization activated cyclic nucleotide-gated potassium channel 4	GO:0031224//intrinsic to membrane	-	-	gi|440912527|gb|ELR62088.1|/1.10627e-145/XK-related protein 7, partial [Bos grunniens mutus]
gi|548496731|ref|XM_005690249.1|	924	0	1	0.001	0.177038	7.46791	Up	0.512976	0.663419	-	K04257|1|6e-145|513|bta:786220|olfactory receptor	GO:0031224//intrinsic to membrane	GO:0004930//G-protein coupled receptor activity	-	gi|426246093|ref|XP_004016832.1|/1.64927e-149/PREDICTED: olfactory receptor 8J3-like [Ovis aries]
gi|548482204|ref|XM_005685432.1|	927	0	1	0.001	0.176465	7.46324	Up	0.512976	0.66371	-	K04257|1|6e-158|556|bta:505186|olfactory receptor	GO:0031224//intrinsic to membrane	GO:0004930//G-protein coupled receptor activity	GO:0007606//sensory perception of chemical stimulus	gi|426232888|ref|XP_004010451.1|/4.80356e-165/PREDICTED: olfactory receptor 4N5-like [Ovis aries]
gi|548504714|ref|XM_005692567.1|	927	0	1	0.001	0.176465	7.46324	Up	0.512976	0.66007	-	K01062|1|8e-129|460|bta:282515|1-alkyl-2-acetylglycerophosphocholine esterase [EC:3.1.1.47]	GO:0044444//cytoplasmic part	GO:0004091//carboxylesterase activity;GO:0046983//protein dimerization activity;GO:0016407//acetyltransferase activity	GO:0006629//lipid metabolic process;GO:0007417//central nervous system development;GO:0048232//male gamete generation	gi|426243844|ref|XP_004015754.1|/1.77867e-135/PREDICTED: platelet-activating factor acetylhydrolase IB subunit gamma [Ovis aries]
gi|548518417|ref|XM_005696810.1|	927	0	1	0.001	0.176465	7.46324	Up	0.512976	0.642496	-	K04257|1|4e-156|550|bta:515414|olfactory receptor	-	-	-	gi|426251312|ref|XP_004019369.1|/2.23134e-162/PREDICTED: olfactory receptor 2M3-like [Ovis aries]
gi|548451383|ref|XM_005675416.1|	3711	0	4	0.001	0.176322	7.46207	Up	0.0666342	0.156852	-	K01389|1|0.0|1397|bta:536741|neprilysin [EC:3.4.24.11]	GO:0043005//neuron projection;GO:0030136//clathrin-coated vesicle;GO:0016021//integral to membrane;GO:0044463	GO:0004175//endopeptidase activity;GO:0046914//transition metal ion binding	GO:0019538//protein metabolic process;GO:0009100//glycoprotein metabolic process;GO:0007154//cell communication	gi|426218085|ref|XP_004003280.1|/0/PREDICTED: neprilysin isoform 1 [Ovis aries]
gi|548506778|ref|XM_005693161.1|	928	0	1	0.001	0.176275	7.46168	Up	0.512976	0.666549	-	K04459|1|3e-113|408|mcc:714383|dual specificity phosphatase [EC:3.1.3.16 3.1.3.48]	-	-	-	gi|426237076|ref|XP_004012487.1|/7.23744e-113/PREDICTED: dual specificity protein phosphatase 14 [Ovis aries]
gi|548457692|ref|XM_005677617.1|	3713	0	4	0.001	0.176227	7.46129	Up	0.0666342	0.157462	-	K00889|1|0.0|967|bta:100125224|1-phosphatidylinositol-4-phosphate 5-kinase [EC:2.7.1.68]	GO:0016604//nuclear body;GO:0031252//cell leading edge;GO:0005849//mRNA cleavage factor complex;GO:0044431//Golgi apparatus part;GO:0016020//membrane	GO:0016307//phosphatidylinositol phosphate kinase activity;GO:0019899//enzyme binding;GO:0032559	GO:0006644//phospholipid metabolic process;GO:0048870//cell motility;GO:0006796//phosphate-containing compound metabolic process;GO:0023052//signaling	gi|426216568|ref|XP_004002533.1|/0/PREDICTED: phosphatidylinositol 4-phosphate 5-kinase type-1 alpha isoform 1 [Ovis aries]
gi|548456749|ref|XM_005677249.1|	930	0	1	0.001	0.175896	7.45858	Up	0.512976	0.665628	-	K04257|1|4e-157|554|bta:616952|olfactory receptor	-	-	-	gi|426219083|ref|XP_004003759.1|/1.07867e-156/PREDICTED: olfactory receptor 10J1-like [Ovis aries]
gi|548464127|ref|XM_005679564.1|	930	0	1	0.001	0.175896	7.45858	Up	0.512976	0.663543	-	K04257|1|7e-144|510|aml:100464082|olfactory receptor	-	GO:0004871//signal transducer activity	GO:0023052//signaling	gi|426228184|ref|XP_004008194.1|/1.18984e-163/PREDICTED: olfactory receptor 2A25-like [Ovis aries]
gi|548470915|ref|XM_005681863.1|	3721	0	4	0.001	0.175848	7.45819	Up	0.0666342	0.159009	-	K04440|1|0.0|852|cfa:478464|c-Jun N-terminal kinase [EC:2.7.11.24]	GO:0031981//nuclear lumen;GO:0016020//membrane;GO:0044444//cytoplasmic part	GO:0016909//SAP kinase activity;GO:0004712//protein serine/threonine/tyrosine kinase activity;GO:0032559	GO:0007166//cell surface receptor signaling pathway;GO:0006355//regulation of transcription, DNA-dependent;GO:0002224//toll-like receptor signaling pathway;GO:0006468//protein phosphorylation;GO:0000165//MAPK cascade	gi|148688303|gb|EDL20250.1|/0/mitogen activated protein kinase 10, isoform CRA_a [Mus musculus]
gi|548506410|ref|XM_005693030.1|	3721	0	4	0.001	0.175848	7.45819	Up	0.0666342	0.158715	-	K09228|1|0.0|1591|ecb:100063489|KRAB domain-containing zinc finger protein	-	-	-	gi|426243332|ref|XP_004015512.1|/0/PREDICTED: zinc finger protein 606 [Ovis aries]
gi|548526903|ref|XM_005699552.1|	933	0	1	0.001	0.17533	7.45393	Up	0.512976	0.652026	-	K04257|1|1e-153|542|bta:506981|olfactory receptor	-	-	GO:0023052//signaling	gi|426251643|ref|XP_004019531.1|/3.04982e-159/PREDICTED: olfactory receptor 10G4-like [Ovis aries]
gi|548473967|ref|XM_005682859.1|	936	0	1	0.001	0.174768	7.4493	Up	0.512976	0.676035	-	K04257|1|2e-167|588|bta:506034|olfactory receptor	GO:0031224//intrinsic to membrane	GO:0004930//G-protein coupled receptor activity;GO:0005488//binding	GO:0007606//sensory perception of chemical stimulus;GO:0023052//signaling	gi|426230869|ref|XP_004009481.1|/5.04345e-170/PREDICTED: olfactory receptor 2L13-like [Ovis aries]
gi|548479175|ref|XM_005684385.1|	936	0	1	0.001	0.174768	7.4493	Up	0.512976	0.655496	-	K04257|1|3e-138|491|ssc:100520168|olfactory receptor	-	-	-	gi|426222158|ref|XP_004005268.1|/6.61758e-154/PREDICTED: olfactory receptor 13C3-like [Ovis aries]
gi|548526925|ref|XM_005699563.1|	936	0	1	0.001	0.174768	7.4493	Up	0.512976	0.650065	-	K04257|1|1e-139|496|bta:516022|olfactory receptor	-	-	-	gi|426252316|ref|XP_004019860.1|/4.74248e-152/PREDICTED: olfactory receptor 8G5-like [Ovis aries]
gi|548515875|ref|XM_005696025.1|	936	0	1	0.001	0.174768	7.4493	Up	0.512976	0.647562	-	K09639|1|9e-48|191|ptr:750142|transmembrane protease, serine 8 [EC:3.4.21.-];K09628|2|4e-47|188|xla:397795|protease, serine 27 [EC:3.4.21.-];K09640|3|1e-46|187|xtr:448231|transmembrane protease, serine 9 [EC:3.4.21.-]	-	-	-	gi|426249988|ref|XP_004018725.1|/5.75708e-174/PREDICTED: serine protease 46-like [Ovis aries]
gi|548531775|ref|XM_005701002.1|	937	0	1	0.001	0.174582	7.44776	Up	0.512976	0.664792	-	-	GO:0005924//cell-substrate adherens junction;GO:0043231//intracellular membrane-bounded organelle;GO:0031672//A band	-	GO:0006936//muscle contraction	gi|426256768|ref|XP_004022009.1|/1.68376e-40/PREDICTED: small muscular protein [Ovis aries]
gi|548518163|ref|XM_005696686.1|	939	0	1	0.001	0.17421	7.44468	Up	0.512976	0.667221	-	K04257|1|7e-157|553|bta:100300211|olfactory receptor	GO:0031224//intrinsic to membrane	GO:0004930//G-protein coupled receptor activity	GO:0007166//cell surface receptor signaling pathway;GO:0007606//sensory perception of chemical stimulus	gi|296474195|tpg|DAA16310.1|/5.4436e-156/TPA: olfactory receptor 95-like [Bos taurus]
gi|548466574|ref|XM_005680410.1|	939	0	1	0.001	0.17421	7.44468	Up	0.512976	0.658593	-	K04257|1|5e-129|461|ecb:100057471|olfactory receptor	GO:0031224//intrinsic to membrane	GO:0004930//G-protein coupled receptor activity	GO:0007165//signal transduction;GO:0007606//sensory perception of chemical stimulus	gi|426225017|ref|XP_004006664.1|/2.00357e-150/PREDICTED: olfactory receptor 6C70-like [Ovis aries]
gi|548534381|ref|XM_005701608.1|	939	0	1	0.001	0.17421	7.44468	Up	0.512976	0.649826	-	K04257|1|2e-127|456|bta:100299686|olfactory receptor	-	-	-	gi|426245506|ref|XP_004016551.1|/7.15919e-132/PREDICTED: olfactory receptor 5AN1-like [Ovis aries]
gi|548533360|ref|XM_005701432.1|	939	0	1	0.001	0.17421	7.44468	Up	0.512976	0.642457	-	K04257|1|1e-166|585|bta:616517|olfactory receptor	-	GO:0004871//signal transducer activity	GO:0023052//signaling	gi|296474163|tpg|DAA16278.1|/5.07147e-170/TPA: olfactory receptor 134-like [Bos taurus]
gi|548464281|ref|XR_309980.1|	940	0	1	0.001	0.174025	7.44315	Up	0.512976	0.663377	-	K04257|1|4e-130|398|cfa:475516|olfactory receptor	GO:0031224//intrinsic to membrane	GO:0004930//G-protein coupled receptor activity	GO:0007606//sensory perception of chemical stimulus	gi|296488135|tpg|DAA30248.1|/3.66864e-133/TPA: olfactory receptor, family 2, subfamily A, member 1-like [Bos taurus]
gi|548520350|ref|XM_005697645.1|	1882	0	2	0.001	0.17384	7.44161	Up	0.259794	0.429785	-	K06465|1|0.0|766|ssc:397669|CD19 antigen	GO:0044425//membrane part	GO:0005488//binding	GO:0007166//cell surface receptor signaling pathway;GO:0050776//regulation of immune response	gi|426254491|ref|XP_004020911.1|/0/PREDICTED: B-lymphocyte antigen CD19 [Ovis aries]
gi|548462164|ref|XM_005678990.1|	942	0	1	0.001	0.173655	7.44008	Up	0.512976	0.669498	-	K04257|1|6e-148|523|bta:539172|olfactory receptor	-	-	-	gi|296482218|tpg|DAA24333.1|/4.6445e-147/TPA: olfactory receptor, family 1, subfamily J, member 4-like [Bos taurus]
gi|548507674|ref|XR_310783.1|	944	0	1	0.001	0.173287	7.43702	Up	0.512976	0.672302	-	K04257|1|5e-144|504|bta:515540|olfactory receptor	-	-	-	gi|426237314|ref|XP_004012606.1|/3.62305e-144/PREDICTED: olfactory receptor 1E2-like [Ovis aries]
gi|548480681|ref|XR_310291.1|	945	0	1	0.001	0.173104	7.43549	Up	0.512976	0.647879	-	-	-	-	-	-
gi|548473831|ref|XM_005682835.1|	948	0	1	0.001	0.172556	7.43092	Up	0.512976	0.644293	-	K04257|1|8e-172|603|bta:787559|olfactory receptor	-	GO:0004871//signal transducer activity	GO:0023052//signaling	gi|440909878|gb|ELR59741.1|/9.39559e-172/hypothetical protein M91_04703 [Bos grunniens mutus]
gi|548495771|ref|XM_005689909.1|	948	0	1	0.001	0.172556	7.43092	Up	0.512976	0.640205	-	K04257|1|5e-149|527|bta:781403|olfactory receptor	GO:0031224//intrinsic to membrane	GO:0004930//G-protein coupled receptor activity	GO:0007166//cell surface receptor signaling pathway	gi|440891602|gb|ELR45188.1|/6.10418e-163/hypothetical protein M91_09195, partial [Bos grunniens mutus]
gi|548454200|ref|XM_005709383.1|	949	0	1	0.001	0.172374	7.4294	Up	0.512976	0.673242	-	K09301|1|2e-114|412|bta:100295780|homeobox protein HoxA/B/D1	-	-	-	gi|296490674|tpg|DAA32787.1|/1.52458e-113/TPA: homeobox D1-like [Bos taurus]
gi|548534489|ref|XM_005701658.1|	951	0	1	0.001	0.172012	7.42636	Up	0.512976	0.665753	-	K04257|1|1e-152|539|bta:540205|olfactory receptor	GO:0031224//intrinsic to membrane	GO:0004930//G-protein coupled receptor activity	GO:0023052//signaling;GO:0007606//sensory perception of chemical stimulus	gi|426250684|ref|XP_004019064.1|/1.41489e-159/PREDICTED: olfactory receptor 12D3-like [Ovis aries]
gi|548505726|ref|XM_005692815.1|	951	0	1	0.001	0.172012	7.42636	Up	0.512976	0.658061	-	K04614|1|6e-151|533|bta:100139864|vomeronasal1 receptor	GO:0031224//intrinsic to membrane	-	GO:0007166//cell surface receptor signaling pathway	gi|308036446|dbj|BAJ21679.1|/5.53815e-172/putative pheromone receptor goatv1r10 [Capra hircus]
gi|548532680|ref|XM_005701215.1|	951	0	1	0.001	0.172012	7.42636	Up	0.512976	0.657775	-	K04257|1|2e-174|612|bta:507662|olfactory receptor	-	-	-	gi|426245842|ref|XP_004016712.1|/1.19224e-174/PREDICTED: olfactory receptor 52A5-like [Ovis aries]
gi|548491641|ref|XM_005688583.1|	951	0	1	0.001	0.172012	7.42636	Up	0.512976	0.655334	-	K15299|1|7e-131|467|bta:539592|regulating synaptic membrane exocytosis protein 4	GO:0044459//plasma membrane part	-	GO:0016192//vesicle-mediated transport	gi|296480840|tpg|DAA22955.1|/5.24401e-130/TPA: regulating synaptic membrane exocytosis 4-like [Bos taurus]
gi|548456899|ref|XM_005677270.1|	954	0	1	0.001	0.171471	7.42182	Up	0.512976	0.671961	-	K04257|1|8e-143|506|bta:528499|olfactory receptor	GO:0016020//membrane	GO:0004930//G-protein coupled receptor activity	GO:0007165//signal transduction	gi|426216891|ref|XP_004002690.1|/8.95165e-146/PREDICTED: olfactory receptor 6P1-like [Ovis aries]
gi|548527458|ref|XM_005699708.1|	954	0	1	0.001	0.171471	7.42182	Up	0.512976	0.660688	-	K04257|1|2e-145|515|bta:783205|olfactory receptor	GO:0031224//intrinsic to membrane	GO:0004930//G-protein coupled receptor activity	GO:0007606//sensory perception of chemical stimulus	gi|426252336|ref|XP_004019870.1|/2.33937e-170/PREDICTED: olfactory receptor 8A1-like [Ovis aries]
gi|548533141|ref|XM_005701330.1|	954	0	1	0.001	0.171471	7.42182	Up	0.512976	0.652066	-	K04257|1|1e-163|576|bta:512488|olfactory receptor	-	-	-	gi|426258690|ref|XP_004022941.1|/2.67658e-166/PREDICTED: olfactory receptor 7A17-like [Ovis aries]
gi|548457285|ref|XM_005677422.1|	2865	0	3	0.001	0.171291	7.42031	Up	0.131572	0.26878	-	-	-	GO:0005488//binding	GO:0048513//organ development	gi|426216731|ref|XP_004002611.1|/5.23665e-147/PREDICTED: pygopus homolog 2 [Ovis aries]
gi|548485291|ref|XM_005686485.1|	955	0	1	0.001	0.171291	7.42031	Up	0.512976	0.656471	-	K13096|1|5e-06|52.4|hmg:100202940|splicing factor 4	GO:0044464//cell part	GO:0005488//binding	-	gi|426223819|ref|XP_004006071.1|/5.2846e-122/PREDICTED: coiled-coil domain-containing protein 75 [Ovis aries]
gi|548463589|ref|XM_005679305.1|	1914	0	2	0.001	0.170933	7.41729	Up	0.259794	0.431305	-	K14738|1|0.0|945|cfa:482291|metalloreductase STEAP2 [EC:1.16.1.-]	GO:0005768//endosome;GO:0031228//intrinsic to Golgi membrane;GO:0005798//Golgi-associated vesicle	GO:0046914//transition metal ion binding;GO:0050662//coenzyme binding;GO:0003824//catalytic activity	GO:0006892//post-Golgi vesicle-mediated transport;GO:0009719;GO:0006091//generation of precursor metabolites and energy;GO:0000041//transition metal ion transport;GO:0006887//exocytosis	gi|431839043|gb|ELK00971.1|/0/Metalloreductase STEAP2 [Pteropus alecto]
gi|548518986|ref|XM_005697074.1|	958	0	1	0.001	0.170755	7.41578	Up	0.512976	0.657448	-	K12757|1|2e-88|325|mdo:100012236|myosin regulatory light chain 12	GO:0015629//actin cytoskeleton	GO:0017111//nucleoside-triphosphatase activity;GO:0046872//metal ion binding	-	gi|444727213|gb|ELW67716.1|/1.90728e-87/Myosin regulatory light polypeptide 9 [Tupaia chinensis]
gi|548485417|ref|XM_005686538.1|	2876	0	3	0.001	0.170636	7.41478	Up	0.131572	0.264309	-	K08878|1|3e-06|55.1|bta:789892|breakpoint cluster region protein [EC:2.7.11.1];K08810|2|7e-06|53.9|api:100169491|triple functional domain protein [EC:2.7.11.1];K05723|3|7e-06|53.9|spu:580410|FYVE, RhoGEF and PH domain containing 4	-	-	-	gi|301777356|ref|XP_002924099.1|/0/PREDICTED: hypothetical protein LOC100483775 [Ailuropoda melanoleuca]
gi|548516153|ref|XM_005696081.1|	960	0	1	0.001	0.170399	7.41277	Up	0.512976	0.672815	-	K09228|1|4e-49|195|ptr:455890|KRAB domain-containing zinc finger protein	GO:0043231//intracellular membrane-bounded organelle	GO:0046914//transition metal ion binding;GO:0003676//nucleic acid binding	GO:0006935//chemotaxis;GO:0007409//axonogenesis;GO:0007420//brain development;GO:0007610//behavior	gi|440908395|gb|ELR58412.1|/0/Fez family zinc finger protein 2, partial [Bos grunniens mutus]
gi|548473999|ref|XM_005682864.1|	960	0	1	0.001	0.170399	7.41277	Up	0.512976	0.650185	-	K04257|1|3e-173|607|bta:511141|olfactory receptor	GO:0031224//intrinsic to membrane	GO:0004930//G-protein coupled receptor activity	GO:0023052//signaling;GO:0007606//sensory perception of chemical stimulus	gi|426230877|ref|XP_004009485.1|/8.96436e-178/PREDICTED: olfactory receptor 2T6-like [Ovis aries]
gi|548524285|ref|XM_005698789.1|	2884	0	3	0.001	0.170163	7.41077	Up	0.131572	0.266408	-	K15444|1|5e-53|185|bfo:BRAFLDRAFT_90673|tRNA (uracil-5-)-methyltransferase TRM9 [EC:2.1.1.229]	-	GO:0016741	-	gi|426256332|ref|XP_004021794.1|/0/PREDICTED: putative methyltransferase KIAA1456 homolog [Ovis aries]
gi|548470986|ref|XM_005681886.1|	966	0	1	0.001	0.169341	7.40378	Up	0.512976	0.666507	-	-	-	-	-	gi|426232287|ref|XP_004010163.1|/1.16482e-116/PREDICTED: uncharacterized protein LOC101112981 [Ovis aries]
gi|548495428|ref|XM_005689781.1|	966	0	1	0.001	0.169341	7.40378	Up	0.512976	0.656308	-	K04257|1|5e-171|600|bta:504568|olfactory receptor	GO:0031224//intrinsic to membrane	GO:0004930//G-protein coupled receptor activity	GO:0007166//cell surface receptor signaling pathway;GO:0007606//sensory perception of chemical stimulus	gi|426244936|ref|XP_004016272.1|/1.3538e-173/PREDICTED: olfactory receptor 52N1-like [Ovis aries]
gi|548497010|ref|XM_005690292.1|	967	0	1	0.001	0.169166	7.40229	Up	0.512976	0.643862	-	K04257|1|3e-130|464|ecb:100067663|olfactory receptor	-	-	-	gi|426246183|ref|XP_004016874.1|/6.95289e-170/PREDICTED: olfactory receptor 5B12-like [Ovis aries]
gi|548522131|ref|XM_005698087.1|	969	0	1	0.001	0.168816	7.39931	Up	0.512976	0.67569	-	K04257|1|1e-153|543|bta:514702|olfactory receptor	GO:0031224//intrinsic to membrane	GO:0004930//G-protein coupled receptor activity	GO:0007166//cell surface receptor signaling pathway	gi|426258963|ref|XP_004023072.1|/8.76465e-165/PREDICTED: olfactory receptor 2AE1-like, partial [Ovis aries]
gi|548512998|ref|XM_005695023.1|	969	0	1	0.001	0.168816	7.39931	Up	0.512976	0.640553	-	-	-	-	-	gi|426248692|ref|XP_004018094.1|/0/PREDICTED: myeloid-associated differentiation marker-like [Ovis aries]
gi|548492682|ref|XM_005688957.1|	971	0	1	0.001	0.168469	7.39634	Up	0.512976	0.650305	-	K01852|1|1e-55|217|spu:576764|lanosterol synthase [EC:5.4.99.7];K06268|2|1e-12|74.7|bta:617585|protein phosphatase 3, regulatory subunit;K08328|4|3e-11|69.7|xtr:100489509|guanylate cyclase activator 1	-	GO:0046872//metal ion binding	-	gi|440909121|gb|ELR59066.1|/2.26007e-120/EF-hand calcium-binding domain-containing protein 1, partial [Bos grunniens mutus]
gi|548482224|ref|XM_005685442.1|	972	0	1	0.001	0.168295	7.39485	Up	0.512976	0.647166	-	K04257|1|2e-171|602|bta:785022|olfactory receptor	GO:0031224//intrinsic to membrane	GO:0004930//G-protein coupled receptor activity	GO:0023052//signaling;GO:0007606//sensory perception of chemical stimulus	gi|296483443|tpg|DAA25558.1|/1.4034e-170/TPA: olfactory receptor, family 4, subfamily F, member 15-like [Bos taurus]
gi|548531304|ref|XM_005700772.1|	974	0	1	0.001	0.16795	7.39189	Up	0.512976	0.657489	-	K12865|1|3e-115|415|bta:534894|polyglutamine-binding protein 1	GO:0031981//nuclear lumen	GO:0003676//nucleic acid binding;GO:0003712//transcription cofactor activity	GO:0006351//transcription, DNA-dependent	gi|114052004|ref|NP_001039854.1|/2.43303e-114/polyglutamine-binding protein 1 [Bos taurus]
gi|548457057|ref|XM_005677311.1|	975	0	1	0.001	0.167777	7.39041	Up	0.512976	0.661637	-	K04257|1|1e-169|595|bta:513494|olfactory receptor	GO:0031224//intrinsic to membrane	GO:0004930//G-protein coupled receptor activity	GO:0007606//sensory perception of chemical stimulus	gi|426219063|ref|XP_004003749.1|/5.92712e-169/PREDICTED: olfactory receptor 10X1-like [Ovis aries]
gi|548457242|ref|XR_309856.1|	1954	0	2	0.001	0.167434	7.38745	Up	0.259794	0.43579	-	K01201|1|0.0|1045|bta:537087|glucosylceramidase [EC:3.2.1.45]	GO:0005764//lysosome	GO:0004553//hydrolase activity, hydrolyzing O-glycosyl compounds;GO:0043167//ion binding	GO:0006643//membrane lipid metabolic process;GO:0007033//vacuole organization	gi|426216767|ref|XP_004002629.1|/0/PREDICTED: glucosylceramidase isoform 1 [Ovis aries]
gi|548460655|ref|XM_005678514.1|	2931	0	3	0.001	0.167434	7.38745	Up	0.131572	0.263745	-	K09666|1|0.0|1329|ptr:456564|beta-1,2-N-acetylglucosaminyltransferase [EC:2.4.1.-]	GO:0012505//endomembrane system;GO:0043231//intracellular membrane-bounded organelle;GO:0031224//intrinsic to membrane	GO:0008375//acetylglucosaminyltransferase activity	GO:0006486//protein glycosylation	gi|397483217|ref|XP_003812800.1|/0/PREDICTED: protein O-linked-mannose beta-1,2-N-acetylglucosaminyltransferase 1 [Pan paniscus]
gi|548472781|ref|XM_005682439.1|	978	0	1	0.001	0.167263	7.38597	Up	0.512976	0.668273	-	K04257|1|1e-130|466|bta:618690|olfactory receptor	-	-	-	gi|426230547|ref|XP_004009331.1|/4.30958e-135/PREDICTED: olfactory receptor 18-like [Ovis aries]
gi|548497425|ref|XM_005690350.1|	978	0	1	0.001	0.167263	7.38597	Up	0.512976	0.651665	-	K04257|1|4e-145|514|bta:514071|olfactory receptor	GO:0031224//intrinsic to membrane	GO:0004871//signal transducer activity	-	gi|296479474|tpg|DAA21589.1|/2.97756e-144/TPA: odorant receptor MOR10-like [Bos taurus]
gi|548499643|ref|XM_005691061.1|	4895	0	5	0.001	0.167092	7.3845	Up	0.0337466	0.0914928	-	K06478|1|0.0|1816|bta:407152|protein tyrosine phosphatase, receptor type, C [EC:3.1.3.48]	GO:0044459//plasma membrane part	GO:0004725//protein tyrosine phosphatase activity;GO:0019900//kinase binding	GO:0048731;GO:0048519//negative regulation of biological process;GO:0033673//negative regulation of kinase activity;GO:0050851//antigen receptor-mediated signaling pathway;GO:0030888//regulation of B cell proliferation;GO:0010564//regulation of cell cycle process;GO:0002377//immunoglobulin production;GO:0042110//T cell activation;GO:0009966//regulation of signal transduction;GO:0006935//chemotaxi…	gi|426240159|ref|XP_004013981.1|/0/PREDICTED: receptor-type tyrosine-protein phosphatase C [Ovis aries]
gi|548471686|ref|XM_005682159.1|	981	0	1	0.001	0.166751	7.38155	Up	0.512976	0.644842	-	K09628|1|5e-55|215|rno:287108|protease, serine 27 [EC:3.4.21.-]	-	GO:0004175//endopeptidase activity	GO:0019538//protein metabolic process	gi|426230232|ref|XP_004009181.1|/3.38394e-168/PREDICTED: serine protease 38 [Ovis aries]
gi|548474775|ref|XM_005683106.1|	1966	0	2	0.001	0.166412	7.37862	Up	0.259794	0.433816	-	K04354|1|0.0|837|ecb:100060957|protein phosphatase 2 (formerly 2A), regulatory subunit B	GO:0031966//mitochondrial membrane;GO:0008287//protein serine/threonine phosphatase complex;GO:0043232	GO:0019888//protein phosphatase regulator activity;GO:0005515//protein binding	GO:0043666//regulation of phosphoprotein phosphatase activity;GO:0043065//positive regulation of apoptotic process;GO:0008053//mitochondrial fusion;GO:0023052//signaling;GO:0006605//protein targeting	gi|426229816|ref|XP_004008979.1|/0/PREDICTED: serine/threonine-protein phosphatase 2A 55 kDa regulatory subunit B beta isoform isoform 4 [Ovis aries]
gi|548507521|ref|XR_310782.1|	984	0	1	0.001	0.166243	7.37715	Up	0.512976	0.672388	-	K04257|1|8e-164|576|ecb:100072547|olfactory receptor	GO:0016021//integral to membrane	GO:0004930//G-protein coupled receptor activity	GO:0006606//protein import into nucleus;GO:0007166//cell surface receptor signaling pathway;GO:0007606//sensory perception of chemical stimulus;GO:0009566//fertilization;GO:0042221//response to chemical stimulus	gi|440909785|gb|ELR59660.1|/4.14742e-170/Olfactory receptor 1D2, partial [Bos grunniens mutus]
gi|548480968|ref|XM_005685081.1|	2953	0	3	0.001	0.166187	7.37666	Up	0.131572	0.266487	-	K14079|1|0.0|978|bta:533862|poly(A) RNA polymerase GLD2 [EC:2.7.7.19]	GO:0031379//RNA-directed RNA polymerase complex;GO:0043231//intracellular membrane-bounded organelle	GO:0070566//adenylyltransferase activity;GO:0032559	GO:0031123//RNA 3'-end processing;GO:0000956//nuclear-transcribed mRNA catabolic process	gi|426232500|ref|XP_004010260.1|/0/PREDICTED: poly(A) RNA polymerase GLD2 [Ovis aries]
gi|548514016|ref|XM_005695361.1|	990	0	1	0.001	0.165235	7.36838	Up	0.512976	0.640398	-	K04525|1|7e-134|477|bta:505820|serpin peptidase inhibitor, clade A, member 3	GO:0044421//extracellular region part;GO:0030141//secretory granule	GO:0004866//endopeptidase inhibitor activity	GO:0010466//negative regulation of peptidase activity;GO:0006508//proteolysis	gi|426248551|ref|XP_004018026.1|/1.23052e-137/PREDICTED: serpin A3-8-like [Ovis aries]
[truncated: 19,594 more rows]
