# Supplementary material for: Comparative analysis of differentially expressed genes between the ovaries from pregnant and nonpregnant goats using RNA-Seq
Source: J Biol Res (Thessalon). 2019 May 6;26:3. doi: 10.1186/s40709-019-0095-9 (PMC6503366; doi:10.1186/s40709-019-0095-9)
Supplement: Supplementary file 5 — Additional file 5. Differential gene detected in two libraries. [file 40709_2019_95_MOESM5_ESM.xls]

## Sheet: Non-pregnant-Ovary-VS-Pregnant-
geneID	geneLength	Non-pregnant-Ovary-Expression	Pregnant-Ovary-Expression	Non-pregnant-Ovary-RPKM	Pregnant-Ovary-RPKM	log2 Ratio(Pregnant-Ovary/Non-pregnant-Ovary)	Up-Down-Regulation(Pregnant-Ovary/Non-pregnant-Ovary)	P-value	FDR	Symbol	KEGG Orthology	GO Component	GO Function	GO Process	Blast nr
gi|548535987|ref|XM_005702154.1|	559	0	1346	0.001	393.887	18.5874	Up	0	0	-	K00497|1|1e-97|355|bta:282422|cytochrome P450, family 11, subfamily B1 (steroid 11beta-monooxygenase) [EC:1.14.15.4];K07433|5|1e-72|272|hsa:1585|cytochrome P450, family 11, subfamily B2 (steroid 11beta-monooxygenase / corticosterone 18-monooxygenase) [EC:1.14.15.4 1.14.15.5]	GO:0005740//mitochondrial envelope	GO:0005506//iron ion binding;GO:0008395//steroid hydroxylase activity	GO:0008202//steroid metabolic process	gi|115430087|ref|NP_001068568.1|/7.01474e-103/cytochrome P450 11B1, mitochondrial precursor [Ovis aries]
gi|548534902|ref|XM_005701855.1|	411	0	230	0.001	91.5428	16.4822	Up	1.11758e-68	6.32303e-67	-	K00678|1|3e-11|67.4|xtr:100485002|phosphatidylcholine-retinol O-acyltransferase [EC:2.3.1.135]	-	-	-	gi|426251942|ref|XP_004019678.1|/2.76631e-51/PREDICTED: group XVI phospholipase A1/A2-like [Ovis aries]
gi|548450426|ref|XM_005675139.1|	631	0	197	0.001	51.0711	15.6402	Up	6.29028e-59	2.94559e-57	-	K05237|1|4e-60|231|ecb:100059610|somatostatin	GO:0044297//cell body;GO:0044421//extracellular region part	GO:0005102//receptor binding	GO:0016477//cell migration;GO:0001101//response to acid;GO:0009725//response to hormone stimulus;GO:0007267//cell-cell signaling;GO:0031667//response to nutrient levels;GO:0006970//response to osmotic stress;GO:0032501//multicellular organismal process;GO:0008283//cell proliferation;GO:0007166//cell surface receptor signaling pathway	gi|57163953|ref|NP_001009196.1|/2.88747e-59/somatostatin precursor [Ovis aries]
gi|548458766|ref|XM_005677961.1|	3309	0	444	0.001	21.9495	14.4219	Up	6.58346e-132	6.93648e-130	-	-	-	-	-	gi|296489411|tpg|DAA31524.1|/0/TPA: KIAA1324-like [Bos taurus]
gi|548517293|ref|XM_005696422.1|	1079	0	100	0.001	15.1606	13.888	Up	2.87686e-30	7.50127e-29	-	K00799|1|8e-104|377|bta:777644|glutathione S-transferase [EC:2.5.1.18]	GO:0044424//intracellular part	GO:0016765//transferase activity, transferring alkyl or aryl (other than methyl) groups	GO:0006790//sulfur compound metabolic process	gi|426250439|ref|XP_004018944.1|/1.85125e-113/PREDICTED: glutathione S-transferase A2 [Ovis aries]
gi|548514090|ref|XM_005695396.1|	1210	0	98	0.001	13.2489	13.6936	Up	1.12163e-29	2.88454e-28	-	K03984|1|0.0|652|bta:280699|alpha-1-antitrypsin	GO:0044421//extracellular region part	GO:0019899//enzyme binding;GO:0004866//endopeptidase inhibitor activity	GO:0010466//negative regulation of peptidase activity;GO:0002526//acute inflammatory response;GO:0006508//proteolysis	gi|385682605|gb|AFI71068.1|/0/alpha-1-antitrypsin transcript variant 1 [Ovis aries]
gi|548492105|ref|XM_005688802.1|	612	0	36	0.001	9.62253	13.2322	Up	2.3376e-11	2.59956e-10	-	-	GO:0044425//membrane part	-	GO:0008283//cell proliferation;GO:0012501//programmed cell death;GO:0030330//DNA damage response, signal transduction by p53 class mediator	gi|440889999|gb|ELR44743.1|/1.87691e-76/Glycosyl-phosphatidylinositol-anchored molecule-like protein [Bos grunniens mutus]
gi|548487136|ref|XM_005687071.1|	1161	0	62	0.001	8.7357	13.0927	Up	4.86008e-19	8.43408e-18	-	K04914|1|6e-98|358|bta:519188|potassium channel subfamily K member 3	GO:0016021//integral to membrane	GO:0005249//voltage-gated potassium channel activity;GO:0004871//signal transducer activity;GO:0042802//identical protein binding;GO:0046983//protein dimerization activity	GO:0001666//response to hypoxia;GO:0007417//central nervous system development;GO:0007267//cell-cell signaling;GO:0048839//inner ear development;GO:0010043//response to zinc ion;GO:0034220//ion transmembrane transport;GO:0030001//metal ion transport;GO:0051480//cytosolic calcium ion homeostasis	gi|297458680|ref|XP_597401.4|/1.60125e-97/PREDICTED: potassium channel subfamily K member 3 [Bos taurus]
gi|548511221|ref|XM_005694429.1|	948	0	50	0.001	8.6278	13.0748	Up	1.70703e-15	2.46344e-14	-	K09402|1|1e-72|273|bta:505891|forkhead box protein J1	GO:0043234//protein complex;GO:0043231//intracellular membrane-bounded organelle	GO:0043566//structure-specific DNA binding;GO:0005515//protein binding;GO:0043565//sequence-specific DNA binding;GO:0000981//sequence-specific DNA binding RNA polymerase II transcription factor activity	GO:0002467//germinal center formation;GO:0002510;GO:0032321//positive regulation of Rho GTPase activity;GO:0007010//cytoskeleton organization;GO:0035088//establishment or maintenance of apical/basal cell polarity;GO:0048232//male gamete generation;GO:0010927;GO:0033077//T cell differentiation in thymus;GO:0043433//negative regulation of sequence-specific DNA binding transcription factor activity;…	gi|395533007|ref|XP_003768555.1|/5.473e-79/PREDICTED: uncharacterized protein LOC100915773 [Sarcophilus harrisii]
gi|548513831|ref|XM_005695270.1|	1128	0	50	0.001	7.25102	12.824	Up	1.70703e-15	2.46516e-14	-	K04217|1|0.0|650|ssc:397004|somatostatin receptor 1	GO:0016021//integral to membrane;GO:0044424//intracellular part	GO:0008188//neuropeptide receptor activity	GO:0022037//metencephalon development;GO:0030098//lymphocyte differentiation;GO:0007186//G-protein coupled receptor signaling pathway;GO:0031667//response to nutrient levels;GO:0048232//male gamete generation;GO:0032355//response to estradiol stimulus;GO:0007154//cell communication;GO:0008283//cell proliferation;GO:0006950//response to stress	gi|471377484|ref|XP_004376551.1|/0/PREDICTED: somatostatin receptor type 1 [Trichechus manatus latirostris]
gi|548452152|ref|XM_005675635.1|	828	0	34	0.001	6.71718	12.7136	Up	9.1139e-11	9.70161e-10	-	K12316|1|7e-06|51.6|mdo:100028995|lysosomal alpha-glucosidase [EC:3.2.1.20];K01176|2|9e-06|51.2|cin:100183623|alpha-amylase [EC:3.2.1.1]	GO:0033166;GO:0016023//cytoplasmic membrane-bounded vesicle	-	GO:0009725//response to hormone stimulus;GO:0032501//multicellular organismal process;GO:0006950//response to stress	gi|426218347|ref|XP_004003410.1|/1.90368e-34/PREDICTED: trefoil factor 3 [Ovis aries]
gi|548485317|ref|XM_005686498.1|	1814	0	67	0.001	6.04193	12.5608	Up	1.61924e-20	2.97499e-19	-	K00683|1|3e-179|629|bta:281437|glutaminyl-peptide cyclotransferase [EC:2.3.2.5]	-	GO:0016755;GO:0016787//hydrolase activity;GO:0016747//transferase activity, transferring acyl groups other than amino-acyl groups;GO:0043169//cation binding	GO:0019538//protein metabolic process;GO:0043412//macromolecule modification	gi|261244988|ref|NP_001159650.1|/0/glutaminyl-peptide cyclotransferase precursor [Ovis aries]
gi|548468835|ref|XM_005681214.1|	1427	0	52	0.001	5.96098	12.5413	Up	4.37832e-16	6.54245e-15	-	-	-	-	-	gi|426225903|ref|XP_004007098.1|/1.10375e-178/PREDICTED: RIB43A-like with coiled-coils protein 2 [Ovis aries]
gi|548527669|ref|XM_005699762.1|	1632	0	57	0.001	5.71338	12.4801	Up	1.45873e-17	2.35714e-16	-	-	-	-	-	gi|426251858|ref|XP_004019638.1|/0/PREDICTED: protein phosphatase 1 regulatory subunit 32 [Ovis aries]
gi|548534251|ref|XM_005701574.1|	508	0	17	0.001	5.47424	12.4184	Up	9.60802e-06	5.97636e-05	-	K13952|1|1e-61|235|bta:510551|alcohol dehydrogenase 6 [EC:1.1.1.1]	GO:0044444//cytoplasmic part	GO:0046914//transition metal ion binding;GO:0016616//oxidoreductase activity, acting on the CH-OH group of donors, NAD or NADP as acceptor	GO:0006067//ethanol metabolic process;GO:0010033//response to organic substance;GO:0044237//cellular metabolic process	gi|114051469|ref|NP_001039522.1|/8.63138e-61/alcohol dehydrogenase 6 [Bos taurus]
gi|548526891|ref|XM_005699546.1|	595	0	19	0.001	5.22366	12.3508	Up	2.46434e-06	1.67736e-05	-	-	GO:0034358//plasma lipoprotein particle	-	GO:0002526//acute inflammatory response	gi|147744660|gb|ABQ51197.1|/1.42059e-70/serum amyloid A3 [Capra hircus]
gi|548449904|ref|XM_005675043.1|	887	0	28	0.001	5.16384	12.3342	Up	5.40136e-09	4.94211e-08	-	-	-	GO:0005488//binding;GO:0019887//protein kinase regulator activity	GO:0019222//regulation of metabolic process;GO:0023052//signaling;GO:0016310//phosphorylation	gi|444720862|gb|ELW61630.1|/1.19182e-117/Ropporin-1 [Tupaia chinensis]
gi|548452847|ref|XM_005675781.1|	737	0	21	0.001	4.66112	12.1865	Up	6.32074e-07	4.62379e-06	-	-	-	-	-	gi|440900492|gb|ELR51619.1|/8.68796e-38/hypothetical protein M91_02722 [Bos grunniens mutus]
gi|548458219|ref|XM_005677710.1|	783	0	22	0.001	4.5962	12.1662	Up	3.20112e-07	2.42949e-06	-	K11252|1|1e-42|173|cfa:100856099|histone H2B	GO:0043231//intracellular membrane-bounded organelle	GO:0003676//nucleic acid binding	GO:0034728//nucleosome organization	gi|466087662|ref|XP_004286153.1|/1.11609e-41/PREDICTED: histone H2B type 1-L-like [Orcinus orca]
gi|548491645|ref|XM_005688585.1|	658	0	17	0.001	4.22631	12.0452	Up	9.60802e-06	5.97996e-05	-	-	-	GO:0004857//enzyme inhibitor activity	-	gi|440899170|gb|ELR50517.1|/2.95621e-65/Elafin [Bos grunniens mutus]
gi|548467212|ref|XM_005680711.1|	1028	0	25	0.001	3.97819	11.9579	Up	4.15816e-08	3.48641e-07	-	-	GO:0043231//intracellular membrane-bounded organelle;GO:0044421//extracellular region part	GO:0005102//receptor binding	GO:0002062//chondrocyte differentiation;GO:0001649//osteoblast differentiation;GO:0060560//developmental growth involved in morphogenesis;GO:0051604//protein maturation;GO:0008283//cell proliferation;GO:0043392//negative regulation of DNA binding;GO:0007154//cell communication;GO:0006171//cAMP biosynthetic process;GO:0007188//adenylate cyclase-modulating G-protein coupled receptor signaling pathw…	gi|300827237|gb|ADK36630.1|/2.43605e-75/parathyroid hormone-like protein [Capra hircus]
gi|548518369|ref|XM_005696786.1|	2331	0	54	0.001	3.78957	11.8878	Up	1.12299e-16	1.73066e-15	-	K08805|1|7e-23|110|dre:572548|doublecortin and CaM kinase-like 1 [EC:2.7.11.1]	-	-	GO:0048731;GO:0006952//defense response;GO:0016477//cell migration;GO:0007165//signal transduction	gi|296474086|tpg|DAA16201.1|/0/TPA: doublecortin-like kinase 1-like [Bos taurus]
gi|548458644|ref|XM_005677902.1|	605	0	14	0.001	3.78539	11.8862	Up	7.39662e-05	0.000402073	-	-	-	-	-	gi|426216220|ref|XP_004002364.1|/4.1126e-113/PREDICTED: protein pitchfork-like [Ovis aries]
gi|548479428|ref|XM_005684508.1|	1424	0	30	0.001	3.44627	11.7508	Up	1.38538e-09	1.34317e-08	-	-	-	GO:0030291//protein serine/threonine kinase inhibitor activity	GO:0033673//negative regulation of kinase activity	gi|440910644|gb|ELR60416.1|/1.6048e-28/cAMP-dependent protein kinase inhibitor beta, partial [Bos grunniens mutus]
gi|548466106|ref|XM_005680319.1|	954	0	20	0.001	3.42941	11.7437	Up	1.24806e-06	8.8296e-06	-	K11154|1|2e-139|495|bta:519940|retinol dehydrogenase 16 [EC:1.1.1.-]	-	GO:0003824//catalytic activity	GO:0008152//metabolic process	gi|440901125|gb|ELR52123.1|/1.6276e-155/hypothetical protein M91_11230 [Bos grunniens mutus]
gi|548526126|ref|XM_005699272.1|	947	0	19	0.001	3.28203	11.6804	Up	2.46434e-06	1.67681e-05	-	-	-	GO:0005488//binding	-	gi|426255868|ref|XP_004021570.1|/4.14846e-95/PREDICTED: DPY30 domain-containing protein 2 isoform 1 [Ovis aries]
gi|548449603|ref|XM_005674901.1|	909	0	18	0.001	3.23927	11.6615	Up	4.86594e-06	3.17694e-05	-	-	-	-	-	gi|426215790|ref|XP_004002152.1|/1.1939e-128/PREDICTED: developmental pluripotency-associated protein 4-like [Ovis aries]
gi|548470731|ref|XM_005681804.1|	975	0	19	0.001	3.18777	11.6383	Up	2.46434e-06	1.67625e-05	-	K10032|1|2e-36|153|bta:511674|C-X-C motif chemokine 13	-	GO:0005125//cytokine activity	GO:0050896//response to stimulus;GO:0051480//cytosolic calcium ion homeostasis;GO:0048534;GO:0007154//cell communication	gi|426231910|ref|XP_004009980.1|/2.247e-43/PREDICTED: c-X-C motif chemokine 13 [Ovis aries]
gi|548499840|ref|XM_005691156.1|	1568	0	30	0.001	3.12978	11.6118	Up	1.38538e-09	1.34254e-08	-	K03905|1|0.0|776|bta:280792|fibrinogen gamma chain	GO:0005615//extracellular space;GO:0009986//cell surface;GO:0031091//platelet alpha granule;GO:0016020//membrane	GO:0005515//protein binding;GO:0043498//cell surface binding	GO:0010038//response to metal ion;GO:0001775//cell activation;GO:0006887//exocytosis;GO:0023052//signaling;GO:0043623//cellular protein complex assembly;GO:0007599//hemostasis	gi|426246913|ref|XP_004017231.1|/0/PREDICTED: fibrinogen gamma-B chain-like [Ovis aries]
gi|548472536|ref|XM_005682383.1|	1053	0	20	0.001	3.10699	11.6013	Up	1.24806e-06	8.83263e-06	-	-	-	-	-	gi|426230596|ref|XP_004009353.1|/8.78968e-153/PREDICTED: coiled-coil domain-containing protein 159 [Ovis aries]
gi|548510159|ref|XM_005694196.1|	1557	0	29	0.001	3.04683	11.5731	Up	2.7355e-09	2.58067e-08	-	K06087|1|8e-70|265|bta:512975|claudin	GO:0030054//cell junction	GO:0005515//protein binding	-	gi|297206793|ref|NP_001171947.1|/2.10472e-69/claudin-7 precursor [Ovis aries]
gi|548528321|ref|XM_005700030.1|	1026	0	18	0.001	2.86988	11.4868	Up	4.86594e-06	3.17192e-05	-	K15290|1|9e-15|81.6|phu:Phum_PHUM531060|synaptotagmin-1	GO:0044464//cell part	-	-	gi|426252138|ref|XP_004019775.1|/5.95766e-82/PREDICTED: LOW QUALITY PROTEIN: double C2-like domain-containing protein gamma-like [Ovis aries]
gi|548455706|ref|XM_005676929.1|	987	0	17	0.001	2.81754	11.4602	Up	9.60802e-06	5.97456e-05	-	-	-	-	-	gi|426222593|ref|XP_004005472.1|/8.21565e-150/PREDICTED: LOW QUALITY PROTEIN: uncharacterized protein C2orf62 homolog [Ovis aries]
gi|548519176|ref|XM_005697161.1|	1106	0	18	0.001	2.66229	11.3785	Up	4.86594e-06	3.17393e-05	-	K04200|1|6e-153|540|bta:281299|melanocortin 2 receptor	GO:0016021//integral to membrane	GO:0004977//melanocortin receptor activity	GO:0007186//G-protein coupled receptor signaling pathway;GO:0006171//cAMP biosynthetic process	gi|440908815|gb|ELR58798.1|/4.23966e-153/Adrenocorticotropic hormone receptor [Bos grunniens mutus]
gi|548533049|ref|XM_005701288.1|	2581	0	40	0.001	2.53519	11.3079	Up	1.53782e-12	1.8648e-11	-	K08453|1|1e-08|62.8|mcc:704995|G protein-coupled receptor 110;K08458|5|4e-06|54.7|mdo:100014662|G protein-coupled receptor 116	-	-	-	gi|466005343|ref|XP_004269073.1|/0/PREDICTED: uncharacterized protein LOC101278554 [Orcinus orca]
gi|548480848|ref|XM_005685024.1|	921	0	14	0.001	2.4866	11.28	Up	7.39662e-05	0.000401862	-	K03105|1|3e-71|269|bta:514960|signal recognition particle subunit SRP19	GO:0031981//nuclear lumen;GO:0048500//signal recognition particle	GO:0003723//RNA binding	GO:0006613//cotranslational protein targeting to membrane;GO:0042221//response to chemical stimulus	gi|470626232|ref|XP_004320289.1|/3.97198e-71/PREDICTED: signal recognition particle 19 kDa protein isoform 1 [Tursiops truncatus]
gi|548499227|ref|XM_005690858.1|	1045	0	15	0.001	2.34808	11.1973	Up	3.74598e-05	0.00021352	-	K12460|1|1e-15|84.3|rno:116478|ankyrin repeat-rich membrane spanning protein;K15503|5|5e-15|82.4|spu:755521|serine/threonine-protein phosphatase 6 regulatory ankyrin repeat subunit B	-	-	-	gi|470611769|ref|XP_004315840.1|/9.41828e-92/PREDICTED: ankyrin repeat domain-containing protein 65 [Tursiops truncatus]
gi|548499806|ref|XM_005691139.1|	1900	0	27	0.001	2.3246	11.1828	Up	1.06652e-08	9.45672e-08	-	K07750|1|2e-164|579|bta:504481|methylsterol monooxygenase [EC:1.14.13.72]	GO:0031090//organelle membrane;GO:0043231//intracellular membrane-bounded organelle;GO:0031224//intrinsic to membrane	GO:0016709//oxidoreductase activity, acting on paired donors, with incorporation or reduction of molecular oxygen, NAD(P)H as one donor, and incorporation of one atom of oxygen;GO:0046914//transition metal ion binding	GO:0006694//steroid biosynthetic process;GO:0008203//cholesterol metabolic process;GO:0006631//fatty acid metabolic process	gi|426246899|ref|XP_004017224.1|/1.88847e-163/PREDICTED: methylsterol monooxygenase 1 [Ovis aries]
gi|548470608|ref|XM_005681743.1|	1319	0	18	0.001	2.23237	11.1244	Up	4.86594e-06	3.17593e-05	-	K08375|1|0.0|765|bta:530560|neuropeptide FF receptor 2	GO:0005856//cytoskeleton;GO:0016021//integral to membrane	GO:0008528//G-protein coupled peptide receptor activity	GO:0009628//response to abiotic stimulus;GO:0007166//cell surface receptor signaling pathway	gi|440905006|gb|ELR55456.1|/0/Neuropeptide FF receptor 2, partial [Bos grunniens mutus]
gi|548483145|ref|XM_005685715.1|	1548	0	21	0.001	2.21915	11.1158	Up	6.32074e-07	4.62543e-06	-	K09877|1|3e-142|506|bta:516762|aquaporin-9	GO:0016021//integral to membrane;GO:0044459//plasma membrane part;GO:0043227//membrane-bounded organelle	GO:0022804;GO:0005372//water transmembrane transporter activity;GO:0015168//glycerol transmembrane transporter activity;GO:0015205//nucleobase transmembrane transporter activity;GO:0022829//wide pore channel activity;GO:0005342//organic acid transmembrane transporter activity	GO:0015851//nucleobase transport;GO:0015721//bile acid and bile salt transport;GO:0015850//organic hydroxy compound transport;GO:0010038//response to metal ion;GO:0048878//chemical homeostasis;GO:0003008;GO:0002376//immune system process;GO:0008643//carbohydrate transport;GO:0051591//response to cAMP;GO:0042044//fluid transport;GO:0006950//response to stress	gi|426233222|ref|XP_004010616.1|/5.20045e-145/PREDICTED: aquaporin-9 [Ovis aries]
gi|548482723|ref|XM_005685653.1|	1078	0	13	0.001	1.97271	10.946	Up	0.000146049	0.000755528	-	K07826|1|7e-37|155|cfa:610817|guanine nucleotide-binding protein G(I)/G(S)/G(O) subunit gamma-2	GO:0043231//intracellular membrane-bounded organelle;GO:0031234//extrinsic to internal side of plasma membrane	GO:0017111//nucleoside-triphosphatase activity;GO:0005488//binding;GO:0060089	GO:0001775//cell activation;GO:0007267//cell-cell signaling;GO:0033762//response to glucagon stimulus;GO:0009207;GO:0015980//energy derivation by oxidation of organic compounds;GO:0007599//hemostasis;GO:0007166//cell surface receptor signaling pathway	gi|119586069|gb|EAW65665.1|/2.47453e-33/guanine nucleotide binding protein (G protein), gamma 2, isoform CRA_c [Homo sapiens]
gi|548499717|ref|XM_005691095.1|	1246	0	14	0.001	1.83801	10.8439	Up	7.39662e-05	0.000402179	-	K01500|1|9e-169|593|hsa:403314|[EC:3.5.4.-]	-	GO:0046914//transition metal ion binding;GO:0016810//hydrolase activity, acting on carbon-nitrogen (but not peptide) bonds	GO:0006396//RNA processing	gi|426240533|ref|XP_004014153.1|/0/PREDICTED: putative C->U-editing enzyme APOBEC-4 [Ovis aries]
gi|548499838|ref|XM_005691155.1|	1660	0	18	0.001	1.77379	10.7926	Up	4.86594e-06	3.17292e-05	-	K03905|1|0.0|800|bta:280792|fibrinogen gamma chain	GO:0005615//extracellular space;GO:0009986//cell surface;GO:0031091//platelet alpha granule;GO:0016020//membrane	GO:0005515//protein binding;GO:0043498//cell surface binding	GO:0010038//response to metal ion;GO:0001775//cell activation;GO:0006887//exocytosis;GO:0023052//signaling;GO:0043623//cellular protein complex assembly;GO:0007599//hemostasis	gi|426246913|ref|XP_004017231.1|/0/PREDICTED: fibrinogen gamma-B chain-like [Ovis aries]
gi|548487112|ref|XM_005687060.1|	3112	0	32	0.001	1.68209	10.716	Up	3.55334e-10	3.60413e-09	-	-	-	-	-	gi|426226307|ref|XP_004007289.1|/0/PREDICTED: LOW QUALITY PROTEIN: protein FAM179A [Ovis aries]
gi|548528869|ref|XM_005700103.1|	2007	0	20	0.001	1.63013	10.6708	Up	1.24806e-06	8.83565e-06	-	-	-	-	-	gi|440906586|gb|ELR56834.1|/5.65229e-174/Leucine-rich repeat-containing protein 56, partial [Bos grunniens mutus]
gi|548496404|ref|XM_005690089.1|	1826	0	18	0.001	1.61254	10.6551	Up	4.86594e-06	3.17794e-05	-	K05613|1|0.0|1008|bta:541119|solute carrier family 1 (glial high affinity glutamate transporter), member 2	GO:0032589//neuron projection membrane;GO:0030425//dendrite;GO:0031224//intrinsic to membrane	GO:0005283//sodium:amino acid symporter activity;GO:0005310//dicarboxylic acid transmembrane transporter activity;GO:0005313//L-glutamate transmembrane transporter activity	GO:0007267//cell-cell signaling;GO:0040007//growth;GO:0030900//forebrain development;GO:0007610//behavior;GO:0015813//L-glutamate transport;GO:0043090//amino acid import;GO:0001101//response to acid;GO:0010828//positive regulation of glucose transport;GO:0006950//response to stress;GO:0009314//response to radiation	gi|426245984|ref|XP_004016780.1|/0/PREDICTED: excitatory amino acid transporter 2 [Ovis aries]
gi|548517436|ref|XM_005696461.1|	1537	0	15	0.001	1.59645	10.6407	Up	3.74598e-05	0.000213579	-	K09442|1|1e-103|377|bta:497620|SAM pointed domain-containing ETS transcription factor	GO:0043231//intracellular membrane-bounded organelle	GO:0001071//nucleic acid binding transcription factor activity;GO:0003677//DNA binding	GO:0006915//apoptotic process;GO:0000122//negative regulation of transcription from RNA polymerase II promoter;GO:0032501//multicellular organismal process	gi|440909704|gb|ELR59588.1|/8.33282e-103/SAM pointed domain-containing Ets transcription factor [Bos grunniens mutus]
gi|548503328|ref|XM_005692092.1|	1974	0	19	0.001	1.57451	10.6207	Up	2.46434e-06	1.67791e-05	-	K08452|1|0.0|938|bta:529961|G protein-coupled receptor 97	GO:0016020//membrane	-	-	gi|426243546|ref|XP_004015614.1|/0/PREDICTED: probable G-protein coupled receptor 97 [Ovis aries]
gi|548464658|ref|XM_005679815.1|	1473	0	14	0.001	1.55476	10.6025	Up	7.39662e-05	0.000402285	-	K12331|1|6e-15|82.8|xtr:100489979|Rho guanine nucleotide exchange factor 11;K07532|2|5e-14|79.7|dre:571031|Rho guanine nucleotide exchange factor 12	GO:0044464//cell part	GO:0005088//Ras guanyl-nucleotide exchange factor activity	GO:0007266//Rho protein signal transduction	gi|332840293|ref|XP_509263.3|/0/PREDICTED: pleckstrin homology domain-containing family G member 7 [Pan troglodytes]
gi|548512280|ref|XM_005694811.1|	1840	0	17	0.001	1.51137	10.5616	Up	9.60802e-06	5.97816e-05	-	K00827|1|0.0|1030|bta:521553|alanine-glyoxylate transaminase / (R)-3-amino-2-methylpropionate-pyruvate transaminase [EC:2.6.1.44 2.6.1.40]	GO:0044429//mitochondrial part	GO:0008483//transaminase activity;GO:0048037//cofactor binding	GO:0006213//pyrimidine nucleoside metabolic process;GO:0009112;GO:0006081//cellular aldehyde metabolic process	gi|426246648|ref|XP_004017104.1|/0/PREDICTED: alanine--glyoxylate aminotransferase 2, mitochondrial [Ovis aries]
gi|548494117|ref|XM_005689390.1|	3162	0	29	0.001	1.50029	10.551	Up	2.7355e-09	2.58185e-08	-	K01112|1|0.0|1220|bta:536810|[EC:3.1.3.-]	GO:0031090//organelle membrane;GO:0043231//intracellular membrane-bounded organelle	GO:0042802//identical protein binding;GO:0004721//phosphoprotein phosphatase activity	GO:0006464//cellular protein modification process;GO:0051259//protein oligomerization;GO:0006796//phosphate-containing compound metabolic process	gi|440902981|gb|ELR53702.1|/0/Myotubularin-related protein 2 [Bos grunniens mutus]
gi|548454523|ref|XM_005676379.1|	4493	0	40	0.001	1.45634	10.5081	Up	1.53782e-12	1.86589e-11	-	-	-	-	-	gi|426221370|ref|XP_004004883.1|/0/PREDICTED: uncharacterized protein KIAA2012 homolog [Ovis aries]
gi|548479426|ref|XM_005684507.1|	1468	0	13	0.001	1.44862	10.5005	Up	0.000146049	0.000755906	-	-	-	GO:0030291//protein serine/threonine kinase inhibitor activity	GO:0033673//negative regulation of kinase activity	gi|440910644|gb|ELR60416.1|/3.35553e-29/cAMP-dependent protein kinase inhibitor beta, partial [Bos grunniens mutus]
gi|548517878|ref|XM_005696550.1|	1091	1	1479	0.153855	221.759	10.4932	Up	0	0	-	K06712|1|1e-74|280|cfa:481728|butyrophilin	-	-	-	gi|296474333|tpg|DAA16448.1|/3.67716e-109/TPA: enterocytin-like [Bos taurus]
gi|548507532|ref|XM_005693333.1|	2724	0	23	0.001	1.38121	10.4317	Up	1.62119e-07	1.27881e-06	-	K10382|1|1e-12|76.3|dre:100333215|dystonin	-	-	-	gi|426238621|ref|XP_004013248.1|/0/PREDICTED: LOW QUALITY PROTEIN: GAS2-like protein 2 [Ovis aries]
gi|548528904|ref|XM_005700108.1|	1932	0	16	0.001	1.35473	10.4038	Up	1.89714e-05	0.000113296	-	K12642|1|1e-58|228|xla:443776|plakophilin 2;K10387|4|4e-53|210|aml:100468306|plakophilin 1	GO:0005913//cell-cell adherens junction;GO:0043231//intracellular membrane-bounded organelle	-	GO:0009987//cellular process	gi|116003933|ref|NP_001070326.1|/0/plakophilin-3 [Bos taurus]
gi|548519044|ref|XM_005697102.1|	2344	0	19	0.001	1.32597	10.3728	Up	2.46434e-06	1.6757e-05	-	K10451|1|2e-180|633|bta:517316|kelch-like protein 14	-	-	-	gi|426385740|ref|XP_004059360.1|/0/PREDICTED: kelch-like protein 14 [Gorilla gorilla gorilla]
gi|548499197|ref|XM_005690845.1|	2952	0	23	0.001	1.27453	10.3157	Up	1.62119e-07	1.2793e-06	-	K08635|1|2e-50|201|ssc:100512286|membrane metallo-endopeptidase-like 1	-	-	-	gi|194208138|ref|XP_001489186.2|/0/PREDICTED: tetratricopeptide repeat protein 34-like [Equus caballus]
gi|548492496|ref|XM_005688925.1|	783	1	1224	0.214376	255.716	10.2202	Up	0	0	-	K00497|1|2e-86|319|bta:282422|cytochrome P450, family 11, subfamily B1 (steroid 11beta-monooxygenase) [EC:1.14.15.4]	GO:0005740//mitochondrial envelope	GO:0005506//iron ion binding;GO:0008395//steroid hydroxylase activity	GO:0008202//steroid metabolic process	gi|3041670|sp|P51663.2|C11B1_SHEEP/4.62432e-88/RecName: Full=Cytochrome P450 11B1, mitochondrial; AltName: Full=CYPXIB1; AltName: Full=Cytochrome P450C11; AltName: Full=Steroid 11-beta-hydroxylase; Flags: Precursor
gi|548450221|ref|XM_005675102.1|	2152	0	15	0.001	1.14022	10.1551	Up	3.74598e-05	0.000213638	-	K13023|1|0.0|989|bta:614562|carboxypeptidase N regulatory subunit	-	-	-	gi|155372183|ref|NP_001094702.1|/0/carboxypeptidase N subunit 2 precursor [Bos taurus]
gi|548449301|ref|XM_005674756.1|	3463	0	24	0.001	1.1337	10.1468	Up	8.21048e-08	6.67275e-07	-	K06491|1|0.0|1452|bta:535613|neural cell adhesion molecule	GO:0043005//neuron projection;GO:0031224//intrinsic to membrane	-	GO:0016337//cell-cell adhesion	gi|426217241|ref|XP_004002862.1|/0/PREDICTED: neural cell adhesion molecule 2 [Ovis aries]
gi|548512269|ref|XM_005694809.1|	2118	0	13	0.001	1.00405	9.97162	Up	0.000146049	0.000756096	-	K05081|1|0.0|942|bta:281422|prolactin receptor	GO:0031224//intrinsic to membrane	GO:0042277//peptide binding;GO:0043169//cation binding;GO:0004888//transmembrane signaling receptor activity	GO:0007169//transmembrane receptor protein tyrosine kinase signaling pathway	gi|339460411|gb|AEJ76924.1|/0/prolactin receptor long form [Capra hircus]
gi|548509298|ref|XM_005693908.1|	2299	0	13	0.001	0.925002	9.85331	Up	0.000146049	0.000755717	-	K06719|1|8e-18|93.2|rno:498022|CD300 antigen	-	-	-	gi|146186781|gb|AAI40493.1|/3.97399e-110/CD300LG protein [Bos taurus]
gi|548480570|ref|XM_005684891.1|	5443	0	29	0.001	0.871561	9.76746	Up	2.7355e-09	2.58303e-08	-	K08576|1|2e-12|76.6|cbr:CBG18007|calpain-7 [EC:3.4.22.-]	GO:0044464//cell part	GO:0005506//iron ion binding;GO:0004197//cysteine-type endopeptidase activity	GO:0019538//protein metabolic process;GO:0015669//gas transport	gi|426234939|ref|XP_004011449.1|/0/PREDICTED: androglobin [Ovis aries]
gi|548475562|ref|XM_005683351.1|	3485	0	17	0.001	0.797966	9.64018	Up	9.60802e-06	5.98177e-05	-	K05038|1|0.0|1149|bta:539786|solute carrier family 6 (neurotransmitter transporter, amino acid) member 5/7/9/14	GO:0016021//integral to membrane	GO:0015175//neutral amino acid transmembrane transporter activity;GO:0005283//sodium:amino acid symporter activity;GO:0005326//neurotransmitter transporter activity	GO:0003333//amino acid transmembrane transport;GO:0015804//neutral amino acid transport;GO:0035725//sodium ion transmembrane transport	gi|426229898|ref|XP_004009020.1|/0/PREDICTED: sodium-dependent proline transporter [Ovis aries]
gi|548464581|ref|XM_005679778.1|	5056	0	24	0.001	0.776502	9.60085	Up	8.21048e-08	6.67538e-07	-	K11293|1|5e-19|98.6|cbr:CBG03541|protein HIRA/HIR1	-	-	-	gi|426224243|ref|XP_004006283.1|/0/PREDICTED: leucine-rich repeat and IQ domain-containing protein 1 [Ovis aries]
gi|548464461|ref|XM_005679720.1|	3148	0	14	0.001	0.727498	9.5068	Up	7.39662e-05	0.000401967	-	K13136|1|2e-115|417|nvi:100114269|gem associated protein 8;K11452|2|6e-16|87.4|tgu:100222038|chromobox protein 4	GO:0044424//intracellular part	GO:0005099//Ras GTPase activator activity;GO:0005488//binding	GO:0032318//regulation of Ras GTPase activity	gi|296488022|tpg|DAA30135.1|/0/TPA: TBC1 domain family, member 15 [Bos taurus]
gi|548454146|ref|XM_005676195.1|	4183	0	18	0.001	0.703919	9.45927	Up	4.86594e-06	3.17493e-05	-	K04420|1|2e-62|242|spu:577291|mitogen-activated protein kinase kinase kinase 2 [EC:2.7.11.25];K04421|4|4e-60|234|acs:100562159|mitogen-activated protein kinase kinase kinase 3 [EC:2.7.11.25]	-	-	-	gi|426221170|ref|XP_004004783.1|/0/PREDICTED: SPS1/STE20-related protein kinase YSK4 isoform 1 [Ovis aries]
gi|548512959|ref|XM_005695005.1|	3086	0	13	0.001	0.689106	9.42858	Up	0.000146049	0.000756285	-	K01120|1|0.0|1484|bta:506787|3',5'-cyclic-nucleotide phosphodiesterase [EC:3.1.4.17]	GO:0044444//cytoplasmic part	GO:0043169//cation binding;GO:0004871//signal transducer activity;GO:0004114//3',5'-cyclic-nucleotide phosphodiesterase activity	GO:0006351//transcription, DNA-dependent;GO:0009123	gi|426248726|ref|XP_004018110.1|/0/PREDICTED: high affinity cAMP-specific and IBMX-insensitive 3',5'-cyclic phosphodiesterase 8A [Ovis aries]
gi|548463642|ref|XM_005679330.1|	4371	0	16	0.001	0.598794	9.22592	Up	1.89714e-05	0.000113264	-	K14461|1|0.0|2254|bta:539550|Niemann-Pick C1-like protein 1	GO:0031224//intrinsic to membrane;GO:0044459//plasma membrane part;GO:0012506//vesicle membrane	GO:0015248//sterol transporter activity;GO:0004888//transmembrane signaling receptor activity	GO:0055092//sterol homeostasis;GO:0044260;GO:0030301//cholesterol transport;GO:0008203//cholesterol metabolic process	gi|426228429|ref|XP_004008311.1|/0/PREDICTED: niemann-Pick C1-like protein 1 [Ovis aries]
gi|548449456|ref|XM_005674830.1|	5186	0	17	0.001	0.536234	9.06672	Up	9.60802e-06	5.98357e-05	-	K07296|1|3e-25|119|acs:100568236|adiponectin	GO:0044421//extracellular region part	-	-	gi|95768840|gb|ABF57386.1|/2.9752e-132/alpha 1 type VIII collagen precursor [Bos taurus]
gi|548533047|ref|XM_005701287.1|	8463	0	27	0.001	0.521888	9.0276	Up	1.06652e-08	9.46078e-08	-	-	-	-	-	gi|123530|sp|P04929.1|HRPX_PLALO/1.05346e-15/RecName: Full=Histidine-rich glycoprotein; Flags: Precursor
gi|548513289|ref|XM_005695096.1|	698	22	6646	5.2906	1557.55	8.20164	Up	0	0	-	K08754|1|4e-22|105|acs:100555334|fatty acid-binding protein 5, epidermal;K08756|2|2e-21|102|xtr:548661|fatty acid-binding protein 7, brain;K08752|3|3e-21|102|dre:171478|fatty acid-binding protein 3, muscle and heart	GO:0044424//intracellular part	GO:0005501//retinoid binding	GO:0032501//multicellular organismal process;GO:0023052//signaling;GO:0051234//establishment of localization	gi|440896544|gb|ELR48443.1|/4.68724e-75/Cellular retinoic acid-binding protein 1, partial [Bos grunniens mutus]
gi|548522374|ref|XM_005698200.1|	4281	6	1793	0.235258	68.5131	8.18599	Up	0	0	-	K11810|1|0.0|856|bta:538469|MFS transporter, MCP family, solute carrier family 16 (monocarboxylic acid transporters), member 12	-	-	GO:0006810//transport	gi|426253295|ref|XP_004020334.1|/0/PREDICTED: LOW QUALITY PROTEIN: monocarboxylate transporter 12 [Ovis aries]
gi|548517268|ref|XM_005696410.1|	12216	0	15	0.001	0.200863	7.65007	Up	3.74598e-05	0.000213697	-	K05099|1|5e-07|60.1|xla:373551|proto-oncogene tyrosine-protein kinase Met [EC:2.7.10.1];K06822|2|1e-06|58.5|pon:100451917|plexin D	GO:0005815//microtubule organizing center;GO:0046658//anchored to plasma membrane	GO:0005488//binding;GO:0004871//signal transducer activity	GO:0065008;GO:0048523//negative regulation of cellular process;GO:0010927;GO:0007155//cell adhesion;GO:0048513//organ development	gi|426250421|ref|XP_004018935.1|/0/PREDICTED: fibrocystin [Ovis aries]
gi|548467118|ref|XM_005680667.1|	1325	1	196	0.126684	24.1979	7.57751	Up	1.22006e-56	5.56191e-55	-	K08012|1|8e-176|617|bta:507859|neutrophil cytosolic factor 4	GO:0005887//integral to plasma membrane;GO:0044444//cytoplasmic part	GO:0005543//phospholipid binding;GO:0005515//protein binding	GO:0002376//immune system process;GO:0009987//cellular process;GO:0008152//metabolic process	gi|426225237|ref|XP_004006773.1|/4.92846e-178/PREDICTED: neutrophil cytosol factor 4 [Ovis aries]
gi|548481831|ref|XM_005685287.1|	2490	4	575	0.269649	37.7752	7.13021	Up	3.61226e-162	4.54858e-160	-	K13724|1|0.0|1527|bta:525695|aminopeptidase Q [EC:3.4.11.-]	GO:0031224//intrinsic to membrane	GO:0046914//transition metal ion binding;GO:0070011//peptidase activity, acting on L-amino acid peptides	GO:0019538//protein metabolic process	gi|426233793|ref|XP_004010898.1|/0/PREDICTED: aminopeptidase Q-like, partial [Ovis aries]
gi|548524371|ref|XM_005698829.1|	2707	270	27271	16.7422	1647.98	6.62106	Up	0	0	-	-	GO:0005740//mitochondrial envelope	GO:0032934//sterol binding;GO:0015248//sterol transporter activity	GO:0008207//C21-steroid hormone metabolic process;GO:0006694//steroid biosynthetic process;GO:0015918//sterol transport	gi|57163979|ref|NP_001009243.1|/5.24994e-157/steroidogenic acute regulatory protein, mitochondrial precursor [Ovis aries]
gi|548491655|ref|XM_005688590.1|	598	1	90	0.280696	24.6195	6.45465	Up	1.18993e-25	2.63379e-24	-	-	GO:0044421//extracellular region part	GO:0004866//endopeptidase inhibitor activity	GO:0010466//negative regulation of peptidase activity	gi|78126182|ref|NP_001030302.1|/2.14729e-74/antileukoproteinase precursor [Ovis aries]
gi|548477896|ref|XM_005684114.1|	3666	1	89	0.0457873	3.97133	6.43853	Up	2.3243e-25	5.12264e-24	-	K11536|1|0.0|1256|bta:508028|pyrimidine nucleoside transport protein	GO:0031224//intrinsic to membrane	GO:0005415//nucleoside:sodium symporter activity;GO:0005488//binding;GO:0005345//purine nucleobase transmembrane transporter activity	GO:0006139//nucleobase-containing compound metabolic process;GO:0015858//nucleoside transport;GO:0001894//tissue homeostasis	gi|426219899|ref|XP_004004155.1|/0/PREDICTED: solute carrier family 28 member 3 [Ovis aries]
gi|548452158|ref|XM_005675636.1|	633	31	2741	8.22045	708.343	6.42909	Up	4.65E-345	0	-	K01176|1|3e-10|65.5|cin:100183623|alpha-amylase [EC:3.2.1.1]	-	GO:0005102//receptor binding	GO:0032501//multicellular organismal process	gi|426218349|ref|XP_004003411.1|/1.05784e-69/PREDICTED: trefoil factor 2 [Ovis aries]
gi|548455724|ref|XM_005676937.1|	5682	1	84	0.0295418	2.41833	6.35511	Up	6.59728e-24	1.38597e-22	-	-	GO:0031224//intrinsic to membrane	-	-	gi|426222605|ref|XP_004005477.1|/0/PREDICTED: LOW QUALITY PROTEIN: coiled-coil domain-containing protein 108 [Ovis aries]
gi|548483889|ref|XM_005685982.1|	1027	1	75	0.163443	11.9462	6.19162	Up	2.6987e-21	5.11762e-20	-	K00432|1|2e-108|392|bta:533088|glutathione peroxidase [EC:1.11.1.9]	GO:0044424//intracellular part	GO:0004601//peroxidase activity	GO:0002437//inflammatory response to antigenic stimulus;GO:0009608//response to symbiont;GO:0048871//multicellular organismal homeostasis;GO:0008152//metabolic process;GO:0044419//interspecies interaction between organisms	gi|426233530|ref|XP_004010769.1|/1.84799e-107/PREDICTED: LOW QUALITY PROTEIN: glutathione peroxidase 2 [Ovis aries]
gi|548533944|ref|XM_005701527.1|	1250	10	726	1.34285	95.009	6.14469	Up	3.34728e-196	4.83389e-194	-	K13980|1|0.0|721|bta:520508|alcohol dehydrogenase 4 [EC:1.1.1.1]	GO:0005856//cytoskeleton;GO:0044444//cytoplasmic part	GO:0016655//oxidoreductase activity, acting on NAD(P)H, quinone or similar compound as acceptor;GO:0016620//oxidoreductase activity, acting on the aldehyde or oxo group of donors, NAD or NADP as acceptor;GO:0046914//transition metal ion binding;GO:0004033//aldo-keto reductase (NADP) activity;GO:0004022//alcohol dehydrogenase (NAD) activity;GO:0000166//nucleotide binding;GO:0016918//retinal binding	GO:0001523//retinoid metabolic process;GO:0006067//ethanol metabolic process;GO:0051186//cofactor metabolic process	gi|296486721|tpg|DAA28834.1|/0/TPA: alcohol dehydrogenase 4 [Bos taurus]
gi|548510117|ref|XM_005694177.1|	3036	1	71	0.0552886	3.82556	6.11254	Up	3.89192e-20	7.00105e-19	-	K13619|1|9e-10|67.0|ame:724115|phospholipase DDHD1 [EC:3.1.1.-]	GO:0031224//intrinsic to membrane	GO:0005548//phospholipid transporter activity;GO:0046872//metal ion binding;GO:0005102//receptor binding	GO:0050953//sensory perception of light stimulus;GO:0006650//glycerophospholipid metabolic process	gi|359076706|ref|XP_003587453.1|/0/PREDICTED: membrane-associated phosphatidylinositol transfer protein 3-like [Bos taurus]
gi|548449592|ref|XM_005674896.1|	1100	2	133	0.305193	19.7787	6.01808	Up	1.16048e-36	3.59835e-35	-	K06747|1|4e-10|66.2|mmu:242122|immune costimulatory protein B7-H4	GO:0031224//intrinsic to membrane	-	-	gi|440897200|gb|ELR48946.1|/7.23678e-121/HERV-H LTR-associating protein 2, partial [Bos grunniens mutus]
gi|548514984|ref|XM_005695665.1|	3021	4	262	0.222253	14.1869	5.99622	Up	4.89212e-71	2.82199e-69	-	K06114|1|4e-10|68.2|ame:551291|spectrin alpha	GO:0044424//intracellular part	GO:0043169//cation binding	GO:0007165//signal transduction;GO:0009408//response to heat	gi|426249046|ref|XP_004018263.1|/0/PREDICTED: SH3 and cysteine-rich domain-containing protein [Ovis aries]
gi|548512076|ref|XM_005694776.1|	4528	1	63	0.0370707	2.276	5.94008	Up	8.02096e-18	1.30838e-16	-	K06254|1|1e-94|349|bta:525795|agrin;K06255|5|1e-89|333|dre:565429|heparan sulfate proteoglycan 2 (perlecan)	GO:0044459//plasma membrane part;GO:0005578//proteinaceous extracellular matrix	GO:0030247//polysaccharide binding	GO:0043062//extracellular structure organization;GO:0010810//regulation of cell-substrate adhesion;GO:0018149//peptide cross-linking	gi|426246606|ref|XP_004017083.1|/0/PREDICTED: pikachurin isoform 2 [Ovis aries]
gi|548461933|ref|XM_005678877.1|	2178	1	55	0.077069	4.13088	5.74416	Up	1.62879e-15	2.35713e-14	-	K01593|1|0.0|920|bta:280762|aromatic-L-amino-acid decarboxylase [EC:4.1.1.28]	GO:0044444//cytoplasmic part	GO:0031406//carboxylic acid binding;GO:0016831//carboxy-lyase activity;GO:0048037//cofactor binding	GO:0019752//carboxylic acid metabolic process;GO:0009058//biosynthetic process;GO:0048511//rhythmic process;GO:0001505//regulation of neurotransmitter levels;GO:0042221//response to chemical stimulus;GO:0042417//dopamine metabolic process	gi|426227270|ref|XP_004007741.1|/0/PREDICTED: aromatic-L-amino-acid decarboxylase isoform 1 [Ovis aries]
gi|548467923|ref|XM_005680883.1|	5051	1	55	0.0332323	1.78124	5.74416	Up	1.62879e-15	2.35878e-14	-	K03910|1|0.0|1659|mcc:716834|alpha-2-macroglobulin	GO:0005576//extracellular region	GO:0005515//protein binding	-	gi|426227000|ref|XP_004007618.1|/0/PREDICTED: alpha-1-macroglobulin-like [Ovis aries]
gi|548491338|ref|XM_005688500.1|	6127	2	108	0.0547923	2.88346	5.71768	Up	1.88643e-29	4.79762e-28	-	K15621|1|4e-06|55.8|bta:506146|BAI1-associated protein 3	GO:0031224//intrinsic to membrane	-	-	gi|426242009|ref|XP_004014871.1|/0/PREDICTED: fer-1-like protein 4-like [Ovis aries]
gi|548481173|ref|XM_005685173.1|	1041	1	53	0.161245	8.32844	5.69072	Up	6.13148e-15	8.54971e-14	-	K08597|1|5e-117|421|bta:100851477|sentrin-specific protease 8 [EC:3.4.22.-]	-	GO:0070011//peptidase activity, acting on L-amino acid peptides;GO:0005488//binding	GO:0019538//protein metabolic process	gi|426232636|ref|XP_004010327.1|/2.80129e-119/PREDICTED: sentrin-specific protease 8 [Ovis aries]
gi|548460690|ref|XM_005678519.1|	1280	2	104	0.262275	13.2911	5.66324	Up	2.66554e-28	6.56091e-27	-	K06509|1|2e-08|61.2|ssc:100270689|kangai 1	GO:0016020//membrane	-	-	gi|426215436|ref|XP_004001978.1|/9.42564e-94/PREDICTED: tetraspanin-1 [Ovis aries]
gi|548518744|ref|XM_005696956.1|	2266	3	152	0.222228	10.9729	5.62576	Up	9.4667e-41	3.25828e-39	-	K14616|1|5e-28|127|ptr:450327|cubilin	GO:0031224//intrinsic to membrane;GO:0044459//plasma membrane part;GO:0045202//synapse;GO:0044430//cytoskeletal part	GO:0005488//binding;GO:0004871//signal transducer activity	GO:0007611//learning or memory;GO:0007632//visual behavior;GO:0048168//regulation of neuronal synaptic plasticity	gi|426253535|ref|XP_004020448.1|/0/PREDICTED: neuropilin and tolloid-like protein 1 isoform 1 [Ovis aries]
gi|548454250|ref|XM_005676244.1|	1107	20	1003	3.03263	148.215	5.61097	Up	1.84976e-261	3.60371e-259	-	-	-	-	-	gi|440904196|gb|ELR54739.1|/2.64985e-62/Ly6/PLAUR domain-containing protein 1, partial [Bos grunniens mutus]
gi|548458406|ref|XM_005677785.1|	1729	1134	55596	110.092	5260.01	5.57829	Up	3.93E-398	0	-	K00070|1|0.0|745|bta:281824|3beta-hydroxy-delta5-steroid dehydrogenase / steroid delta-isomerase [EC:1.1.1.145 5.3.3.1]	GO:0005789//endoplasmic reticulum membrane;GO:0005740//mitochondrial envelope;GO:0031224//intrinsic to membrane	GO:0033764//steroid dehydrogenase activity, acting on the CH-OH group of donors, NAD or NADP as acceptor;GO:0016863//intramolecular oxidoreductase activity, transposing C=C bonds	GO:0008202//steroid metabolic process	gi|440906469|gb|ELR56725.1|/0/3 beta-hydroxysteroid dehydrogenase/Delta 5-->4-isomerase, partial [Bos grunniens mutus]
gi|548454275|ref|XM_005676256.1|	2623	2	88	0.127988	5.48811	5.42223	Up	1.03119e-23	2.15975e-22	-	-	-	-	-	gi|426221208|ref|XP_004004802.1|/0/PREDICTED: primary ciliary dyskinesia protein 1-like [Ovis aries]
gi|548494073|ref|XM_005689368.1|	1077	6	255	0.935132	38.7314	5.37219	Up	2.881e-66	1.53735e-64	-	K01397|1|1e-125|449|bta:286794|matrix metalloproteinase-7 (matrilysin, uterine) [EC:3.4.24.23]	GO:0031012//extracellular matrix	GO:0004175//endopeptidase activity;GO:0046914//transition metal ion binding	GO:0019538//protein metabolic process;GO:0008283//cell proliferation;GO:0032963//collagen metabolic process	gi|211063451|ref|NP_001129963.1|/2.31526e-132/matrilysin precursor [Ovis aries]
gi|548460430|ref|XM_005678464.1|	2035	5	210	0.412423	16.8808	5.35511	Up	1.0179e-54	4.5012e-53	-	K04260|1|8e-166|584|bta:282330|prostaglandin E receptor 3	GO:0016021//integral to membrane;GO:0012505//endomembrane system	GO:0004955//prostaglandin receptor activity	GO:0001660//fever generation;GO:0010467//gene expression;GO:0003014//renal system process;GO:0015698//inorganic anion transport;GO:0051480//cytosolic calcium ion homeostasis;GO:0007187//G-protein coupled receptor signaling pathway, coupled to cyclic nucleotide second messenger	gi|415730|dbj|BAA04814.1|/9.1563e-180/EP3D receptor [Bos taurus]
gi|548494907|ref|XM_005689529.1|	511	8	326	2.62789	104.36	5.31152	Up	6.30096e-84	4.14398e-82	-	K02975|1|2e-36|151|cfa:479412|small subunit ribosomal protein S25e	GO:0015935//small ribosomal subunit;GO:0031981//nuclear lumen	GO:0003676//nucleic acid binding;GO:0005198//structural molecule activity	GO:0006412//translation;GO:0019080;GO:0031016//pancreas development;GO:0022618//ribonucleoprotein complex assembly	gi|444706073|gb|ELW47435.1|/4.47646e-47/40S ribosomal protein S25 [Tupaia chinensis]
gi|548470331|ref|XM_005681608.1|	1667	1	36	0.100694	3.53269	5.13272	Up	4.50258e-10	4.54239e-09	-	-	GO:0031966//mitochondrial membrane	GO:0005488//binding	GO:0048869//cellular developmental process;GO:0000422//mitochondrion degradation;GO:0033554//cellular response to stress;GO:0048232//male gamete generation;GO:0007005//mitochondrion organization	gi|332319687|sp|E1BLK7.1|MIEAP_BOVIN/0/RecName: Full=Mitochondria-eating protein; AltName: Full=Spermatogenesis-associated protein 18
gi|548520904|ref|XM_005697803.1|	1183	1	34	0.14189	4.70146	5.05026	Up	1.66551e-09	1.60123e-08	-	-	GO:0044464//cell part	-	-	gi|440908434|gb|ELR58448.1|/2.88217e-133/Uroplakin-3b-like protein, partial [Bos grunniens mutus]
gi|548512569|ref|XM_005694858.1|	868	2	68	0.386766	12.8153	5.05026	Up	5.11172e-18	8.4585e-17	-	-	GO:0044424//intracellular part;GO:0005929//cilium	GO:0005488//binding;GO:0019887//protein kinase regulator activity	GO:0023052//signaling;GO:0048870//cell motility	gi|426246708|ref|XP_004017133.1|/1.10957e-120/PREDICTED: LOW QUALITY PROTEIN: ropporin-1-like protein [Ovis aries]
gi|548462127|ref|XM_005678972.1|	2937	2	65	0.114305	3.62033	4.98516	Up	3.61214e-17	5.73361e-16	-	-	-	GO:0005515//protein binding	-	gi|148681975|gb|EDL13922.1|/1.36954e-158/neurexophilin 1, isoform CRA_a [Mus musculus]
gi|548460038|ref|XM_005678273.1|	4623	2	63	0.0726179	2.22923	4.94008	Up	1.32733e-16	2.03343e-15	-	K12796|1|0.0|1860|xtr:780049|erbb2-interacting protein	GO:0005924//cell-substrate adherens junction;GO:0005815//microtubule organizing center;GO:0031981//nuclear lumen	GO:0005488//binding	-	gi|426215730|ref|XP_004002122.1|/0/PREDICTED: leucine-rich repeat-containing protein 7 [Ovis aries]
gi|548531435|ref|XM_005700836.1|	899	1978	62048	369.321	11290.3	4.93407	Up	0	0	-	-	GO:0031091//platelet alpha granule;GO:0005578//proteinaceous extracellular matrix	GO:0043169//cation binding;GO:0004866//endopeptidase inhibitor activity	GO:0048469//cell maturation;GO:0007599//hemostasis;GO:0008283//cell proliferation;GO:0006887//exocytosis;GO:0031330;GO:0006915//apoptotic process;GO:0001775//cell activation;GO:0009725//response to hormone stimulus	gi|470604490|ref|XP_004313446.1|/1.60341e-129/PREDICTED: metalloproteinase inhibitor 1 [Tursiops truncatus]
gi|548472691|ref|XM_005682410.1|	1287	4	125	0.521698	15.888	4.92858	Up	8.22384e-32	2.26139e-30	-	K10061|1|3e-156|551|bta:507332|C-type lectin superfamily 4, member G	GO:0031224//intrinsic to membrane	GO:0030246//carbohydrate binding	-	gi|329663560|ref|NP_001192535.1|/2.528e-155/C-type lectin domain family 4 member G [Bos taurus]
gi|548512693|ref|XM_005694882.1|	13863	7	212	0.0847575	2.50159	4.88336	Up	7.71656e-53	3.29927e-51	-	K10408|1|0.0|2069|smm:Smp_176300|dynein heavy chain, axonemal	GO:0030286//dynein complex;GO:0005930//axoneme	GO:0003774//motor activity;GO:0032559	GO:0048870//cell motility;GO:0007017//microtubule-based process	gi|426246841|ref|XP_004017196.1|/0/PREDICTED: dynein heavy chain 5, axonemal [Ovis aries]
gi|548454169|ref|XM_005676206.1|	1785	46	1346	4.32571	123.352	4.8337	Up	0	0	-	K08412|1|0.0|834|bta:100139476|G protein-coupled receptor 39	-	-	-	gi|426221182|ref|XP_004004789.1|/0/PREDICTED: G-protein coupled receptor 39 [Ovis aries]
gi|548459877|ref|XM_005678194.1|	4940	683	19085	23.2077	631.98	4.76721	Up	0	0	-	K04262|1|0.0|693|bta:282020|prostaglandin F receptor	GO:0031224//intrinsic to membrane	GO:0004955//prostaglandin receptor activity	GO:0007166//cell surface receptor signaling pathway	gi|2495016|sp|Q28905.1|PF2R_SHEEP/0/RecName: Full=Prostaglandin F2-alpha receptor; Short=PGF receptor; Short=PGF2-alpha receptor; AltName: Full=Prostanoid FP receptor
gi|548451927|ref|XM_005675599.1|	1154	2	55	0.290912	7.79642	4.74416	Up	2.37398e-14	3.18345e-13	-	K00940|1|6e-15|82.4|spu:585473|nucleoside-diphosphate kinase [EC:2.7.4.6]	GO:0043232	GO:0016776//phosphotransferase activity, phosphate group as acceptor;GO:0032559	GO:0009209;GO:0009206;GO:0019725//cellular homeostasis	gi|426218238|ref|XP_004003356.1|/4.97328e-176/PREDICTED: thioredoxin domain-containing protein 6 [Ovis aries]
gi|548455001|ref|XM_005676612.1|	2558	4	110	0.26248	7.03445	4.74416	Up	1.35936e-27	3.24909e-26	-	-	GO:0016023//cytoplasmic membrane-bounded vesicle;GO:0044421//extracellular region part	GO:0005102//receptor binding	GO:0006952//defense response;GO:0007243//intracellular protein kinase cascade;GO:0006915//apoptotic process;GO:0048646//anatomical structure formation involved in morphogenesis;GO:0050927//positive regulation of positive chemotaxis;GO:0001935//endothelial cell proliferation;GO:0030595//leukocyte chemotaxis;GO:0015031//protein transport	gi|426221637|ref|XP_004005015.1|/0/PREDICTED: secretogranin-2 [Ovis aries]
gi|548502124|ref|XM_005691699.1|	5568	7	190	0.211026	5.58204	4.7253	Up	1.15982e-46	4.49371e-45	-	K13047|1|4e-22|108|xla:399469|tolloid-like protein 2 [EC:3.4.24.-];K04012|2|6e-21|105|mmu:12902|complement receptor type 2	GO:0031224//intrinsic to membrane;GO:0031090//organelle membrane;GO:0043231//intracellular membrane-bounded organelle	-	-	gi|426247824|ref|XP_004017676.1|/0/PREDICTED: seizure 6-like protein [Ovis aries]
gi|548480088|ref|XM_005684784.1|	2389	6	159	0.421573	10.8873	4.69072	Up	4.23498e-39	1.41287e-37	-	K13302|1|0.0|822|bta:515854|serum/glucocorticoid-regulated kinase 1 [EC:2.7.11.1]	GO:0016020//membrane;GO:0043231//intracellular membrane-bounded organelle;GO:0042995//cell projection;GO:0044444//cytoplasmic part	GO:0019901//protein kinase binding;GO:0004672//protein kinase activity;GO:0005543//phospholipid binding;GO:0008092//cytoskeletal protein binding;GO:0032559	GO:0032868//response to insulin stimulus;GO:0007613//memory;GO:0031346//positive regulation of cell projection organization;GO:0007632//visual behavior;GO:0006468//protein phosphorylation;GO:0043401//steroid hormone mediated signaling pathway;GO:0008104//protein localization;GO:0006915//apoptotic process;GO:0048858//cell projection morphogenesis;GO:0033554//cellular response to stress;GO:0016049/…	gi|156120713|ref|NP_001095503.1|/0/serine/threonine-protein kinase Sgk1 [Bos taurus]
gi|548485096|ref|XM_005686390.1|	1102	2	53	0.304639	7.86742	4.69072	Up	8.63428e-14	1.13571e-12	-	K12344|1|5e-106|357|bta:527024|3-oxo-5-alpha-steroid 4-dehydrogenase 2 [EC:1.3.99.5]	GO:0031224//intrinsic to membrane;GO:0043231//intracellular membrane-bounded organelle;GO:0031090//organelle membrane	GO:0033765	GO:0048869//cellular developmental process;GO:0046546//development of primary male sexual characteristics;GO:0006694//steroid biosynthetic process;GO:0007154//cell communication;GO:0008406//gonad development	gi|426223863|ref|XP_004006093.1|/1.84864e-105/PREDICTED: 3-oxo-5-alpha-steroid 4-dehydrogenase 2 [Ovis aries]
gi|548515191|ref|XM_005695764.1|	2477	4	104	0.271064	6.86824	4.66324	Up	6.49668e-26	1.46306e-24	-	-	GO:0044459//plasma membrane part;GO:0008021//synaptic vesicle;GO:0031224//intrinsic to membrane	-	-	gi|426249319|ref|XP_004018397.1|/3.42213e-131/PREDICTED: synaptoporin isoform 1 [Ovis aries]
gi|548511921|ref|XM_005694754.1|	3751	213	5446	9.53169	237.503	4.63907	Up	0	0	-	K03996|1|0.0|1617|bta:507339|complement component 7	GO:0005887//integral to plasma membrane	-	GO:0006952//defense response;GO:0006956//complement activation;GO:0002455//humoral immune response mediated by circulating immunoglobulin;GO:0008219//cell death	gi|426246572|ref|XP_004017066.1|/0/PREDICTED: complement component C7 [Ovis aries]
gi|548489438|ref|XM_005687931.1|	1740	1	25	0.0964691	2.35033	4.60665	Up	5.75174e-07	4.23304e-06	-	K15043|1|1e-17|92.4|nve:NEMVE_v1g195115|importin subunit alpha-2	GO:0043231//intracellular membrane-bounded organelle;GO:0015630//microtubule cytoskeleton;GO:0042995//cell projection	-	GO:0048870//cell motility;GO:0007281//germ cell development;GO:0048232//male gamete generation	gi|84000339|ref|NP_001033274.1|/0/sperm-associated antigen 6 [Bos taurus]
gi|548534369|ref|XM_005701602.1|	1056	1	25	0.158955	3.8727	4.60665	Up	5.75174e-07	4.22852e-06	-	-	-	-	-	gi|329755267|ref|NP_001193304.1|/4.52672e-56/outer dense fiber of sperm tails 3B [Sus scrofa]
gi|548501030|ref|XM_005691521.1|	1908	1	25	0.087975	2.14338	4.60665	Up	5.75174e-07	4.23003e-06	-	-	-	-	-	gi|426247718|ref|XP_004017624.1|/0/PREDICTED: leucine-rich repeat-containing protein 43 [Ovis aries]
gi|548503540|ref|XM_005692136.1|	2964	1	25	0.0566317	1.37975	4.60665	Up	5.75174e-07	4.23153e-06	-	-	GO:0005887//integral to plasma membrane	GO:0005267//potassium channel activity	GO:0030001//metal ion transport	gi|426242509|ref|XP_004015115.1|/0/PREDICTED: BTB/POZ domain-containing protein KCTD19 [Ovis aries]
gi|548479432|ref|XM_005684510.1|	1599	3	74	0.314927	7.57045	4.58729	Up	1.31825e-18	2.24428e-17	-	-	-	GO:0030291//protein serine/threonine kinase inhibitor activity	GO:0033673//negative regulation of kinase activity	gi|440910644|gb|ELR60416.1|/3.75203e-29/cAMP-dependent protein kinase inhibitor beta, partial [Bos grunniens mutus]
gi|548515378|ref|XM_005695856.1|	3580	584	14353	27.3821	655.84	4.58204	Up	0	0	-	K05316|1|2e-10|69.3|aga:AgaP_AGAP009598|voltage-dependent calcium channel alpha-2/delta, invertebrate	-	GO:0004866//endopeptidase inhibitor activity	GO:0010466//negative regulation of peptidase activity;GO:0002526//acute inflammatory response;GO:0030203//glycosaminoglycan metabolic process	gi|426249405|ref|XP_004018440.1|/0/PREDICTED: inter-alpha-trypsin inhibitor heavy chain H4 [Ovis aries]
gi|548507749|ref|XM_005693433.1|	5000	1	24	0.0335713	0.785199	4.54776	Up	1.09518e-06	7.79614e-06	-	K12798|1|0.0|2387|bta:528166|NACHT, LRR and PYD domains-containing protein 1	GO:0043231//intracellular membrane-bounded organelle;GO:0043234//protein complex	GO:0005515//protein binding;GO:0032559	GO:0012502//induction of programmed cell death;GO:0006915//apoptotic process;GO:0009617//response to bacterium;GO:0031347//regulation of defense response	gi|426238781|ref|XP_004013325.1|/0/PREDICTED: NACHT, LRR and PYD domains-containing protein 1 [Ovis aries]
gi|548470003|ref|XM_005681450.1|	1376	61	1452	7.4413	172.618	4.53589	Up	1.66E-367	0	-	K06250|1|7e-120|431|bta:281499|secreted phosphoprotein 1	GO:0044421//extracellular region part;GO:0044424//intracellular part	GO:0005102//receptor binding	GO:0010810//regulation of cell-substrate adhesion;GO:0032501//multicellular organismal process;GO:0009888//tissue development;GO:0033273//response to vitamin	gi|162946588|gb|ABY21280.1|/4.77201e-131/osteopontin [Capra hircus]
gi|548506794|ref|XM_005693165.1|	1515	5	115	0.553981	12.4172	4.48636	Up	6.47562e-28	1.56224e-26	-	K06252|1|2e-16|87.8|ssc:445520|tenascin	-	-	-	gi|358417227|ref|XP_593741.5|/0/PREDICTED: uncharacterized protein LOC515676 [Bos taurus]
gi|548514570|ref|XM_005695548.1|	2667	3	69	0.188815	4.23218	4.48636	Up	3.24412e-17	5.15738e-16	-	K05761|1|0.0|915|mgp:100542073|villin 1	GO:0005856//cytoskeleton	GO:0005198//structural molecule activity	GO:0006996//organelle organization	gi|426249783|ref|XP_004018628.1|/0/PREDICTED: LOW QUALITY PROTEIN: villin-like protein [Ovis aries]
gi|548487465|ref|XM_005687232.1|	4275	3	69	0.117794	2.64029	4.48636	Up	3.24412e-17	5.15341e-16	-	K02599|1|1e-80|302|rno:29492|Notch	-	-	-	gi|358414601|ref|XP_003582873.1|/0/PREDICTED: crumbs homolog 2-like [Bos taurus]
gi|548489035|ref|XM_005687825.1|	616	16	363	4.3599	96.3972	4.46662	Up	4.80154e-85	3.1986e-83	-	K02880|1|5e-95|347|ecb:100034005|large subunit ribosomal protein L17e	GO:0044444//cytoplasmic part;GO:0030529//ribonucleoprotein complex	GO:0005198//structural molecule activity	GO:0006412//translation;GO:0019080;GO:0031016//pancreas development	gi|359321153|ref|XP_003639519.1|/1.82848e-95/PREDICTED: 60S ribosomal protein L17-like, partial [Canis lupus familiaris]
gi|548485080|ref|XM_005686382.1|	3099	3	65	0.162494	3.43107	4.4002	Up	4.16506e-16	6.2328e-15	-	K02147|1|0.0|969|bta:338059|V-type H+-transporting ATPase subunit B [EC:3.6.3.14]	GO:0005774//vacuolar membrane;GO:0033176;GO:0042995//cell projection;GO:0044459//plasma membrane part	GO:0005515//protein binding;GO:0019829//cation-transporting ATPase activity;GO:0015078//hydrogen ion transmembrane transporter activity;GO:0032559	GO:0006885//regulation of pH;GO:0015988//energy coupled proton transmembrane transport, against electrochemical gradient;GO:0015031//protein transport;GO:0007169//transmembrane receptor protein tyrosine kinase signaling pathway;GO:0050954//sensory perception of mechanical stimulus;GO:0015986//ATP synthesis coupled proton transport;GO:0042471//ear morphogenesis;GO:0006875//cellular metal ion homeo…	gi|426223881|ref|XP_004006102.1|/0/PREDICTED: V-type proton ATPase subunit B, kidney isoform [Ovis aries]
gi|548487644|ref|XM_005687315.1|	1690	1	21	0.0993232	2.03269	4.35511	Up	7.49524e-06	4.74362e-05	-	-	-	-	-	gi|194671773|ref|XP_875265.3|/3.38412e-177/PREDICTED: uncharacterized protein C9orf171 [Bos taurus]
gi|548513503|ref|XM_005695147.1|	1905	2733	57097	240.814	4902.94	4.34765	Up	0	0	-	K00498|1|0.0|1023|bta:338048|cytochrome P450, family 11, subfamily A (cholesterol monooxygenase (side-chain-cleaving)) [EC:1.14.15.6]	GO:0005740//mitochondrial envelope	GO:0005506//iron ion binding;GO:0008395//steroid hydroxylase activity	GO:0006694//steroid biosynthetic process;GO:0016125//sterol metabolic process;GO:0006775	gi|3023551|sp|P79153.1|CP11A_CAPHI/0/RecName: Full=Cholesterol side-chain cleavage enzyme, mitochondrial; AltName: Full=CYPXIA1; AltName: Full=Cholesterol desmolase; AltName: Full=Cytochrome P450 11A1; AltName: Full=Cytochrome P450(scc); Flags: Precursor
gi|548454999|ref|XM_005676611.1|	2672	69	1429	4.33461	87.4851	4.33506	Up	0	0	-	K04898|1|4e-84|313|bta:615761|potassium voltage-gated channel Isk-related subfamily E member 4	GO:0044459//plasma membrane part;GO:0031224//intrinsic to membrane	GO:0005267//potassium channel activity	GO:0030001//metal ion transport	gi|426221635|ref|XP_004005014.1|/3.07879e-101/PREDICTED: LOW QUALITY PROTEIN: potassium voltage-gated channel subfamily E member 4 [Ovis aries]
gi|548527058|ref|XM_005699629.1|	2324	3	61	0.216682	4.2937	4.30857	Up	5.29386e-15	7.42687e-14	-	K04999|1|0.0|796|bta:539844|potassium inwardly-rectifying channel subfamily J member 5	GO:0005887//integral to plasma membrane	GO:0005488//binding;GO:0005242//inward rectifier potassium channel activity	GO:0007267//cell-cell signaling;GO:0034220//ion transmembrane transport;GO:0030001//metal ion transport	gi|426251755|ref|XP_004019587.1|/0/PREDICTED: G protein-activated inward rectifier potassium channel 4 [Ovis aries]
gi|548470646|ref|XM_005681762.1|	988	140	2821	23.7853	467.073	4.2955	Up	0	0	-	-	GO:0005768//endosome;GO:0016020//membrane	-	-	gi|426232242|ref|XP_004010142.1|/1.0514e-104/PREDICTED: prostate androgen-regulated mucin-like protein 1 [Ovis aries]
gi|548511889|ref|XM_005694738.1|	815	1	20	0.205959	4.01431	4.28472	Up	1.41837e-05	8.61746e-05	-	K05513|1|5e-64|244|bta:535328|C-C motif chemokine 27/28	GO:0044421//extracellular region part	GO:0005125//cytokine activity	GO:0051480//cytosolic calcium ion homeostasis;GO:0002376//immune system process;GO:0042221//response to chemical stimulus	gi|194018580|ref|NP_001123375.1|/2.65763e-65/C-C motif chemokine 28 precursor [Ovis aries]
gi|548460460|ref|XM_005709702.1|	639	1	20	0.262686	5.11997	4.28472	Up	1.41837e-05	8.62e-05	-	K06737|1|3e-79|294|mcc:716334|tumor-associated calcium signal transducer 1	GO:0044444//cytoplasmic part;GO:0016021//integral to membrane	GO:0004871//signal transducer activity	GO:0007165//signal transduction	gi|426215618|ref|XP_004023605.1|/3.74104e-94/PREDICTED: LOW QUALITY PROTEIN: tumor-associated calcium signal transducer 2 [Ovis aries]
gi|548525663|ref|XM_005699170.1|	1228	1	20	0.136691	2.66422	4.28472	Up	1.41837e-05	8.62254e-05	-	-	GO:0000152//nuclear ubiquitin ligase complex	-	GO:0032446//protein modification by small protein conjugation;GO:0000087//M phase of mitotic cell cycle	gi|62460614|ref|NP_001014960.1|/8.68478e-41/anaphase-promoting complex subunit 16 [Bos taurus]
gi|548454852|ref|XM_005676539.1|	2375	4	79	0.282705	5.44129	4.26658	Up	5.55608e-19	9.57751e-18	-	K12347|1|0.0|946|bta:282470|natural resistance-associated macrophage protein	GO:0000323//lytic vacuole;GO:0019867//outer membrane;GO:0016021//integral to membrane;GO:0030666//endocytic vesicle membrane;GO:0005770//late endosome;GO:0030667//secretory granule membrane	GO:0022890//inorganic cation transmembrane transporter activity;GO:0042802//identical protein binding;GO:0046873//metal ion transmembrane transporter activity	GO:0006828//manganese ion transport;GO:0015691//cadmium ion transport;GO:0006357//regulation of transcription from RNA polymerase II promoter;GO:0048871//multicellular organismal homeostasis;GO:0002286//T cell activation involved in immune response;GO:0045807//positive regulation of endocytosis;GO:0001562//response to protozoan;GO:0070838//divalent metal ion transport;GO:0042742//defense response…	gi|57164361|ref|NP_001009345.1|/0/natural resistance-associated macrophage protein 1 [Ovis aries]
gi|548455163|ref|XM_005676686.1|	1270	33	646	4.36162	83.2084	4.25379	Up	1.69401e-145	1.96533e-143	-	-	GO:0031224//intrinsic to membrane	-	-	gi|426221727|ref|XP_004005059.1|/3.09104e-105/PREDICTED: transmembrane protein 54 [Ovis aries]
gi|548475352|ref|XM_005683322.1|	2013	1	19	0.0833861	1.544	4.21072	Up	2.679e-05	0.000156238	-	-	-	-	-	gi|296485254|tpg|DAA27369.1|/0/TPA: rCG62907-like [Bos taurus]
gi|548455859|ref|XM_005677001.1|	5536	1	19	0.0303209	0.56143	4.21072	Up	2.679e-05	0.000156283	-	K09173|1|5e-07|58.9|mcc:718526|regulatory factor X 1/2/3;K04574|4|1e-06|57.8|gga:417020|neurofilament heavy polypeptide;K01886|5|2e-06|56.6|tgu:100226583|glutaminyl-tRNA synthetase [EC:6.1.1.18]	-	-	-	gi|157954049|ref|NP_001103261.1|/0/absent in melanoma 1-like protein [Bos taurus]
gi|548490118|ref|XM_005688201.1|	6766	52	974	1.29006	23.5486	4.19014	Up	2.65256e-216	4.18153e-214	-	K06548|1|0.0|3035|bta:539759|sialoadhesin	GO:0031224//intrinsic to membrane	GO:0030246//carbohydrate binding	GO:0016192//vesicle-mediated transport	gi|426241789|ref|XP_004014770.1|/0/PREDICTED: LOW QUALITY PROTEIN: sialoadhesin [Ovis aries]
gi|548463406|ref|XM_005679215.1|	2432	1	18	0.0690198	1.21073	4.13272	Up	5.04964e-05	0.000281762	-	K04600|1|1e-31|139|tad:TRIADDRAFT_62266|cadherin EGF LAG seven-pass G-type receptor 1 (flamingo);K06805|5|7e-31|136|gga:428490|cadherin 18, type 2	GO:0031224//intrinsic to membrane	GO:0046872//metal ion binding	GO:0016337//cell-cell adhesion	gi|426228362|ref|XP_004008280.1|/0/PREDICTED: cadherin-related family member 3 [Ovis aries]
gi|548467122|ref|XM_005680669.1|	3180	1	18	0.052785	0.925942	4.13272	Up	5.04964e-05	0.000281838	-	K04738|1|0.0|1627|bta:528530|cytokine receptor common subunit beta	GO:0005887//integral to plasma membrane	GO:0004896//cytokine receptor activity	GO:0032501//multicellular organismal process;GO:0023052//signaling	gi|426225239|ref|XP_004006774.1|/0/PREDICTED: LOW QUALITY PROTEIN: cytokine receptor common subunit beta [Ovis aries]
gi|548470074|ref|XM_005681484.1|	3856	25	448	1.08828	19.0055	4.1263	Up	2.62694e-99	2.0627e-97	-	K14683|1|0.0|1049|bta:282484|solute carrier family 34 (sodium-dependent phosphate cotransporter)	GO:0016021//integral to membrane;GO:0005903//brush border;GO:0044459//plasma membrane part	GO:0043168;GO:0031420;GO:0015081//sodium ion transmembrane transporter activity;GO:0015291//secondary active transmembrane transporter activity;GO:0015114//phosphate ion transmembrane transporter activity	GO:0072502;GO:0009746;GO:0043627//response to estrogen stimulus;GO:0043009//chordate embryonic development;GO:0030001//metal ion transport;GO:0006817//phosphate ion transport	gi|426231543|ref|XP_004009798.1|/0/PREDICTED: sodium-dependent phosphate transport protein 2B [Ovis aries]
gi|548515570|ref|XM_005695949.1|	2433	5	87	0.344957	5.84946	4.08381	Up	3.22012e-20	5.82811e-19	-	K04600|1|3e-19|98.2|tsp:Tsp_02976|cadherin EGF LAG seven-pass G-type receptor 1 (flamingo);K04601|4|4e-16|87.8|xtr:100495786|cadherin EGF LAG seven-pass G-type receptor 2 (flamingo)	GO:0031224//intrinsic to membrane	GO:0046872//metal ion binding	GO:0016337//cell-cell adhesion	gi|426249527|ref|XP_004018501.1|/0/PREDICTED: cadherin-related family member 4 [Ovis aries]
gi|548472697|ref|XM_005682411.1|	861	10	174	1.94955	33.0586	4.08381	Up	3.61508e-39	1.21193e-37	-	K06563|1|5e-135|480|bta:513266|CD209 antigen	-	GO:0048029//monosaccharide binding	-	gi|426229057|ref|XP_004008610.1|/8.86327e-139/PREDICTED: CD209 antigen-like protein 2-like [Ovis aries]
gi|548451658|ref|XM_005675551.1|	2556	192	3284	12.6089	210.175	4.05907	Up	0	0	-	K14736|1|0.0|1375|bta:280705|transferrin	GO:0016323//basolateral plasma membrane;GO:0005768//endosome;GO:0012505//endomembrane system;GO:0016023//cytoplasmic membrane-bounded vesicle	GO:0005506//iron ion binding	GO:0000041//transition metal ion transport;GO:0006875//cellular metal ion homeostasis	gi|426218284|ref|XP_004003379.1|/0/PREDICTED: serotransferrin [Ovis aries]
gi|548454165|ref|XM_005676204.1|	8133	1	17	0.0206389	0.341929	4.05026	Up	9.49652e-05	0.000506097	-	K00744|1|0.0|1494|bta:537595|alpha-1,3(6)-mannosylglycoprotein beta-1,6-N-acetyl-glucosaminyltransferase [EC:2.4.1.155]	-	-	-	gi|426221180|ref|XP_004004788.1|/0/PREDICTED: alpha-1,6-mannosylglycoprotein 6-beta-N-acetylglucosaminyltransferase A [Ovis aries]
gi|548449665|ref|XM_005674931.1|	2897	1	17	0.0579414	0.959928	4.05026	Up	9.49652e-05	0.000506228	-	-	GO:0005813//centrosome	GO:0005488//binding	GO:0000087//M phase of mitotic cell cycle	gi|426217467|ref|XP_004002975.1|/0/PREDICTED: spindle and centriole-associated protein 1 [Ovis aries]
gi|548479326|ref|XM_005684458.1|	5570	1	17	0.0301358	0.499266	4.05026	Up	9.49652e-05	0.000506358	-	K10614|1|4e-14|82.4|mgp:100539754|E3 ubiquitin-protein ligase HERC3 [EC:6.3.2.19];K10595|4|7e-14|81.6|ssc:100516114|E3 ubiquitin-protein ligase HERC2 [EC:6.3.2.19]	GO:0031981//nuclear lumen	GO:0004860//protein kinase inhibitor activity;GO:0019900//kinase binding	GO:0006469//negative regulation of protein kinase activity;GO:0051283	gi|426234379|ref|XP_004011173.1|/0/PREDICTED: inhibitor of Bruton tyrosine kinase [Ovis aries]
gi|548457155|ref|XM_005677359.1|	1104	1	17	0.152044	2.51894	4.05026	Up	9.49652e-05	0.000505967	-	K07906|1|4e-115|415|bta:506482|Ras-related protein Rab-25	GO:0031143//pseudopodium;GO:0016020//membrane;GO:0031410//cytoplasmic vesicle	GO:0032561//guanyl ribonucleotide binding;GO:0005515//protein binding	GO:0035556//intracellular signal transduction;GO:0008283//cell proliferation;GO:0030030//cell projection organization;GO:0006810//transport	gi|426216816|ref|XP_004002653.1|/5.95938e-115/PREDICTED: ras-related protein Rab-25 [Ovis aries]
gi|548517755|ref|XM_005696512.1|	2173	2	33	0.154493	2.48423	4.00719	Up	2.92826e-08	2.49573e-07	-	K08580|1|0.0|1365|bta:527966|calpain-11 [EC:3.4.22.-]	GO:0030141//secretory granule	GO:0046872//metal ion binding;GO:0004197//cysteine-type endopeptidase activity	GO:0019538//protein metabolic process	gi|426251123|ref|XP_004019280.1|/0/PREDICTED: calpain-11 [Ovis aries]
gi|548511286|ref|XM_005694452.1|	2343	2	33	0.143283	2.30399	4.00719	Up	2.92826e-08	2.49676e-07	-	K05211|1|0.0|1116|mcc:699216|glutamate [NMDA] receptor subunit epsilon-3	GO:0008328//ionotropic glutamate receptor complex;GO:0044430//cytoskeletal part	GO:0004970//ionotropic glutamate receptor activity;GO:0005231//excitatory extracellular ligand-gated ion channel activity;GO:0019904//protein domain specific binding	GO:0050905//neuromuscular process;GO:0050804//regulation of synaptic transmission;GO:0051899//membrane depolarization;GO:0006811//ion transport;GO:0009895;GO:0033036;GO:0040011//locomotion;GO:0007610//behavior;GO:0006950//response to stress;GO:0009605//response to external stimulus	gi|297273563|ref|XP_002800663.1|/0/PREDICTED: glutamate [NMDA] receptor subunit epsilon-3-like [Macaca mulatta]
gi|548526889|ref|XM_005699545.1|	585	9	145	2.5824	40.5462	3.97278	Up	3.02934e-32	8.4425e-31	-	-	GO:0034358//plasma lipoprotein particle	-	GO:0002526//acute inflammatory response	gi|147744660|gb|ABQ51197.1|/3.25147e-72/serum amyloid A3 [Capra hircus]
gi|548479424|ref|XM_005684506.1|	913	33	531	6.06709	95.1398	3.97097	Up	3.06472e-114	2.77586e-112	-	K08756|1|2e-70|266|bta:777787|fatty acid-binding protein 7, brain	GO:0044297//cell body;GO:0044424//intracellular part	GO:0005488//binding	GO:0051234//establishment of localization;GO:0008283//cell proliferation;GO:0030900//forebrain development;GO:0032102	gi|426234435|ref|XP_004011201.1|/9.67088e-70/PREDICTED: fatty acid-binding protein, brain [Ovis aries]
gi|548473360|ref|XM_005682715.1|	1742	1	16	0.0963584	1.50248	3.9628	Up	0.00017815	0.000906596	-	-	-	GO:0043169//cation binding	-	gi|426229301|ref|XP_004008729.1|/0/PREDICTED: zinc finger protein 474-like [Ovis aries]
gi|548504055|ref|XM_005692330.1|	751	1	16	0.22351	3.48512	3.9628	Up	0.00017815	0.000907043	-	K13361|1|2e-26|119|mmu:17178|FXYD domain-containing ion transport regulator 3	GO:0016021//integral to membrane;GO:0031090//organelle membrane	GO:0019899//enzyme binding	GO:0019222//regulation of metabolic process;GO:0015698//inorganic anion transport	gi|426242809|ref|XP_004015263.1|/2.02359e-29/PREDICTED: FXYD domain-containing ion transport regulator 3 [Ovis aries]
gi|548479695|ref|XM_005684637.1|	6315	3	48	0.0797417	1.24339	3.9628	Up	1.88169e-11	2.1096e-10	-	K00939|1|1e-12|77.8|dpe:Dper_GL12056|adenylate kinase [EC:2.7.4.3]	-	GO:0003824//catalytic activity;GO:0000166//nucleotide binding	-	gi|426235115|ref|XP_004011536.1|/0/PREDICTED: adenylate kinase domain-containing protein 1 [Ovis aries]
gi|548505537|ref|XM_005692787.1|	2118	1	16	0.0792522	1.23575	3.9628	Up	0.00017815	0.000907267	-	K04700|1|3e-07|57.8|api:100162652|suppressor of cytokine signaling, invertebrate	GO:0044464//cell part	-	-	gi|296477629|tpg|DAA19744.1|/0/TPA: radial spoke head 6 homolog A [Bos taurus]
gi|548473138|ref|XM_005682609.1|	703	1	16	0.238771	3.72308	3.9628	Up	0.00017815	0.00090682	-	-	-	-	-	gi|440912181|gb|ELR61773.1|/6.10934e-115/Izumo sperm-egg fusion protein 4, partial [Bos grunniens mutus]
gi|548533496|ref|XM_005701455.1|	1171	19	299	2.72354	41.7689	3.93887	Up	1.29688e-64	6.66215e-63	-	K06752|1|8e-55|214|bta:539241|major histocompatibility complex, class II	GO:0042611;GO:0031224//intrinsic to membrane	-	GO:0019882//antigen processing and presentation	gi|22023819|gb|AAM89236.1|/3.98243e-64/MHC class II antigen [Zalophus californianus]
gi|548522091|ref|XM_005698067.1|	2203	7	109	0.533361	8.09376	3.92363	Up	2.38366e-24	5.10632e-23	-	K01049|1|0.0|708|aml:100482126|acetylcholinesterase [EC:3.1.1.7]	GO:0043005//neuron projection;GO:0005604//basement membrane;GO:0016020//membrane;GO:0044297//cell body;GO:0044432//endoplasmic reticulum part;GO:0012505//endomembrane system;GO:0045202//synapse	GO:0043236//laminin binding;GO:0042165//neurotransmitter binding;GO:0042802//identical protein binding;GO:0043169//cation binding;GO:0004091//carboxylesterase activity	GO:0001881//receptor recycling;GO:0006898//receptor-mediated endocytosis;GO:0008291//acetylcholine metabolic process;GO:0031346//positive regulation of cell projection organization;GO:0010769//regulation of cell morphogenesis involved in differentiation;GO:0051239;GO:0032800//receptor biosynthetic process;GO:0051259//protein oligomerization;GO:0007399//nervous system development	gi|426254769|ref|XP_004021049.1|/0/PREDICTED: LOW QUALITY PROTEIN: acetylcholinesterase [Ovis aries]
gi|548488264|ref|XM_005687506.1|	6125	9	139	0.246646	3.71233	3.91181	Up	1.24979e-30	3.30889e-29	-	-	-	-	-	gi|426236421|ref|XP_004012167.1|/2.85791e-31/PREDICTED: serine-rich and transmembrane domain-containing protein 1 [Ovis aries]
gi|548451475|ref|XM_005675461.1|	3348	3	46	0.150409	2.24756	3.9014	Up	6.52346e-11	7.03845e-10	-	K13624|1|0.0|2104|bta:514194|ceruloplasmin [EC:1.16.3.1]	GO:0044421//extracellular region part	GO:0046914//transition metal ion binding;GO:0016724;GO:0005515//protein binding	GO:0008152//metabolic process;GO:0000041//transition metal ion transport;GO:0006875//cellular metal ion homeostasis	gi|375065868|ref|NP_001243485.1|/0/ceruloplasmin precursor [Bos taurus]
gi|548485092|ref|XM_005686388.1|	886	3	46	0.568362	8.49302	3.9014	Up	6.52346e-11	7.04213e-10	-	K12344|1|6e-121|434|bta:527024|3-oxo-5-alpha-steroid 4-dehydrogenase 2 [EC:1.3.99.5]	GO:0031224//intrinsic to membrane;GO:0043231//intracellular membrane-bounded organelle;GO:0031090//organelle membrane	GO:0033765	GO:0048869//cellular developmental process;GO:0046546//development of primary male sexual characteristics;GO:0006694//steroid biosynthetic process;GO:0007154//cell communication;GO:0008406//gonad development	gi|426223863|ref|XP_004006093.1|/1.95253e-120/PREDICTED: 3-oxo-5-alpha-steroid 4-dehydrogenase 2 [Ovis aries]
gi|548472211|ref|XM_005682328.1|	7473	18	276	0.404311	6.04161	3.9014	Up	2.43886e-59	1.15781e-57	-	K10955|1|4e-38|162|tgu:100220116|intestinal mucin-2	GO:0044425//membrane part	-	-	gi|359067013|ref|XP_002688831.2|/0/PREDICTED: LOW QUALITY PROTEIN: mucin-16 [Bos taurus]
gi|548485794|ref|XM_005686598.1|	2148	511	7681	39.9323	584.954	3.8727	Up	8.91E-327	0	-	K04248|1|0.0|1214|bta:281900|luteinizing hormone/choriogonadotropin receptor	GO:0031224//intrinsic to membrane	GO:0016500//protein-hormone receptor activity	GO:0007186//G-protein coupled receptor signaling pathway	gi|426226402|ref|XP_004007333.1|/0/PREDICTED: lutropin-choriogonadotropic hormone receptor [Ovis aries]
gi|548472217|ref|XM_005682329.1|	2502	3	45	0.201267	2.94214	3.86969	Up	1.21248e-10	1.2736e-09	-	K10955|1|5e-13|77.4|xtr:100493286|intestinal mucin-2	-	-	-	gi|328672355|tpe|CBK25604.1|/0/TPA: mucin-16 [Bos taurus]
gi|548518303|ref|XM_005696753.1|	2040	5	74	0.411412	5.93389	3.85032	Up	1.04362e-16	1.61075e-15	-	K11252|1|2e-43|178|cfa:100856099|histone H2B	GO:0000785//chromatin;GO:0043231//intracellular membrane-bounded organelle	GO:0003676//nucleic acid binding	GO:0034728//nucleosome organization	gi|466087662|ref|XP_004286153.1|/1.37789e-42/PREDICTED: histone H2B type 1-L-like [Orcinus orca]
gi|548475993|ref|XM_005683455.1|	2281	4	58	0.294356	4.1595	3.82078	Up	2.7992e-13	3.54857e-12	-	-	-	-	-	gi|426230144|ref|XP_004009140.1|/3.64392e-140/PREDICTED: protein limb expression 1 homolog [Ovis aries]
gi|548520102|ref|XM_005697585.1|	12296	4	58	0.0546052	0.771618	3.82078	Up	2.7992e-13	3.5464e-12	-	K10408|1|0.0|7406|ecb:100059138|dynein heavy chain, axonemal	GO:0030286//dynein complex;GO:0005930//axoneme	GO:0003774//motor activity;GO:0032559	GO:0048870//cell motility;GO:0007017//microtubule-based process	gi|426255173|ref|XP_004021236.1|/0/PREDICTED: dynein heavy chain 3, axonemal [Ovis aries]
gi|548529916|ref|XM_005700368.1|	3805	2	29	0.0882293	1.24676	3.82078	Up	3.53094e-07	2.66414e-06	-	K11727|1|0.0|1878|bta:535439|SWI/SNF-related matrix-associated actin-dependent regulator of chromatin subfamily A member 1 [EC:3.6.4.-]	GO:0031010	GO:0003676//nucleic acid binding;GO:0042623//ATPase activity, coupled;GO:0003682//chromatin binding;GO:0032559	GO:0007417//central nervous system development;GO:0030154//cell differentiation;GO:0006338//chromatin remodeling	gi|440894888|gb|ELR47213.1|/0/Putative global transcription activator SNF2L1, partial [Bos grunniens mutus]
gi|548509853|ref|XM_005694055.1|	3183	2	28	0.10547	1.439	3.77015	Up	6.5506e-07	4.78009e-06	-	K00967|1|0.0|732|aml:100470488|ethanolamine-phosphate cytidylyltransferase [EC:2.7.7.14]	-	GO:0070567	GO:0006644//phospholipid metabolic process;GO:0046335//ethanolamine biosynthetic process	gi|426238337|ref|XP_004013111.1|/0/PREDICTED: ethanolamine-phosphate cytidylyltransferase isoform 2 [Ovis aries]
gi|548517162|ref|XM_005696359.1|	1518	2	28	0.221154	3.01734	3.77015	Up	6.5506e-07	4.78178e-06	-	K08727|1|2e-06|54.7|dre:100330810|nucleotide-binding oligomerization domain-containing protein 1;K14319|2|1e-05|52.4|dre:767677|Ran GTPase-activating protein 1	-	-	-	gi|426250363|ref|XP_004018906.1|/0/PREDICTED: T-complex-associated testis-expressed protein 1 [Ovis aries]
gi|548450925|ref|XM_005675228.1|	3818	5	69	0.219822	2.95632	3.74939	Up	2.26002e-15	3.24334e-14	-	K11499|1|1e-30|136|mcc:709000|centromere protein F	GO:0043232;GO:0005930//axoneme	-	GO:0001539//ciliary or flagellar motility;GO:0043623//cellular protein complex assembly;GO:0003351//epithelial cilium movement	gi|426217846|ref|XP_004003163.1|/0/PREDICTED: coiled-coil domain-containing protein 39 [Ovis aries]
gi|548465677|ref|XM_005680110.1|	1826	3	41	0.275777	3.673	3.73539	Up	1.42835e-09	1.38159e-08	-	K09867|1|3e-96|353|bta:782368|aquaporin-5	GO:0043231//intracellular membrane-bounded organelle;GO:0016021//integral to membrane;GO:0042995//cell projection;GO:0016323//basolateral plasma membrane	GO:0005372//water transmembrane transporter activity;GO:0005488//binding	GO:0015669//gas transport;GO:0003008;GO:0048592//eye morphogenesis;GO:0007589//body fluid secretion;GO:0042044//fluid transport	gi|57164303|ref|NP_001009273.1|/2.23271e-97/aquaporin-5 [Ovis aries]
gi|548512889|ref|XM_005694970.1|	1970	9	122	0.766856	10.1305	3.72361	Up	4.32794e-26	9.77859e-25	-	K06580|1|0.0|840|bta:281456|ammonium transporter Rh	GO:0044459//plasma membrane part;GO:0031982//vesicle;GO:0016021//integral to membrane	GO:0008092//cytoskeletal protein binding;GO:0015101//organic cation transmembrane transporter activity	GO:0055067;GO:0015696//ammonium transport	gi|315221126|ref|NP_001186720.1|/0/ammonium transporter Rh type C [Ovis aries]
gi|548501933|ref|XM_005691668.1|	609	6	81	1.65376	21.7574	3.71768	Up	9.99368e-18	1.62504e-16	-	K02998|1|1e-89|328|xla:100037080|small subunit ribosomal protein SAe	GO:0043231//intracellular membrane-bounded organelle;GO:0030529//ribonucleoprotein complex;GO:0016020//membrane	GO:0004871//signal transducer activity;GO:0005198//structural molecule activity	GO:0010467//gene expression	gi|119584991|gb|EAW64587.1|/1.44233e-89/ribosomal protein SA, isoform CRA_c [Homo sapiens]
gi|548499808|ref|XM_005691140.1|	1936	4	54	0.34681	4.56275	3.71768	Up	3.26752e-12	3.88696e-11	-	K07750|1|2e-164|579|bta:504481|methylsterol monooxygenase [EC:1.14.13.72]	GO:0031090//organelle membrane;GO:0043231//intracellular membrane-bounded organelle;GO:0031224//intrinsic to membrane	GO:0016709//oxidoreductase activity, acting on paired donors, with incorporation or reduction of molecular oxygen, NAD(P)H as one donor, and incorporation of one atom of oxygen;GO:0046914//transition metal ion binding	GO:0006694//steroid biosynthetic process;GO:0008203//cholesterol metabolic process;GO:0006631//fatty acid metabolic process	gi|426246899|ref|XP_004017224.1|/1.93434e-163/PREDICTED: methylsterol monooxygenase 1 [Ovis aries]
gi|548454948|ref|XM_005676586.1|	3192	57	767	2.99743	39.3071	3.71299	Up	5.0962e-156	6.22732e-154	-	K07817|1|0.0|1473|bta:286810|protein tyrosine phosphatase, receptor type, N [EC:3.1.3.48]	GO:0016021//integral to membrane	GO:0004871//signal transducer activity;GO:0004725//protein tyrosine phosphatase activity;GO:0005515//protein binding	GO:0006979//response to oxidative stress;GO:0009725//response to hormone stimulus;GO:0006464//cellular protein modification process	gi|426222611|ref|XP_004005480.1|/0/PREDICTED: LOW QUALITY PROTEIN: receptor-type tyrosine-protein phosphatase-like N [Ovis aries]
gi|548506289|ref|XM_005692973.1|	1762	3	40	0.285794	3.71358	3.69976	Up	2.6369e-09	2.49563e-08	-	-	-	-	-	gi|296477232|tpg|DAA19347.1|/2.65167e-164/TPA: UPF0470 protein C19orf51 homolog [Bos taurus]
gi|548481993|ref|XM_005685330.1|	2555	2	26	0.131394	1.66464	3.66324	Up	2.24076e-06	1.53326e-05	-	K05619|1|0.0|1439|bta:407997|transglutaminase 1 [EC:2.3.2.13]	GO:0005911//cell-cell junction	GO:0016747//transferase activity, transferring acyl groups other than amino-acyl groups;GO:0043169//cation binding;GO:0016755	GO:0030216//keratinocyte differentiation;GO:0006464//cellular protein modification process;GO:0009653//anatomical structure morphogenesis	gi|426232682|ref|XP_004010350.1|/0/PREDICTED: LOW QUALITY PROTEIN: protein-glutamine gamma-glutamyltransferase K [Ovis aries]
gi|548530125|ref|XM_005700444.1|	3092	41	531	2.22578	28.0927	3.65781	Up	3.15084e-107	2.72251e-105	-	K06838|1|1e-27|126|xtr:100036682|slit 1	-	-	GO:0048667//cell morphogenesis involved in neuron differentiation	gi|466052983|ref|XP_004278753.1|/0/PREDICTED: SLIT and NTRK-like protein 4-like isoform 4 [Orcinus orca]
gi|548449594|ref|XM_005674897.1|	6766	23	293	0.570602	7.08392	3.63399	Up	1.4907e-59	7.0932e-58	-	K10352|1|0.0|3429|bta:526674|myosin heavy chain	GO:0044424//intracellular part	GO:0005488//binding	-	gi|426219217|ref|XP_004003825.1|/0/PREDICTED: LOW QUALITY PROTEIN: myosin-15 [Ovis aries]
gi|548469920|ref|XM_005681410.1|	3606	7	88	0.325844	3.99204	3.61487	Up	9.32698e-19	1.59711e-17	-	K13578|1|0.0|1006|bta:407128|bone morphogenetic protein receptor type-1B [EC:2.7.11.30]	GO:0044464//cell part	GO:0005515//protein binding;GO:0005024//transforming growth factor beta-activated receptor activity;GO:0032559	GO:0007411//axon guidance;GO:0035107//appendage morphogenesis;GO:0007178//transmembrane receptor protein serine/threonine kinase signaling pathway;GO:0045597//positive regulation of cell differentiation;GO:0016337//cell-cell adhesion;GO:0001547//antral ovarian follicle growth;GO:0003002//regionalization;GO:0030282//bone mineralization;GO:0006464//cellular protein modification process;GO:0006952//…	gi|193876570|gb|ACF24869.1|/0/bone morphogenetic protein 1B [Capra hircus]
gi|548455084|ref|XM_005676653.1|	5032	2	25	0.0667155	0.812714	3.60665	Up	4.13048e-06	2.72519e-05	-	K08190|1|0.0|988|bta:539153|MFS transporter, MCP family, solute carrier family 16 (monocarboxylic acid transporters), member 14	GO:0031224//intrinsic to membrane	GO:0015291//secondary active transmembrane transporter activity	GO:0006810//transport	gi|426221689|ref|XP_004005041.1|/0/PREDICTED: monocarboxylate transporter 14 [Ovis aries]
gi|548457250|ref|XM_005677405.1|	2632	7	86	0.446426	5.34504	3.58171	Up	3.12884e-18	5.22764e-17	-	K06568|1|2e-111|404|bta:281333|mucin 1, transmembrane	GO:0016021//integral to membrane;GO:0005886//plasma membrane	GO:0005488//binding	-	gi|426218995|ref|XP_004003716.1|/4.96354e-120/PREDICTED: mucin-1 [Ovis aries]
gi|548499814|ref|XM_005691143.1|	1761	2	24	0.190637	2.22941	3.54776	Up	7.59528e-06	4.80251e-05	-	K07750|1|2e-164|579|bta:504481|methylsterol monooxygenase [EC:1.14.13.72]	GO:0031090//organelle membrane;GO:0043231//intracellular membrane-bounded organelle;GO:0031224//intrinsic to membrane	GO:0016709//oxidoreductase activity, acting on paired donors, with incorporation or reduction of molecular oxygen, NAD(P)H as one donor, and incorporation of one atom of oxygen;GO:0046914//transition metal ion binding	GO:0006694//steroid biosynthetic process;GO:0008203//cholesterol metabolic process;GO:0006631//fatty acid metabolic process	gi|426246899|ref|XP_004017224.1|/1.71877e-163/PREDICTED: methylsterol monooxygenase 1 [Ovis aries]
gi|548476377|ref|XM_005683634.1|	1681	2	24	0.19971	2.33551	3.54776	Up	7.59528e-06	4.80399e-05	-	K08768|1|8e-31|135|gga:415487|perilipin	GO:0016020//membrane;GO:0044444//cytoplasmic part;GO:0043231//intracellular membrane-bounded organelle	-	GO:0015908//fatty acid transport	gi|74354901|gb|AAI02212.1|/0/ADFP protein [Bos taurus]
gi|548534516|ref|XM_005701671.1|	1160	6	71	0.868222	10.0124	3.52758	Up	4.31286e-15	6.1087e-14	-	K14480|1|2e-58|227|bta:512905|apolipoprotein L	-	-	-	gi|358412353|ref|XP_003582289.1|/3.93756e-88/PREDICTED: apolipoprotein L3 [Bos taurus]
gi|548519290|ref|XM_005697212.1|	1100	9	106	1.37337	15.7635	3.52079	Up	7.02534e-22	1.3661e-20	-	K01175|1|3e-07|56.6|oaa:100080653|[EC:3.1.-.-]	GO:0031981//nuclear lumen	-	-	gi|426253826|ref|XP_004020592.1|/2.56794e-126/PREDICTED: protein maestro isoform 1 [Ovis aries]
gi|548534836|ref|XM_005701825.1|	1230	16	187	2.1835	24.8699	3.50969	Up	1.80783e-37	5.75246e-36	-	K13865|1|5e-106|385|ecb:100055782|solute carrier family 7 (cationic amino acid transporter), member 3	-	-	-	gi|359076113|ref|XP_003587381.1|/7.40194e-157/PREDICTED: cationic amino acid transporter 3-like, partial [Bos taurus]
gi|548477944|ref|XM_005684138.1|	1259	24	277	3.1998	35.9909	3.49158	Up	1.44933e-54	6.3817e-53	-	K03841|1|1e-175|616|bta:513483|fructose-1,6-bisphosphatase I [EC:3.1.3.11]	-	GO:0043169//cation binding;GO:0019203//carbohydrate phosphatase activity;GO:0005515//protein binding	GO:0006006//glucose metabolic process	gi|440899113|gb|ELR50477.1|/0/Fructose-1,6-bisphosphatase 1, partial [Bos grunniens mutus]
gi|548477698|ref|XM_005684016.1|	2154	77	879	6.00043	66.7546	3.47573	Up	5.26774e-169	6.79901e-167	-	K08634|1|0.0|821|bta:505890|ADAM-like, decysin 1 [EC:3.4.24.-]	GO:0031224//intrinsic to membrane	GO:0004175//endopeptidase activity;GO:0046914//transition metal ion binding;GO:0005102//receptor binding	GO:0019538//protein metabolic process;GO:0007166//cell surface receptor signaling pathway;GO:0007155//cell adhesion	gi|426220050|ref|XP_004004230.1|/0/PREDICTED: ADAM DEC1 [Ovis aries]
gi|548526819|ref|XM_005699511.1|	2163	4	45	0.310414	3.40325	3.45465	Up	7.65406e-10	7.56649e-09	-	K10382|1|5e-07|57.4|acs:100560170|dystonin	GO:0044444//cytoplasmic part;GO:0015629//actin cytoskeleton	-	GO:0065008;GO:0006915//apoptotic process;GO:0022402//cell cycle process	gi|426251555|ref|XP_004019487.1|/6.01643e-161/PREDICTED: growth arrest-specific protein 2 [Ovis aries]
gi|548495079|ref|XM_005689612.1|	1276	195	2184	25.652	279.989	3.44822	Up	0	0	-	-	GO:0044429//mitochondrial part	GO:0042802//identical protein binding;GO:0046914//transition metal ion binding;GO:0051536//iron-sulfur cluster binding	GO:0019222//regulation of metabolic process;GO:0051234//establishment of localization;GO:0008202//steroid metabolic process;GO:0006091//generation of precursor metabolites and energy	gi|30794316|ref|NP_851354.1|/2.31901e-84/adrenodoxin, mitochondrial precursor [Bos taurus]
gi|548495161|ref|XM_005689651.1|	2238	110	1230	8.25031	89.9049	3.44588	Up	5.12712e-234	8.89749e-232	-	-	GO:0031224//intrinsic to membrane	-	-	gi|410972189|ref|XP_003992543.1|/0/PREDICTED: GRAM domain-containing protein 1B [Felis catus]
gi|548523163|ref|XM_005698421.1|	2515	8	89	0.533936	5.78882	3.43853	Up	3.1127e-18	5.20911e-17	-	K07608|1|2e-119|431|bta:532236|internexin neuronal intermediate filament protein, alpha	GO:0005882//intermediate filament	GO:0005198//structural molecule activity	GO:0048731;GO:0045104//intermediate filament cytoskeleton organization;GO:0009888//tissue development;GO:0048869//cellular developmental process	gi|426253383|ref|XP_004020376.1|/2.33267e-119/PREDICTED: alpha-internexin [Ovis aries]
gi|548533181|ref|XM_005701350.1|	1200	44	487	6.15473	66.3875	3.43114	Up	2.4175e-93	1.77665e-91	-	K00678|1|2e-08|60.8|xtr:394746|phosphatidylcholine-retinol O-acyltransferase [EC:2.3.1.135]	-	-	-	gi|157279927|ref|NP_001098479.1|/2.266e-70/uncharacterized protein LOC618367 [Bos taurus]
gi|548515050|ref|XM_005695698.1|	1838	2	22	0.182651	1.95801	3.42223	Up	2.54758e-05	0.000149291	-	K05168|1|0.0|764|bta:783335|interleukin 17 receptor E	-	-	-	gi|440896046|gb|ELR48083.1|/0/Interleukin-17 receptor E, partial [Bos grunniens mutus]
gi|548449289|ref|XM_005674750.1|	6772	144	1578	3.5693	38.1178	3.41675	Up	1.78899e-297	4.05982e-295	-	K05731|1|0.0|2207|mgp:100540208|T-cell lymphoma invasion and metastasis	GO:0030054//cell junction;GO:0044444//cytoplasmic part	GO:0005088//Ras guanyl-nucleotide exchange factor activity;GO:0004871//signal transducer activity;GO:0008289//lipid binding;GO:0005102//receptor binding	GO:0006917//induction of apoptosis;GO:0031346//positive regulation of cell projection organization;GO:0007169//transmembrane receptor protein tyrosine kinase signaling pathway;GO:0009966//regulation of signal transduction;GO:0007266//Rho protein signal transduction	gi|326913256|ref|XP_003202955.1|/0/PREDICTED: t-lymphoma invasion and metastasis-inducing protein 1-like [Meleagris gallopavo]
gi|548455088|ref|XM_005676655.1|	3466	21	230	1.01702	10.8552	3.41597	Up	9.98442e-45	3.73529e-43	-	K08432|1|3e-07|58.9|xtr:100491772|G protein-coupled receptor 148	-	-	-	gi|426222643|ref|XP_004005496.1|/2.02461e-140/PREDICTED: uncharacterized protein LOC101120225 [Ovis aries]
gi|548503561|ref|XM_005692140.1|	1321	19	208	2.41428	25.7572	3.41531	Up	1.39544e-40	4.76319e-39	-	K00071|1|4e-178|624|bta:282434|corticosteroid 11-beta-dehydrogenase isozyme 2 [EC:1.1.1.-]	GO:0043231//intracellular membrane-bounded organelle	GO:0033764//steroid dehydrogenase activity, acting on the CH-OH group of donors, NAD or NADP as acceptor;GO:0008289//lipid binding;GO:0000166//nucleotide binding	GO:0001977;GO:0031667//response to nutrient levels;GO:0006700//C21-steroid hormone biosynthetic process;GO:0043434//response to peptide hormone stimulus;GO:0031960//response to corticosteroid stimulus;GO:0022414//reproductive process;GO:0006950//response to stress	gi|1911705|gb|AAB50810.1|/0/11 beta-hydroxysteroid dehydrogenase type 2 [Ovis aries]
gi|548486212|ref|XM_005686765.1|	12077	6	65	0.083393	0.880425	3.4002	Up	1.56725e-13	2.02917e-12	-	K10408|1|0.0|2524|tgu:100227888|dynein heavy chain, axonemal	GO:0005875//microtubule associated complex;GO:0005930//axoneme	GO:0003774//motor activity;GO:0032559	GO:0007017//microtubule-based process	gi|426223501|ref|XP_004005913.1|/0/PREDICTED: LOW QUALITY PROTEIN: dynein heavy chain 6, axonemal [Ovis aries]
gi|548453077|ref|XM_005675889.1|	2483	11	119	0.743624	7.83986	3.39818	Up	1.0357e-23	2.167e-22	-	K02185|1|4e-91|337|gga:420732|secreted frizzled-related protein 4	-	-	-	gi|426220747|ref|XP_004004575.1|/6.83579e-172/PREDICTED: secreted frizzled-related protein 3 [Ovis aries]
gi|548498117|ref|XM_005690606.1|	1617	4	43	0.415229	4.35007	3.38906	Up	2.53152e-09	2.40361e-08	-	-	GO:0031224//intrinsic to membrane	-	-	gi|426239605|ref|XP_004013710.1|/0/PREDICTED: inactive phospholipase D5 [Ovis aries]
gi|548483456|ref|XM_005685775.1|	2820	230	2462	13.6904	142.816	3.38292	Up	0	0	-	K04593|1|3e-21|104|bfo:BRAFLDRAFT_86900|latrophilin 2;K04594|2|4e-20|101|dre:560631|latrophilin 3	GO:0016020//membrane	-	GO:0007275//multicellular organismal development	gi|426233316|ref|XP_004010663.1|/0/PREDICTED: gliomedin [Ovis aries]
gi|548533548|ref|XM_005701464.1|	1578	3	32	0.319118	3.31727	3.37783	Up	3.3431e-07	2.53073e-06	-	K04525|1|1e-97|357|bta:617667|serpin peptidase inhibitor, clade A, member 3	GO:0044421//extracellular region part;GO:0030141//secretory granule	GO:0004866//endopeptidase inhibitor activity	GO:0010466//negative regulation of peptidase activity;GO:0006508//proteolysis	gi|426248890|ref|XP_004018190.1|/1.01871e-111/PREDICTED: serpin A3-5-like, partial [Ovis aries]
gi|548524237|ref|XM_005698766.1|	1248	16	169	2.152	22.1519	3.36368	Up	8.16326e-33	2.31248e-31	-	K03905|1|2e-60|233|dre:406327|fibrinogen gamma chain	GO:0005615//extracellular space	GO:0005515//protein binding	GO:0023052//signaling	gi|426256294|ref|XP_004021775.1|/0/PREDICTED: fibrinogen-like protein 1 [Ovis aries]
gi|548525557|ref|XR_311175.1|	352	2	21	0.953729	9.75922	3.35511	Up	4.64496e-05	0.000260944	-	-	-	-	-	-
gi|548497749|ref|XM_005690428.1|	1519	62	650	6.85128	69.9993	3.3529	Up	1.55166e-121	1.47665e-119	-	K04002|1|4e-50|199|hsa:722|complement component 4 binding protein, alpha	-	GO:0005488//binding	-	gi|426239439|ref|XP_004013629.1|/5.67834e-104/PREDICTED: C4b-binding protein alpha chain-like [Ovis aries]
gi|548535585|ref|XM_005701965.1|	896	3	31	0.562019	5.65968	3.33203	Up	6.06798e-07	4.45309e-06	-	K06549|1|1e-130|466|bta:100300478|sialic acid binding Ig-like lectin 5	-	GO:0005488//binding	-	gi|426244148|ref|XP_004015890.1|/1.90154e-147/PREDICTED: uncharacterized protein LOC101102085 [Ovis aries]
gi|548526883|ref|XM_005699542.1|	570	16	165	4.71175	47.353	3.32912	Up	8.65416e-32	2.37025e-30	-	-	GO:0034358//plasma lipoprotein particle	-	GO:0002526//acute inflammatory response	gi|426251627|ref|XP_004019523.1|/2.16131e-70/PREDICTED: serum amyloid A protein isoform 2 [Ovis aries]
gi|548533721|ref|XM_005701494.1|	747	7	70	1.57295	15.3291	3.28472	Up	4.3956e-14	5.85636e-13	-	K10093|1|2e-46|186|hsa:284194|galectin-9	-	GO:0030246//carbohydrate binding	-	gi|57163983|ref|NP_001009251.1|/8.3151e-76/galectin-14 [Ovis aries]
gi|548473533|ref|XM_005682790.1|	3443	23	229	1.12132	10.8802	3.27844	Up	5.60372e-43	2.02666e-41	-	K06712|1|0.0|976|bta:100125313|butyrophilin	GO:0031224//intrinsic to membrane	-	-	gi|426229405|ref|XP_004008781.1|/0/PREDICTED: butyrophilin-like protein 9 [Ovis aries]
gi|548475290|ref|XM_005683314.1|	1471	14	139	1.59754	15.4575	3.27438	Up	1.28545e-26	2.96932e-25	-	K10033|1|1e-43|177|ssc:494467|C-X-C motif chemokine 14	GO:0044421//extracellular region part;GO:0043231//intracellular membrane-bounded organelle	GO:0005125//cytokine activity	GO:0002376//immune system process;GO:0042221//response to chemical stimulus;GO:0023052//signaling;GO:0007154//cell communication	gi|77735767|ref|NP_001029582.1|/1.19131e-42/C-X-C motif chemokine 14 precursor [Bos taurus]
gi|548524245|ref|XM_005698770.1|	1864	6	58	0.54031	5.09003	3.23582	Up	9.8069e-12	1.12575e-10	-	K10388|1|4e-15|84.0|xtr:100145182|plectin	GO:0016020//membrane;GO:0043231//intracellular membrane-bounded organelle	-	GO:0032870//cellular response to hormone stimulus	gi|426256298|ref|XP_004021777.1|/0/PREDICTED: microtubule-associated tumor suppressor 1 homolog isoform 2 [Ovis aries]
gi|548454091|ref|XM_005676168.1|	4891	7	67	0.240236	2.24086	3.22153	Up	2.55412e-13	3.24585e-12	-	K10396|1|0.0|1660|ssc:100622102|kinesin family member 5	-	-	-	gi|440906633|gb|ELR56872.1|/0/Kinesin heavy chain isoform 5C [Bos grunniens mutus]
gi|548469398|ref|XM_005681315.1|	2166	2	19	0.154992	1.43494	3.21072	Up	0.000152853	0.000787765	-	K01333|1|0.0|1231|bta:513197|complement factor I [EC:3.4.21.45]	GO:0044464//cell part;GO:0005576//extracellular region	GO:0004175//endopeptidase activity;GO:0004888//transmembrane signaling receptor activity	GO:0019538//protein metabolic process;GO:0006955//immune response	gi|426231287|ref|XP_004009671.1|/0/PREDICTED: complement factor I [Ovis aries]
gi|548489837|ref|XM_005688062.1|	1961	2	19	0.171195	1.58495	3.21072	Up	0.000152853	0.000788159	-	K10378|1|0.0|632|bta:281644|beaded filament structural protein 1, filensin	GO:0043232	-	-	gi|426241724|ref|XP_004014739.1|/0/PREDICTED: filensin [Ovis aries]
gi|548535547|ref|XM_005701946.1|	514	2	19	0.653137	6.04684	3.21072	Up	0.000152853	0.000787962	-	K06512|1|4e-35|147|bta:618411|leukocyte immunoglobulin-like receptor	-	GO:0004871//signal transducer activity	-	gi|213021134|ref|NP_001132920.1|/5.09699e-56/Fc gamma 2 receptor precursor [Ovis aries]
gi|548455070|ref|XM_005676646.1|	1696	2	19	0.197944	1.83259	3.21072	Up	0.000152853	0.000787569	-	K14963|1|8e-46|185|bta:100138335|COMPASS component SWD3	-	-	-	gi|426221677|ref|XP_004005035.1|/0/PREDICTED: outer row dynein assembly protein 16 homolog [Ovis aries]
gi|548500629|ref|XM_005691343.1|	2344	171	1622	12.2455	113.196	3.2085	Up	1.1037e-288	2.39922e-286	-	K13885|1|0.0|915|bta:282346|scavenger receptor class B, member 1	GO:0005902//microvillus;GO:0016021//integral to membrane;GO:0044424//intracellular part;GO:0044459//plasma membrane part	GO:0004871//signal transducer activity;GO:0035091//phosphatidylinositol binding;GO:0001530//lipopolysaccharide binding;GO:0042802//identical protein binding;GO:0008035//high-density lipoprotein particle binding;GO:0034185//apolipoprotein binding	GO:0030100//regulation of endocytosis;GO:0007166//cell surface receptor signaling pathway;GO:0044260;GO:0010594//regulation of endothelial cell migration;GO:0010878//cholesterol storage;GO:0009611//response to wounding;GO:0034369//plasma lipoprotein particle remodeling;GO:0015774//polysaccharide transport;GO:0032490//detection of molecule of bacterial origin;GO:0032770//positive regulation of mon…	gi|426247178|ref|XP_004017363.1|/0/PREDICTED: scavenger receptor class B member 1 [Ovis aries]
gi|548486381|ref|XM_005686846.1|	3468	103	967	4.98535	45.6127	3.19367	Up	4.20774e-172	5.49962e-170	-	K12476|1|0.0|1043|bta:510183|EH domain-containing protein 3	GO:0016023//cytoplasmic membrane-bounded vesicle;GO:0010008//endosome membrane	GO:0017111//nucleoside-triphosphatase activity;GO:0046872//metal ion binding;GO:0032561//guanyl ribonucleotide binding;GO:0032559	GO:0051259//protein oligomerization;GO:0007599//hemostasis;GO:0016197//endosomal transport	gi|440907818|gb|ELR57915.1|/0/EH domain-containing protein 3, partial [Bos grunniens mutus]
gi|548493475|ref|XM_005689084.1|	1036	89	833	14.4201	131.53	3.18924	Up	2.62886e-148	3.10221e-146	-	K15840|1|2e-28|127|acs:100560284|prodynorphin	-	GO:0005179//hormone activity	GO:0007600//sensory perception;GO:0007186//G-protein coupled receptor signaling pathway;GO:0002209//behavioral defense response	gi|440911471|gb|ELR61137.1|/1.09386e-123/Proenkephalin-A [Bos grunniens mutus]
gi|548502527|ref|XM_005691840.1|	3521	29	271	1.38251	12.5905	3.18696	Up	2.6146e-49	1.05664e-47	-	K01537|1|0.0|1691|bta:510329|Ca2+-transporting ATPase [EC:3.6.3.8]	GO:0031224//intrinsic to membrane;GO:0012505//endomembrane system	GO:0043169//cation binding;GO:0019829//cation-transporting ATPase activity;GO:0032559	GO:0009206;GO:0070838//divalent metal ion transport	gi|358416526|ref|XP_587457.5|/0/PREDICTED: calcium-transporting ATPase type 2C member 2 [Bos taurus]
gi|548483925|ref|XR_310348.1|	582	3	28	0.865238	7.86997	3.18519	Up	3.57406e-06	2.37783e-05	-	-	-	-	-	gi|465963204|ref|XP_004262193.1|/3.60081e-15/PREDICTED: transmembrane protein 229B [Orcinus orca]
gi|548463157|ref|XM_005679153.1|	2032	7	65	0.578245	5.23273	3.17781	Up	8.2019e-13	1.01121e-11	-	K00182|1|0.0|779|bta:493729|wingless-type MMTV integration site family, member 2	GO:0016020//membrane;GO:0044424//intracellular part;GO:0031012//extracellular matrix	GO:0001664//G-protein coupled receptor binding;GO:0060089	GO:0071363//cellular response to growth factor stimulus;GO:0000122//negative regulation of transcription from RNA polymerase II promoter;GO:0048568//embryonic organ development;GO:0001837//epithelial to mesenchymal transition;GO:0001935//endothelial cell proliferation;GO:0055008//cardiac muscle tissue morphogenesis;GO:0001759//organ induction;GO:0035567//non-canonical Wnt receptor signaling pathw…	gi|61316454|ref|NP_001013019.1|/0/protein Wnt-2 precursor [Bos taurus]
gi|548467315|ref|XM_005709389.1|	1792	11	100	1.03037	9.12852	3.14722	Up	7.17552e-19	1.23074e-17	-	K14480|1|7e-54|212|bta:512905|apolipoprotein L	-	-	-	gi|426226903|ref|XP_004007574.1|/1.35621e-123/PREDICTED: apolipoprotein L3-like [Ovis aries]
gi|548450443|ref|XM_005675141.1|	4335	33	300	1.2778	11.3206	3.14722	Up	8.55174e-54	3.71013e-52	-	K03992|1|0.0|1432|bta:522347|mannan-binding lectin serine protease 1 [EC:3.4.21.-]	GO:0044421//extracellular region part	GO:0004175//endopeptidase activity;GO:0046872//metal ion binding;GO:0042802//identical protein binding;GO:0030246//carbohydrate binding	GO:0006952//defense response;GO:0002698;GO:0006956//complement activation	gi|296491298|tpg|DAA33361.1|/0/TPA: mannan-binding lectin serine protease 1 [Bos taurus]
gi|548480766|ref|XM_005684983.1|	5393	4	36	0.124499	1.09197	3.13272	Up	1.56905e-07	1.24052e-06	-	K06766|1|1e-36|157|tsp:Tsp_07995|neogenin;K06765|3|3e-36|155|xla:378529|deleted in colorectal carcinoma	-	-	-	gi|358419349|ref|XP_003584209.1|/0/PREDICTED: fibronectin type III domain-containing protein 1-like [Bos taurus]
gi|548449659|ref|XM_005674928.1|	5664	6	54	0.177814	1.55958	3.13272	Up	1.00998e-10	1.07069e-09	-	K15420|1|2e-18|96.7|xla:735022|echinoderm microtubule-associated protein-like 4	-	-	-	gi|426219239|ref|XP_004003836.1|/0/PREDICTED: WD repeat-containing protein 52 [Ovis aries]
gi|548493038|ref|XM_005689007.1|	1839	5	45	0.456379	4.00285	3.13272	Up	3.94466e-09	3.65461e-08	-	K01672|1|1e-152|540|bta:515918|carbonic anhydrase [EC:4.2.1.1]	GO:0044424//intracellular part	GO:0046914//transition metal ion binding;GO:0016836//hydro-lyase activity	GO:0048017//inositol lipid-mediated signaling;GO:0044237//cellular metabolic process	gi|139949172|ref|NP_001077159.1|/1.21568e-151/carbonic anhydrase-related protein [Bos taurus]
gi|548519018|ref|XM_005697090.1|	732	4	36	0.917247	8.04507	3.13272	Up	1.56905e-07	1.24005e-06	-	K03988|1|4e-08|58.9|ecb:100058056|complement C1q subcomponent subunit C;K03987|2|5e-08|58.5|hsa:713|complement C1q subcomponent subunit B;K03986|5|1e-07|57.0|ecb:100058097|complement C1q subcomponent subunit A	GO:0031224//intrinsic to membrane	-	-	gi|301785291|ref|XP_002928060.1|/4.63926e-100/PREDICTED: cerebellin-2-like [Ailuropoda melanoleuca]
gi|548451349|ref|XM_005675400.1|	1497	35	314	3.9245	34.312	3.12813	Up	6.4906e-56	2.9202e-54	-	K01672|1|7e-23|109|dre:100006448|carbonic anhydrase [EC:4.2.1.1];K11453|3|3e-19|97.4|dre:556231|chromobox protein 6	-	GO:0030247//polysaccharide binding	GO:0006952//defense response;GO:0045807//positive regulation of endocytosis;GO:0002252;GO:0031328//positive regulation of cellular biosynthetic process;GO:0009620//response to fungus	gi|301766866|ref|XP_002918858.1|/3.44898e-146/PREDICTED: pentraxin-related protein PTX3-like [Ailuropoda melanoleuca]
gi|548492109|ref|XM_005688804.1|	685	4	35	0.980183	8.35826	3.09208	Up	2.80446e-07	2.15537e-06	-	K06846|1|1e-45|182|bta:618714|lymphocyte antigen 6 complex	GO:0031224//intrinsic to membrane	GO:0005488//binding	GO:0009987//cellular process	gi|426235390|ref|XP_004011664.1|/6.78179e-47/PREDICTED: lymphocyte antigen 6D [Ovis aries]
gi|548476701|ref|XM_005683753.1|	2352	1211	10586	86.426	736.263	3.09068	Up	0	0	-	K07249|1|0.0|977|bta:281615|retinal dehydrogenase [EC:1.2.1.36]	GO:0044444//cytoplasmic part	GO:0005083//small GTPase regulator activity;GO:0004030//aldehyde dehydrogenase [NAD(P)+] activity;GO:0005496//steroid binding	GO:0006067//ethanol metabolic process;GO:0044237//cellular metabolic process	gi|57526379|ref|NP_001009778.1|/0/retinal dehydrogenase 1 [Ovis aries]
gi|548476150|ref|XM_005683524.1|	2525	3	26	0.199433	1.68442	3.07827	Up	1.14922e-05	7.07165e-05	-	K00069|1|4e-130|466|bta:512259|15-hydroxyprostaglandin dehydrogenase (NAD) [EC:1.1.1.141]	GO:0031981//nuclear lumen;GO:0044444//cytoplasmic part	GO:0051287//NAD binding;GO:0016616//oxidoreductase activity, acting on the CH-OH group of donors, NAD or NADP as acceptor;GO:0042802//identical protein binding;GO:0004955//prostaglandin receptor activity	GO:0000038//very long-chain fatty acid metabolic process;GO:0051726//regulation of cell cycle;GO:0006692;GO:0022414//reproductive process;GO:0007178//transmembrane receptor protein serine/threonine kinase signaling pathway	gi|426222415|ref|XP_004005387.1|/4.11616e-132/PREDICTED: 15-hydroxyprostaglandin dehydrogenase [NAD(+)] [Ovis aries]
gi|548506390|ref|XM_005693020.1|	1224	3	26	0.411412	3.4748	3.07827	Up	1.14922e-05	7.07376e-05	-	K04614|1|4e-162|571|bta:790265|vomeronasal1 receptor	-	-	-	gi|426244343|ref|XP_004015982.1|/6.384e-169/PREDICTED: vomeronasal type-1 receptor 1-like [Ovis aries]
gi|548510372|ref|XM_005694293.1|	3199	28	242	1.4692	12.3748	3.07431	Up	9.58912e-43	3.44991e-41	-	-	-	-	-	gi|355754083|gb|EHH58048.1|/0/p130Cas-associated protein, partial [Macaca fascicularis]
gi|548522107|ref|XM_005698075.1|	2823	45	384	2.67571	22.2515	3.05591	Up	1.56173e-66	8.4649e-65	-	K06503|1|1e-94|348|mdo:100015188|transferrin receptor	GO:0016021//integral to membrane;GO:0044424//intracellular part	GO:0016787//hydrolase activity;GO:0004888//transmembrane signaling receptor activity	GO:0019538//protein metabolic process;GO:0000041//transition metal ion transport;GO:0006875//cellular metal ion homeostasis	gi|296473083|tpg|DAA15198.1|/0/TPA: transferrin receptor-like [Bos taurus]
gi|548465656|ref|XM_005680100.1|	1424	21	179	2.47541	20.5628	3.0543	Up	8.32712e-32	2.28371e-30	-	K07605|1|0.0|686|bta:535697|type II keratin, basic	GO:0031981//nuclear lumen;GO:0005882//intermediate filament	GO:0005488//binding	GO:0006412//translation;GO:0006996//organelle organization;GO:0006259//DNA metabolic process;GO:0051704;GO:0022403	gi|426224448|ref|XP_004006382.1|/0/PREDICTED: LOW QUALITY PROTEIN: keratin, type II cytoskeletal 7 [Ovis aries]
gi|548463726|ref|XM_005679371.1|	1457	25	213	2.88017	23.9143	3.05365	Up	1.45852e-37	4.65532e-36	-	K08449|1|2e-64|247|bta:613547|receptor activity modifying protein 3	GO:0000323//lytic vacuole;GO:0016021//integral to membrane	GO:0022892;GO:0004872//receptor activity;GO:0046983//protein dimerization activity	GO:0007186//G-protein coupled receptor signaling pathway;GO:0006897//endocytosis;GO:0015031//protein transport	gi|426227838|ref|XP_004008022.1|/8.35822e-65/PREDICTED: receptor activity-modifying protein 3 [Ovis aries]
gi|548522456|ref|XM_005698240.1|	1207	6	51	0.834414	6.91196	3.05026	Up	5.70568e-10	5.71426e-09	-	K04163|1|0.0|705|cfa:477762|5-hydroxytryptamine receptor 7	GO:0016021//integral to membrane	GO:0005488//binding;GO:0008227//G-protein coupled amine receptor activity	GO:0007189//adenylate cyclase-activating G-protein coupled receptor signaling pathway;GO:0007267//cell-cell signaling;GO:0048511//rhythmic process;GO:0003013	gi|358419088|ref|XP_580794.5|/0/PREDICTED: 5-hydroxytryptamine receptor 7 [Bos taurus]
gi|548485084|ref|XM_005686384.1|	2104	13	110	1.03713	8.55235	3.04372	Up	5.12108e-20	9.16425e-19	-	K10060|1|0.0|1012|bta:511001|C-type lectin domain family 4, member F	-	-	-	gi|358414367|ref|XP_588244.5|/0/PREDICTED: C-type lectin domain family 4 member F [Bos taurus]
gi|548527778|ref|XM_005699815.1|	1574	14	118	1.493	12.2635	3.03808	Up	2.4419e-21	4.63916e-20	-	K15290|1|1e-75|284|nvi:100120087|synaptotagmin-1	GO:0031224//intrinsic to membrane;GO:0000323//lytic vacuole;GO:0008021//synaptic vesicle;GO:0044459//plasma membrane part	GO:0046872//metal ion binding	GO:0007009//plasma membrane organization;GO:0017156//calcium ion-dependent exocytosis;GO:0030073//insulin secretion	gi|281345364|gb|EFB20948.1|/0/hypothetical protein PANDA_015897 [Ailuropoda melanoleuca]
gi|548468969|ref|XM_005681260.1|	2578	27	223	1.758	14.1501	3.00881	Up	1.04135e-38	3.41347e-37	-	-	GO:0044421//extracellular region part	GO:0005539//glycosaminoglycan binding	GO:0043062//extracellular structure organization;GO:0010810//regulation of cell-substrate adhesion;GO:0018149//peptide cross-linking	gi|426231210|ref|XP_004009633.1|/0/PREDICTED: protein NDNF [Ovis aries]
gi|548533304|ref|XM_005701408.1|	869	144	1189	27.8151	223.821	3.0084	Up	2.4695e-199	3.61685e-197	-	K05408|1|6e-16|85.1|cfa:480600|C-C motif chemokine 3	GO:0044421//extracellular region part	GO:0005125//cytokine activity	GO:0050896//response to stimulus;GO:0002376//immune system process	gi|153792146|ref|NP_001093099.1|/1.87183e-43/regakine 1-like protein precursor [Ovis aries]
gi|548493515|ref|XM_005689104.1|	2832	30	245	1.77814	14.1518	2.99254	Up	3.69096e-42	1.30517e-40	-	K04575|1|1e-07|59.7|bmy:Bm1_50465|amyotrophic lateral sclerosis 2 (juvenile)	GO:0033017//sarcoplasmic reticulum membrane	-	GO:0032412//regulation of ion transmembrane transporter activity;GO:0007204//elevation of cytosolic calcium ion concentration	gi|426236141|ref|XP_004012032.1|/4.35922e-178/PREDICTED: junctophilin-1 [Ovis aries]
gi|548468805|ref|XM_005681200.1|	2529	49	399	3.25226	25.8085	2.98833	Up	1.38346e-67	7.65946e-66	-	K06825|1|1e-52|208|xtr:100490545|fibrillin 1	-	-	-	gi|296486942|tpg|DAA29055.1|/0/TPA: signal peptide, CUB domain, EGF-like 1 [Bos taurus]
gi|548518297|ref|XM_005696750.1|	784	10	80	2.14102	16.6921	2.9628	Up	1.46792e-14	1.99697e-13	-	K11252|1|6e-46|184|mcc:696872|histone H2B;K11253|4|2e-45|182|pon:100439748|histone H3	GO:0000785//chromatin	GO:0003676//nucleic acid binding	GO:0034728//nucleosome organization	gi|426351866|ref|XP_004043446.1|/4.80428e-45/PREDICTED: histone H2B type 1-D-like isoform 3 [Gorilla gorilla gorilla]
gi|548480198|ref|XM_005684810.1|	1921	3	24	0.262139	2.04372	2.9628	Up	3.64686e-05	0.00020833	-	K10136|1|4e-95|349|bta:509485|TP53 apoptosis effector	GO:0005911//cell-cell junction;GO:0016021//integral to membrane;GO:0031981//nuclear lumen	-	GO:0012502//induction of programmed cell death	gi|77735653|ref|NP_001029522.1|/3.22349e-94/p53 apoptosis effector related to PMP-22 [Bos taurus]
gi|548477560|ref|XM_005683948.1|	5664	6	48	0.177814	1.3863	2.9628	Up	3.16968e-09	2.97667e-08	-	-	-	-	-	gi|426222277|ref|XP_004023661.1|/0/PREDICTED: LOW QUALITY PROTEIN: uncharacterized protein C9orf174 homolog [Ovis aries]
gi|548491258|ref|XM_005688484.1|	2790	8	63	0.481308	3.69381	2.94008	Up	1.18399e-11	1.35161e-10	-	K01895|1|0.0|1380|bta:506459|acetyl-CoA synthetase [EC:6.2.1.1]	GO:0044444//cytoplasmic part;GO:0031981//nuclear lumen	GO:0016405//CoA-ligase activity;GO:0032559	GO:0006629//lipid metabolic process;GO:0006067//ethanol metabolic process;GO:0006084//acetyl-CoA metabolic process	gi|426241366|ref|XP_004014562.1|/0/PREDICTED: acetyl-coenzyme A synthetase, cytoplasmic-like isoform 1 [Ovis aries]
gi|548505144|ref|XM_005692663.1|	1748	17	132	1.63247	12.353	2.91973	Up	7.65692e-23	1.55023e-21	-	K04010|1|2e-171|602|bta:100850125|C5a anaphylatoxin chemotactic receptor	GO:0016021//integral to membrane	GO:0004942//anaphylatoxin receptor activity	GO:0002690//positive regulation of leukocyte chemotaxis;GO:0042742//defense response to bacterium;GO:0010863//positive regulation of phospholipase C activity;GO:0051480//cytosolic calcium ion homeostasis;GO:0001819//positive regulation of cytokine production;GO:0007600//sensory perception;GO:0045765//regulation of angiogenesis;GO:0002237//response to molecule of bacterial origin;GO:0000165//MAPK …	gi|426243065|ref|XP_004015385.1|/0/PREDICTED: C5a anaphylatoxin chemotactic receptor [Ovis aries]
gi|548474606|ref|XM_005683028.1|	212	3	23	2.37532	17.7472	2.9014	Up	6.4607e-05	0.000353993	-	-	-	-	-	gi|426229667|ref|XP_004008909.1|/1.03945e-29/PREDICTED: IgA-inducing protein homolog [Ovis aries]
gi|548502481|ref|XM_005691818.1|	2143	18	138	1.4099	10.534	2.9014	Up	1.12721e-23	2.35368e-22	-	K00540|1|3e-69|263|hsa:10493|[EC:1.-.-.-];K10133|3|6e-25|116|mgp:100545625|tumor protein p53-inducible protein 3 [EC:1.-.-.-]	-	GO:0003824//catalytic activity;GO:0046914//transition metal ion binding	GO:0008152//metabolic process	gi|426242216|ref|XP_004014970.1|/4.85955e-171/PREDICTED: synaptic vesicle membrane protein VAT-1 homolog-like [Ovis aries]
gi|548524174|ref|XM_005698735.1|	4945	5	38	0.169723	1.25706	2.8888	Up	2.17792e-07	1.69084e-06	-	K06086|1|6e-114|413|ptr:450628|sorbin and SH3 domain containing 1	GO:0005856//cytoskeleton;GO:0043231//intracellular membrane-bounded organelle;GO:0031674//I band	GO:0046914//transition metal ion binding;GO:0030674//protein binding, bridging;GO:0005198//structural molecule activity	-	gi|426256260|ref|XP_004021759.1|/0/PREDICTED: sorbin and SH3 domain-containing protein 2 isoform 1 [Ovis aries]
gi|548471670|ref|XM_005682152.1|	2138	14	105	1.09915	8.03378	2.86969	Up	3.76496e-18	6.26512e-17	-	K00490|1|0.0|1014|bta:507615|cytochrome P450, family 4, subfamily F (leukotriene-B4 20-monooxygenase) [EC:1.14.13.30]	GO:0031224//intrinsic to membrane;GO:0043231//intracellular membrane-bounded organelle;GO:0031090//organelle membrane	GO:0016709//oxidoreductase activity, acting on paired donors, with incorporation or reduction of molecular oxygen, NAD(P)H as one donor, and incorporation of one atom of oxygen;GO:0005506//iron ion binding	GO:0006690//icosanoid metabolic process	gi|440898795|gb|ELR50219.1|/0/hypothetical protein M91_00972, partial [Bos grunniens mutus]
gi|548479691|ref|XM_005684635.1|	1855	15	110	1.35733	9.70034	2.83727	Up	9.5516e-19	1.63422e-17	-	K12816|1|4e-34|147|bfo:BRAFLDRAFT_125902|pre-mRNA-processing factor 17	-	-	-	gi|426235113|ref|XP_004011535.1|/4.21166e-168/PREDICTED: methyltransferase-like protein 24 [Ovis aries]
gi|548495209|ref|XM_005689675.1|	2147	3	22	0.234545	1.67621	2.83727	Up	0.000113994	0.000600379	-	K00710|1|0.0|1159|bta:614203|polypeptide N-acetylgalactosaminyltransferase [EC:2.4.1.41]	GO:0031224//intrinsic to membrane;GO:0043231//intracellular membrane-bounded organelle	GO:0030246//carbohydrate binding;GO:0008376//acetylgalactosaminyltransferase activity	-	gi|332211007|ref|XP_003254602.1|/0/PREDICTED: LOW QUALITY PROTEIN: putative polypeptide N-acetylgalactosaminyltransferase-like protein 4 [Nomascus leucogenys]
gi|548513993|ref|XM_005695350.1|	1293	3	22	0.389458	2.78332	2.83727	Up	0.000113994	0.000600226	-	K03984|1|3e-95|349|tgu:100228673|alpha-1-antitrypsin;K04525|4|1e-90|334|oaa:100086374|serpin peptidase inhibitor, clade A, member 3	GO:0044421//extracellular region part	GO:0008289//lipid binding;GO:0004866//endopeptidase inhibitor activity	GO:0008207//C21-steroid hormone metabolic process;GO:0051234//establishment of localization;GO:0010466//negative regulation of peptidase activity;GO:0006508//proteolysis	gi|1705661|sp|P49920.1|CBG_SHEEP/0/RecName: Full=Corticosteroid-binding globulin; Short=CBG; AltName: Full=Serpin A6; AltName: Full=Transcortin; Flags: Precursor
gi|548523906|ref|XM_005698607.1|	6254	6	44	0.161039	1.15089	2.83727	Up	3.02804e-08	2.57228e-07	-	K13213|1|3e-21|106|ecb:100062181|matrin 3	GO:0043231//intracellular membrane-bounded organelle	GO:0046914//transition metal ion binding;GO:0003676//nucleic acid binding	-	gi|426253103|ref|XP_004020240.1|/0/PREDICTED: LOW QUALITY PROTEIN: RNA-binding protein 20 [Ovis aries]
gi|548466711|ref|XM_005680468.1|	1700	49	358	4.83821	34.4487	2.8319	Up	1.26095e-57	5.82546e-56	-	K01468|1|0.0|672|bta:505315|imidazolonepropionase [EC:3.5.2.7]	GO:0044444//cytoplasmic part	GO:0043169//cation binding;GO:0016812//hydrolase activity, acting on carbon-nitrogen (but not peptide) bonds, in cyclic amides	GO:0006536//glutamate metabolic process;GO:0006547//histidine metabolic process	gi|426225043|ref|XP_004006677.1|/0/PREDICTED: probable imidazolonepropionase [Ovis aries]
gi|548480634|ref|XM_005709376.1|	953	29	210	5.1079	36.0466	2.81906	Up	2.77656e-34	8.20297e-33	-	-	-	-	-	gi|426234969|ref|XP_004011464.1|/1.48815e-100/PREDICTED: LOW QUALITY PROTEIN: myc target protein 1 [Ovis aries]
gi|548514000|ref|XM_005695353.1|	1419	17	123	2.01096	14.1795	2.81785	Up	1.15826e-20	2.1433e-19	-	K03984|1|2e-39|164|xla:379963|alpha-1-antitrypsin;K04525|2|1e-36|155|oaa:100086374|serpin peptidase inhibitor, clade A, member 3	-	GO:0004866//endopeptidase inhibitor activity	GO:0010466//negative regulation of peptidase activity;GO:0022414//reproductive process;GO:0006508//proteolysis	gi|57116611|tpg|DAA05634.1|/0/TPA_exp: SERPINA14 [Capra hircus]
gi|548451357|ref|XM_005675404.1|	874	221	1599	42.4442	299.278	2.81785	Up	4.2289e-250	7.86766e-248	-	-	-	GO:0004871//signal transducer activity	-	gi|426218046|ref|XP_004003261.1|/9.23445e-107/PREDICTED: retinoic acid receptor responder protein 1 isoform 1 [Ovis aries]
gi|548468412|ref|XM_005681008.1|	1260	6	43	0.799316	5.5826	2.8041	Up	5.29262e-08	4.38947e-07	-	K01330|1|1e-26|121|mcc:722133|complement component 1, r subcomponent [EC:3.4.21.41]	GO:0005576//extracellular region	GO:0008233//peptidase activity	GO:0019538//protein metabolic process;GO:0006955//immune response	gi|440891813|gb|ELR45306.1|/2.94219e-124/Complement C1r subcomponent-like protein, partial [Bos grunniens mutus]
gi|548485782|ref|XM_005686596.1|	2815	22	157	1.31184	9.12346	2.79799	Up	8.33398e-26	1.86665e-24	-	K06737|1|9e-150|531|bta:514039|tumor-associated calcium signal transducer 1	GO:0043296//apical junction complex;GO:0031224//intrinsic to membrane	-	GO:0035295//tube development;GO:0008283//cell proliferation	gi|242247427|ref|NP_001156036.1|/1.11051e-149/epithelial cell adhesion molecule precursor [Ovis aries]
gi|548504369|ref|XM_005692480.1|	15334	28	198	0.306507	2.11226	2.7848	Up	5.17266e-32	1.43383e-30	-	-	-	-	-	gi|296478128|tpg|DAA20243.1|/0/TPA: hydrocephalus inducing homolog [Bos taurus]
gi|548519560|ref|XM_005697343.1|	1968	33	233	2.81466	19.3673	2.78259	Up	2.23504e-37	7.07911e-36	-	-	-	-	-	gi|426254959|ref|XP_004021137.1|/0/PREDICTED: coiled-coil domain-containing protein 78 [Ovis aries]
gi|548472841|ref|XM_005682468.1|	1551	7	49	0.757572	5.168	2.77015	Up	7.36998e-09	6.62881e-08	-	K05079|1|0.0|719|bta:281144|erythropoietin receptor	GO:0016021//integral to membrane	GO:0004896//cytokine receptor activity	GO:0048513//organ development;GO:0007165//signal transduction	gi|440910154|gb|ELR59980.1|/0/Erythropoietin receptor [Bos grunniens mutus]
gi|548495125|ref|XM_005689634.1|	680	4	28	0.98739	6.73577	2.77015	Up	1.50996e-05	9.13627e-05	-	-	-	-	-	gi|440904941|gb|ELR55393.1|/3.18003e-57/Tetratricopeptide repeat protein 36 [Bos grunniens mutus]
gi|548471672|ref|XM_005682153.1|	2100	6	42	0.479589	3.27166	2.77015	Up	9.22756e-08	7.46409e-07	-	K00490|1|0.0|949|bta:507016|cytochrome P450, family 4, subfamily F (leukotriene-B4 20-monooxygenase) [EC:1.14.13.30]	-	GO:0016491//oxidoreductase activity;GO:0005506//iron ion binding	GO:0008152//metabolic process	gi|440898796|gb|ELR50220.1|/0/hypothetical protein M91_00973, partial [Bos grunniens mutus]
gi|548477794|ref|XM_005684063.1|	1632	4	28	0.411412	2.80657	2.77015	Up	1.50996e-05	9.1336e-05	-	K09876|1|3e-149|529|bta:780866|aquaporin-3	GO:0030054//cell junction;GO:0016021//integral to membrane;GO:0044424//intracellular part	GO:0005372//water transmembrane transporter activity;GO:0015168//glycerol transmembrane transporter activity	GO:0042886//amide transport;GO:0003097//renal water transport;GO:0009887//organ morphogenesis;GO:0002376//immune system process;GO:0033189//response to vitamin A;GO:0008643//carbohydrate transport	gi|119331228|ref|NP_001073262.1|/2.40831e-148/aquaporin-3 [Bos taurus]
gi|548462774|ref|XM_005679098.1|	1586	232	1616	24.554	166.677	2.76303	Up	1.55068e-247	2.78462e-245	-	K10104|1|9e-52|205|nve:NEMVE_v1g90597|ficolin;K05466|2|2e-50|201|bta:282141|angiopoietin 2	GO:0005615//extracellular space;GO:0044464//cell part	GO:0008047//enzyme activator activity;GO:0005515//protein binding	GO:0051345//positive regulation of hydrolase activity;GO:0023052//signaling	gi|426227527|ref|XP_004007869.1|/0/PREDICTED: fibroleukin [Ovis aries]
gi|548499133|ref|XM_005690816.1|	4732	10	69	0.354726	2.3853	2.74939	Up	6.83506e-12	7.95216e-11	-	K10352|1|2e-22|109|mdo:100024892|myosin heavy chain	-	-	-	gi|426240467|ref|XP_004014122.1|/0/PREDICTED: LOW QUALITY PROTEIN: forkhead-associated domain-containing protein 1 [Ovis aries]
gi|548482581|ref|XM_005685613.1|	2121	7	48	0.553981	3.70202	2.7404	Up	1.28047e-08	1.12908e-07	-	K15619|1|0.0|895|bta:534040|Kunitz-type protease inhibitor 1	-	GO:0005488//binding;GO:0004866//endopeptidase inhibitor activity	GO:0043062//extracellular structure organization;GO:0048598//embryonic morphogenesis;GO:0001701//in utero embryonic development;GO:0001568//blood vessel development	gi|426232998|ref|XP_004010504.1|/0/PREDICTED: LOW QUALITY PROTEIN: kunitz-type protease inhibitor 1 [Ovis aries]
gi|548511365|ref|XM_005694488.1|	2703	7	48	0.4347	2.90492	2.7404	Up	1.28047e-08	1.12956e-07	-	K10401|1|0.0|1165|ecb:100060836|kinesin family member 18/19	GO:0015630//microtubule cytoskeleton	GO:0003774//motor activity;GO:0032559	GO:0007017//microtubule-based process	gi|410981768|ref|XP_003997238.1|/0/PREDICTED: kinesin-like protein KIF19, partial [Felis catus]
gi|548477299|ref|XM_005683853.1|	2307	5	34	0.363798	2.41085	2.72833	Up	2.03678e-06	1.40065e-05	-	-	-	-	-	gi|426220226|ref|XP_004004317.1|/1.21935e-167/PREDICTED: sperm-associated antigen 8 [Ovis aries]
gi|548482547|ref|XM_005685597.1|	6304	14	95	0.372777	2.46516	2.7253	Up	9.45486e-16	1.39566e-14	-	K10367|1|0.0|1241|bta:786165|formin 1	GO:0005856//cytoskeleton;GO:0043231//intracellular membrane-bounded organelle;GO:0070161	GO:0008092//cytoskeletal protein binding	GO:0007010//cytoskeleton organization	gi|426232926|ref|XP_004010470.1|/0/PREDICTED: formin-1 isoform 1 [Ovis aries]
gi|548487544|ref|XM_005687266.1|	929	13	88	2.3489	15.4955	2.72179	Up	1.14125e-14	1.56806e-13	-	K09329|1|1e-65|250|bta:534258|paired mesoderm homeobox protein	GO:0043231//intracellular membrane-bounded organelle;GO:0005694//chromosome	GO:0001071//nucleic acid binding transcription factor activity	GO:0042471//ear morphogenesis;GO:0001501//skeletal system development;GO:0048522//positive regulation of cellular process;GO:0006351//transcription, DNA-dependent	gi|296482154|tpg|DAA24269.1|/9.6393e-65/TPA: paired related homeobox 2-like [Bos taurus]
gi|548452779|ref|XM_005675749.1|	3665	4	27	0.183199	1.20511	2.71768	Up	2.63316e-05	0.000154	-	K08848|1|0.0|1087|bta:508668|receptor-interacting serine/threonine-protein kinase 4 [EC:2.7.11.1]	GO:0044464//cell part	GO:0004672//protein kinase activity;GO:0032559	GO:0006464//cellular protein modification process	gi|426218341|ref|XP_004003407.1|/0/PREDICTED: LOW QUALITY PROTEIN: receptor-interacting serine/threonine-protein kinase 4 [Ovis aries]
gi|548498329|ref|XM_005690698.1|	4516	64	432	2.37883	15.6483	2.71768	Up	2.69142e-66	1.43991e-64	-	K09329|1|7e-86|320|bta:540901|paired mesoderm homeobox protein	GO:0043231//intracellular membrane-bounded organelle	GO:0003712//transcription cofactor activity;GO:0003677//DNA binding	GO:0048704//embryonic skeletal system morphogenesis;GO:0048514//blood vessel morphogenesis;GO:0009888//tissue development;GO:0042471//ear morphogenesis;GO:0006357//regulation of transcription from RNA polymerase II promoter;GO:0008589//regulation of smoothened signaling pathway;GO:0035108//limb morphogenesis;GO:0008284//positive regulation of cell proliferation	gi|126165288|ref|NP_001075208.1|/5.53815e-85/paired mesoderm homeobox protein 1 [Bos taurus]
gi|548527915|ref|XM_005699882.1|	1651	19	127	1.93172	12.5833	2.70355	Up	1.95493e-20	3.57585e-19	-	K00222|1|0.0|645|bta:282384|delta14-sterol reductase [EC:1.3.1.70]	GO:0031090//organelle membrane;GO:0043231//intracellular membrane-bounded organelle;GO:0016021//integral to membrane	GO:0016628//oxidoreductase activity, acting on the CH-CH group of donors, NAD or NADP as acceptor	GO:0008203//cholesterol metabolic process	gi|440907408|gb|ELR57562.1|/0/Delta(14)-sterol reductase, partial [Bos grunniens mutus]
gi|548510767|ref|XM_005694358.1|	2809	49	327	2.92807	19.043	2.70123	Up	2.97074e-50	1.22698e-48	-	K04380|1|0.0|896|ssc:100738351|microtubule-associated protein tau	GO:0043005//neuron projection;GO:0016020//membrane;GO:0043234//protein complex;GO:0043229//intracellular organelle	-	GO:0051130;GO:0031110//regulation of microtubule polymerization or depolymerization;GO:0048522//positive regulation of cellular process	gi|426239123|ref|XP_004013476.1|/0/PREDICTED: microtubule-associated protein tau [Ovis aries]
gi|548493934|ref|XM_005689303.1|	740	11	71	2.49516	15.6951	2.65311	Up	8.58212e-12	9.93438e-11	-	K13764|1|2e-47|189|cfa:489500|recoverin	GO:0012510//trans-Golgi network transport vesicle membrane	GO:0046872//metal ion binding;GO:0015631//tubulin binding	GO:0006810//transport;GO:0007267//cell-cell signaling	gi|62087610|dbj|BAD92252.1|/1.37648e-91/Neurocalcin delta variant [Homo sapiens]
gi|548525586|ref|XM_005699134.1|	1555	22	142	2.37482	14.9381	2.65311	Up	2.97552e-22	5.88577e-21	-	K13857|1|2e-45|184|xtr:100494100|solute carrier family 4 (sodium bicarbonate cotransporter), member 5;K10303|2|1e-32|141|xtr:448429|F-box protein 23	GO:0016021//integral to membrane	-	-	gi|440898741|gb|ELR50169.1|/3.17268e-150/Tetraspanin-15 [Bos grunniens mutus]
gi|548518301|ref|XM_005696752.1|	774	7	45	1.51808	9.51064	2.6473	Up	6.61834e-08	5.43225e-07	-	K11251|1|9e-55|213|ecb:100053545|histone H2A	GO:0000785//chromatin;GO:0043231//intracellular membrane-bounded organelle	GO:0003676//nucleic acid binding;GO:0005515//protein binding	GO:0034728//nucleosome organization	gi|395736870|ref|XP_002816564.2|/5.53132e-54/PREDICTED: uncharacterized protein LOC100439702 [Pongo abelii]
gi|548534049|ref|XM_005701539.1|	822	378	2424	77.1894	482.391	2.64373	Up	0	0	-	K06751|1|1e-91|336|bta:100126048|major histocompatibility complex, class I	GO:0044425//membrane part	-	GO:0019882//antigen processing and presentation	gi|68655561|emb|CAI43968.2|/6.55466e-96/MHC class I antigen [Ovis aries]
gi|548533333|ref|XM_005701420.1|	6015	5	32	0.139531	0.870267	2.64087	Up	6.11252e-06	3.91167e-05	-	K13908|1|1e-144|516|aml:100484941|mucin-5B	-	-	-	gi|440906567|gb|ELR56815.1|/0/Mucin-6, partial [Bos grunniens mutus]
gi|548524512|ref|XM_005698883.1|	2405	5	32	0.348974	2.17657	2.64087	Up	6.11252e-06	3.91288e-05	-	K10137|1|1e-14|82.8|mgp:100547023|zinc finger, matrin type 3	GO:0043231//intracellular membrane-bounded organelle	GO:0046914//transition metal ion binding;GO:0003676//nucleic acid binding	-	gi|116004113|ref|NP_001070411.1|/2.5283e-131/zinc finger matrin-type protein 4 [Bos taurus]
gi|548477570|ref|XM_005683953.1|	5018	88	563	2.94367	18.3534	2.64036	Up	2.88444e-83	1.87316e-81	-	K04615|1|0.0|1717|aml:100476699|gamma-aminobutyric acid type B receptor	GO:0016021//integral to membrane;GO:0044459//plasma membrane part;GO:0042995//cell projection;GO:0044424//intracellular part	GO:0008066//glutamate receptor activity	GO:0007267//cell-cell signaling;GO:0007186//G-protein coupled receptor signaling pathway;GO:0031280	gi|426222267|ref|XP_004005318.1|/0/PREDICTED: LOW QUALITY PROTEIN: gamma-aminobutyric acid type B receptor subunit 2, partial [Ovis aries]
gi|548479675|ref|XM_005684627.1|	2187	4	25	0.307007	1.86995	2.60665	Up	7.91112e-05	0.000427677	-	-	GO:0043234//protein complex;GO:0005929//cilium;GO:0005930//axoneme	-	GO:0006928//cellular component movement;GO:0010927	gi|426234487|ref|XP_004011227.1|/0/PREDICTED: radial spoke head protein 4 homolog A isoform 1 [Ovis aries]
gi|548471606|ref|XM_005682121.1|	2038	111	690	9.14232	55.3839	2.59883	Up	6.6018e-100	5.22352e-98	-	-	GO:0005737//cytoplasm;GO:0044425//membrane part;GO:0005886//plasma membrane	-	-	gi|426228790|ref|XP_004008479.1|/0/PREDICTED: LOW QUALITY PROTEIN: plasmalemma vesicle-associated protein [Ovis aries]
gi|548484129|ref|XM_005686099.1|	1002	5	31	0.837606	5.06095	2.59507	Up	1.05332e-05	6.51458e-05	-	K09034|1|1e-55|217|cfa:611951|ATF-like basic leucine zipper transcriptional factor	GO:0043231//intracellular membrane-bounded organelle	GO:0003677//DNA binding;GO:0001071//nucleic acid binding transcription factor activity;GO:0005515//protein binding	GO:0006351//transcription, DNA-dependent	gi|329664818|ref|NP_001193207.1|/1.63377e-52/basic leucine zipper transcriptional factor ATF-like [Bos taurus]
gi|548478216|ref|XM_005684212.1|	3154	45	277	2.39491	14.3667	2.58469	Up	7.56828e-41	2.60922e-39	-	K04573|1|0.0|706|mcc:711196|neurofilament medium polypeptide (neurofilament 3)	-	-	-	gi|426220048|ref|XP_004004229.1|/0/PREDICTED: neurofilament medium polypeptide [Ovis aries]
gi|548483652|ref|XM_005685869.1|	5364	7	43	0.219052	1.31135	2.58171	Up	1.95272e-07	1.52748e-06	-	K13411|1|0.0|2839|bta:510409|dual oxidase [EC:1.6.3.1 1.11.1.-]	GO:0031224//intrinsic to membrane;GO:0044459//plasma membrane part	GO:0000166//nucleotide binding;GO:0016209//antioxidant activity;GO:0050664//oxidoreductase activity, acting on NAD(P)H, oxygen as acceptor;GO:0050662//coenzyme binding;GO:0005506//iron ion binding	GO:0009058//biosynthetic process;GO:0006801//superoxide metabolic process;GO:0042743//hydrogen peroxide metabolic process;GO:0007275//multicellular organismal development;GO:0007166//cell surface receptor signaling pathway;GO:0006950//response to stress;GO:0010033//response to organic substance	gi|329664078|ref|NP_001192603.1|/0/dual oxidase 1 precursor [Bos taurus]
gi|548500634|ref|XM_005691344.1|	2215	27	165	2.0461	12.1856	2.57423	Up	7.87164e-25	1.70933e-23	-	K13885|1|0.0|831|bta:282346|scavenger receptor class B, member 1	GO:0005902//microvillus;GO:0016021//integral to membrane;GO:0044424//intracellular part;GO:0044459//plasma membrane part	GO:0004871//signal transducer activity;GO:0005543//phospholipid binding;GO:0001530//lipopolysaccharide binding;GO:0042802//identical protein binding;GO:0008035//high-density lipoprotein particle binding;GO:0034185//apolipoprotein binding	GO:0030100//regulation of endocytosis;GO:0007166//cell surface receptor signaling pathway;GO:0043542//endothelial cell migration;GO:0010878//cholesterol storage;GO:0034369//plasma lipoprotein particle remodeling;GO:0015774//polysaccharide transport;GO:0032490//detection of molecule of bacterial origin;GO:0032770//positive regulation of monooxygenase activity;GO:0050673//epithelial cell proliferat…	gi|134025123|gb|AAI34514.1|/0/SCARB1 protein [Bos taurus]
gi|548469966|ref|XM_005681433.1|	2492	38	231	2.55961	15.1636	2.56662	Up	4.62098e-34	1.35551e-32	-	K01104|1|4e-08|61.2|dan:Dana_GF25181|protein-tyrosine phosphatase [EC:3.1.3.48];K06678|2|6e-08|60.5|cqu:CpipJ_CPIJ006884|condensin complex subunit 3;K14562|3|2e-07|58.9|rno:291571|Treacher Collins syndrome protein;K09880|4|1e-06|56.2|aag:AaeL_AAEL000109|enolase-phosphatase E1 [EC:3.1.3.77]	-	-	-	gi|426231457|ref|XP_004009755.1|/0/PREDICTED: G protein-regulated inducer of neurite outgrowth 3 [Ovis aries]
gi|548482307|ref|XM_005685482.1|	4507	6	36	0.223461	1.30663	2.54776	Up	2.44246e-06	1.66356e-05	-	-	GO:0005856//cytoskeleton	-	GO:0006915//apoptotic process	gi|348579403|ref|XP_003475469.1|/3.54611e-116/PREDICTED: bcl-2-modifying factor-like [Cavia porcellus]
gi|548466782|ref|XM_005680503.1|	2487	4	24	0.269974	1.57861	2.54776	Up	0.000136222	0.00070949	-	K08537|1|0.0|803|aml:100468951|farnesoid X receptor	-	-	-	gi|426225097|ref|XP_004006704.1|/0/PREDICTED: bile acid receptor isoform 3 [Ovis aries]
gi|548481500|ref|XM_005685232.1|	2522	7	42	0.465898	2.72422	2.54776	Up	3.33994e-07	2.52927e-06	-	K11801|1|0.0|1034|bta:539433|WD repeat-containing protein 23	-	-	-	gi|426232712|ref|XP_004010365.1|/0/PREDICTED: DDB1- and CUL4-associated factor 11 isoform 1 [Ovis aries]
gi|548468915|ref|XM_005681248.1|	1441	5	30	0.58243	3.40562	2.54776	Up	1.80826e-05	0.000108301	-	K10656|1|4e-135|482|ecb:100061618|E3 ubiquitin-protein ligase MARCH1/8 [EC:6.3.2.19]	GO:0005769//early endosome;GO:0005770//late endosome;GO:0005764//lysosome;GO:0012506//vesicle membrane;GO:0031224//intrinsic to membrane	GO:0046914//transition metal ion binding;GO:0019787//small conjugating protein ligase activity	-	gi|296486836|tpg|DAA28949.1|/4.56006e-148/TPA: membrane-associated ring finger (C3HC4) 1-like [Bos taurus]
gi|548515418|ref|XR_310963.1|	111	5	30	7.56109	44.2116	2.54776	Up	1.80826e-05	0.00010827	-	-	-	GO:0005539//glycosaminoglycan binding	GO:0009987//cellular process	gi|329663337|ref|NP_001192499.1|/6.59112e-16/stabilin-1 precursor [Bos taurus]
gi|548483769|ref|XM_005685923.1|	1482	4	24	0.453053	2.64912	2.54776	Up	0.000136222	0.000709311	-	K00688|1|5e-31|136|ame:409267|starch phosphorylase [EC:2.4.1.1]	GO:0031227//intrinsic to endoplasmic reticulum membrane	GO:0060089	GO:0030154//cell differentiation;GO:0023052//signaling	gi|94534927|gb|AAI16163.1|/6.28252e-92/Reticulon 1 [Bos taurus]
gi|548471299|ref|XM_005681979.1|	1371	4	24	0.489734	2.8636	2.54776	Up	0.000136222	0.000710027	-	K07520|1|0.0|652|bta:618227|actin-binding LIM protein	-	-	-	gi|297466822|ref|XP_875649.4|/0/PREDICTED: actin-binding LIM protein 2 [Bos taurus]
gi|548489066|ref|XM_005687840.1|	2424	12	72	0.830972	4.8589	2.54776	Up	1.77257e-11	1.99051e-10	-	K05068|1|3e-104|380|bta:281861|interleukin 2 receptor alpha	GO:0044425//membrane part	GO:0004871//signal transducer activity	GO:0050670	gi|57164269|ref|NP_001009415.1|/8.51283e-119/interleukin-2 receptor subunit alpha precursor [Ovis aries]
gi|548503545|ref|XM_005692137.1|	2401	4	24	0.279644	1.63515	2.54776	Up	0.000136222	0.000709848	-	-	-	-	-	gi|426242511|ref|XP_004015116.1|/0/PREDICTED: leucine-rich repeat-containing protein 36 [Ovis aries]
gi|548474696|ref|XM_005683068.1|	1406	4	24	0.477543	2.79231	2.54776	Up	0.000136222	0.000709669	-	K05156|1|6e-13|76.3|mdo:100014264|tumor necrosis factor receptor superfamily member 19-like	GO:0031224//intrinsic to membrane;GO:0005578//proteinaceous extracellular matrix	GO:0005515//protein binding	GO:0010810//regulation of cell-substrate adhesion	gi|426229762|ref|XP_004008952.1|/6.4111e-139/PREDICTED: RELT-like protein 2 [Ovis aries]
gi|548531615|ref|XM_005700925.1|	4389	28	168	1.07085	6.26155	2.54776	Up	5.57316e-25	1.21661e-23	-	K08008|1|5e-92|340|mgp:100538688|NADPH oxidase	GO:0031224//intrinsic to membrane	GO:0005488//binding	GO:0015837//amine transport	gi|359081981|ref|XP_002700273.2|/0/PREDICTED: membrane transport protein XK [Bos taurus]
gi|548514010|ref|XM_005695358.1|	2189	175	1038	13.4193	77.5693	2.53118	Up	4.85648e-145	5.60286e-143	-	K03913|1|6e-177|621|bta:338050|protein C inhibitor	GO:0044464//cell part;GO:0032991//macromolecular complex	GO:0005539//glycosaminoglycan binding;GO:0019899//enzyme binding;GO:0004866//endopeptidase inhibitor activity	GO:0010466//negative regulation of peptidase activity;GO:0007338//single fertilization;GO:0006508//proteolysis;GO:0048232//male gamete generation	gi|426248549|ref|XP_004018025.1|/0/PREDICTED: plasma serine protease inhibitor [Ovis aries]
gi|548463758|ref|XM_005679387.1|	2311	39	231	2.83271	16.3512	2.52914	Up	1.59314e-33	4.60785e-32	-	K06460|1|7e-23|110|bfo:BRAFLDRAFT_96598|CD9 antigen;K06537|2|3e-21|104|nve:NEMVE_v1g233307|CD151 antigen	GO:0016021//integral to membrane	GO:0004888//transmembrane signaling receptor activity	GO:0003407//neural retina development;GO:0048646//anatomical structure formation involved in morphogenesis;GO:0022603//regulation of anatomical structure morphogenesis;GO:0007165//signal transduction	gi|114050913|ref|NP_001039977.1|/1.94841e-173/tetraspanin-12 [Bos taurus]
gi|548533337|ref|XM_005701421.1|	834	20	118	4.02533	23.1448	2.52351	Up	8.67504e-18	1.41284e-16	-	K04345|1|2e-79|295|bta:505773|protein kinase A [EC:2.7.11.11]	-	GO:0004690//cyclic nucleotide-dependent protein kinase activity;GO:0032559	GO:0006464//cellular protein modification process	gi|426257931|ref|XP_004022575.1|/1.50805e-79/PREDICTED: cAMP-dependent protein kinase catalytic subunit PRKX [Ovis aries]
gi|548451951|ref|XM_005675603.1|	4519	425	2501	15.7864	90.5336	2.51977	Up	0	0	-	K14345|1|0.0|1045|bta:282468|solute carrier organic anion transporter family, member 2A	GO:0016021//integral to membrane	GO:0005488//binding;GO:0071714	GO:0015711//organic anion transport;GO:0071715	gi|84000442|ref|NP_001033110.1|/0/prostaglandin transporter [Ovis aries]
gi|548474933|ref|XM_005683183.1|	1303	1329	7807	171.206	980.117	2.51722	Up	0	0	-	K00432|1|5e-120|431|bta:281210|glutathione peroxidase [EC:1.11.1.9]	GO:0044421//extracellular region part	GO:0042277//peptide binding;GO:0004601//peroxidase activity;GO:0005515//protein binding	GO:0033194//response to hydroperoxide;GO:0010038//response to metal ion;GO:0006790//sulfur compound metabolic process;GO:0051260//protein homooligomerization;GO:0051384//response to glucocorticoid stimulus;GO:0042743//hydrogen peroxide metabolic process;GO:0022414//reproductive process;GO:0009607//response to biotic stimulus	gi|426229922|ref|XP_004009032.1|/6.37717e-130/PREDICTED: LOW QUALITY PROTEIN: glutathione peroxidase 3 [Ovis aries]
gi|548475879|ref|XM_005683402.1|	3506	57	332	2.72898	15.4905	2.50495	Up	5.3333e-47	2.07808e-45	-	K07532|1|5e-12|74.7|oaa:100073922|Rho guanine nucleotide exchange factor 12;K05631|2|3e-06|55.5|cin:100186585|atrophin-1 interacting protein 3 (BAI1-associated protein 1);K05629|3|5e-06|54.7|tad:TRIADDRAFT_24598|atrophin-1 interacting protein 1	GO:0001726//ruffle;GO:0043231//intracellular membrane-bounded organelle;GO:0044444//cytoplasmic part;GO:0016020//membrane	GO:0005488//binding;GO:0003712//transcription cofactor activity	GO:0048870//cell motility;GO:0010740//positive regulation of intracellular protein kinase cascade	gi|426231131|ref|XP_004009596.1|/0/PREDICTED: protein KIBRA [Ovis aries]
gi|548518916|ref|XM_005697039.1|	1694	10	58	0.990887	5.60084	2.49885	Up	2.58722e-09	2.45198e-08	-	-	GO:0043231//intracellular membrane-bounded organelle;GO:0005929//cilium;GO:0044446//intracellular organelle part	GO:0019900//kinase binding;GO:0046872//metal ion binding;GO:0019904//protein domain specific binding;GO:0019887//protein kinase regulator activity	GO:0048870//cell motility;GO:0023052//signaling	gi|426253679|ref|XP_004020520.1|/0/PREDICTED: calcium-binding tyrosine phosphorylation-regulated protein isoform 3 [Ovis aries]
gi|548510811|ref|XM_005694365.1|	1065	10	58	1.57612	8.90875	2.49885	Up	2.58722e-09	2.45311e-08	-	-	-	-	-	gi|296476214|tpg|DAA18329.1|/1.19513e-64/TPA: Uncharacterized protein C17orf72-like [Bos taurus]
gi|548499804|ref|XM_005691138.1|	1911	5	29	0.439184	2.48242	2.49885	Up	3.09186e-05	0.000178801	-	K07750|1|2e-164|579|bta:504481|methylsterol monooxygenase [EC:1.14.13.72]	GO:0031090//organelle membrane;GO:0043231//intracellular membrane-bounded organelle;GO:0031224//intrinsic to membrane	GO:0016709//oxidoreductase activity, acting on paired donors, with incorporation or reduction of molecular oxygen, NAD(P)H as one donor, and incorporation of one atom of oxygen;GO:0046914//transition metal ion binding	GO:0006694//steroid biosynthetic process;GO:0008203//cholesterol metabolic process;GO:0006631//fatty acid metabolic process	gi|426246899|ref|XP_004017224.1|/1.89994e-163/PREDICTED: methylsterol monooxygenase 1 [Ovis aries]
gi|548464089|ref|XM_005679546.1|	2636	9	52	0.573106	3.22698	2.49331	Up	1.8526e-08	1.60883e-07	-	K04975|1|0.0|1221|bta:614878|transient receptor potential cation channel subfamily V member 6	GO:0016021//integral to membrane	GO:0004871//signal transducer activity;GO:0005515//protein binding;GO:0005261//cation channel activity	GO:0006816//calcium ion transport;GO:0017156//calcium ion-dependent exocytosis;GO:0023052//signaling	gi|426228152|ref|XP_004008178.1|/0/PREDICTED: transient receptor potential cation channel subfamily V member 6 [Ovis aries]
gi|548458818|ref|XM_005677986.1|	6717	21	121	0.524785	2.94678	2.48934	Up	6.02294e-18	9.91864e-17	-	-	GO:0042995//cell projection;GO:0005856//cytoskeleton;GO:0044422	-	-	gi|426216363|ref|XP_004002433.1|/0/PREDICTED: sperm-associated antigen 17 [Ovis aries]
gi|548479453|ref|XM_005684519.1|	1837	28	161	2.55851	14.3369	2.48636	Up	2.20892e-23	4.57996e-22	-	K01128|1|0.0|833|bta:505300|[EC:3.1.4.-]	GO:0044421//extracellular region part	GO:0005488//binding;GO:0004620//phospholipase activity	GO:0006684//sphingomyelin metabolic process	gi|426234433|ref|XP_004011200.1|/0/PREDICTED: acid sphingomyelinase-like phosphodiesterase 3a [Ovis aries]
gi|548470516|ref|XM_005681698.1|	4960	299	1717	10.1188	56.6274	2.48447	Up	1.19128e-233	2.0501e-231	-	K05091|1|0.0|1890|bta:280832|proto-oncogene tyrosine-protein kinase Kit [EC:2.7.10.1]	GO:0009986//cell surface;GO:0031224//intrinsic to membrane;GO:0044421//extracellular region part	GO:0032559;GO:0004714//transmembrane receptor protein tyrosine kinase activity	GO:0010467//gene expression;GO:0012501//programmed cell death;GO:0008283//cell proliferation;GO:0008406//gonad development;GO:0002244//hematopoietic progenitor cell differentiation;GO:0006664//glycolipid metabolic process;GO:0007167//enzyme linked receptor protein signaling pathway;GO:0009628//response to abiotic stimulus;GO:0043405//regulation of MAP kinase activity;GO:0007281//germ cell develop…	gi|400270534|gb|AFP75136.1|/0/v-kit Hardy-Zuckerman 4 feline sarcoma viral oncoprotein [Capra hircus]
gi|548454228|ref|XM_005676233.1|	4664	401	2296	14.4319	80.5289	2.48025	Up	0	0	-	-	-	-	-	gi|426222503|ref|XP_004005430.1|/0/PREDICTED: cordon-bleu protein-like 1 [Ovis aries]
gi|548514976|ref|XM_005695661.1|	3221	43	245	2.24086	12.4427	2.47317	Up	1.32788e-34	3.96273e-33	-	-	GO:0016020//membrane	GO:0005488//binding	-	gi|426249771|ref|XP_004018622.1|/0/PREDICTED: LOW QUALITY PROTEIN: sushi domain-containing protein 5 [Ovis aries]
gi|548460518|ref|XM_005678492.1|	1173	6	34	0.8586	4.74154	2.4653	Up	7.09336e-06	4.49754e-05	-	-	GO:0031224//intrinsic to membrane	-	-	gi|194665811|ref|XP_001254586.2|/0/PREDICTED: UPF0632 protein A [Bos taurus]
gi|548454319|ref|XM_005676278.1|	2559	29	160	1.90224	10.2279	2.42674	Up	1.21331e-22	2.4421e-21	-	K11222|1|0.0|1483|ssc:397261|signal transducer and activator of transcription 4	-	-	-	gi|426221248|ref|XP_004004822.1|/0/PREDICTED: signal transducer and activator of transcription 4 [Ovis aries]
gi|548523854|ref|XM_005698585.1|	3158	6	33	0.318916	1.70939	2.42223	Up	1.20212e-05	7.37961e-05	-	K08639|1|0.0|1299|bta:534505|carboxypeptidase X2	GO:0044421//extracellular region part	GO:0046914//transition metal ion binding;GO:0008235//metalloexopeptidase activity	GO:0019538//protein metabolic process;GO:0009987//cellular process	gi|426253447|ref|XP_004020407.1|/0/PREDICTED: inactive carboxypeptidase-like protein X2, partial [Ovis aries]
gi|548535843|ref|XM_005702087.1|	138	8	44	9.7308	52.1569	2.42223	Up	3.81906e-07	2.87627e-06	-	K00799|1|9e-14|75.5|cfa:477683|glutathione S-transferase [EC:2.5.1.18]	GO:0031224//intrinsic to membrane;GO:0031966//mitochondrial membrane;GO:0019866//organelle inner membrane	GO:0016765//transferase activity, transferring alkyl or aryl (other than methyl) groups	GO:0006790//sulfur compound metabolic process;GO:0051260//protein homooligomerization	gi|426225426|ref|XP_004006867.1|/1.02648e-13/PREDICTED: microsomal glutathione S-transferase 1 [Ovis aries]
gi|548493998|ref|XM_005709731.1|	2381	82	451	5.78085	30.9853	2.42223	Up	6.66792e-61	3.2553e-59	-	K12196|1|2e-101|370|mgp:100547487|vacuolar protein-sorting-associated protein 4	GO:0043234//protein complex;GO:0044459//plasma membrane part;GO:0043232	GO:0019904//protein domain specific binding;GO:0008092//cytoskeletal protein binding	GO:0003012//muscle system process	gi|296480435|tpg|DAA22550.1|/4.65606e-170/TPA: basic beta 1 syntrophin-like [Bos taurus]
gi|548524170|ref|XM_005698733.1|	5033	37	203	1.23399	6.59793	2.41868	Up	3.1447e-28	7.7219e-27	-	K06086|1|5e-103|377|pon:100171946|sorbin and SH3 domain containing 1	-	-	-	gi|426256270|ref|XP_004021764.1|/0/PREDICTED: sorbin and SH3 domain-containing protein 2 isoform 6 [Ovis aries]
gi|548483921|ref|XM_005685997.1|	523	57	312	18.2941	97.5868	2.41531	Up	1.70679e-42	6.07704e-41	-	-	GO:0031224//intrinsic to membrane	-	-	gi|426233558|ref|XP_004010783.1|/5.93231e-87/PREDICTED: transmembrane protein 229B [Ovis aries]
gi|548526283|ref|XM_005699301.1|	1950	36	197	3.09888	16.5261	2.41492	Up	2.1631e-27	5.09934e-26	-	K04514|1|1e-22|98.2|tca:663533|Rho-associated, coiled-coil containing protein kinase [EC:2.7.11.1]	GO:0019866//organelle inner membrane;GO:0031224//intrinsic to membrane;GO:0043231//intracellular membrane-bounded organelle	-	GO:0012501//programmed cell death	gi|159906420|gb|ABX10888.1|/4.79099e-170/growth hormone inducible transmembrane protein [Capra hircus]
gi|548519089|ref|XM_005697123.1|	3239	377	2061	19.5375	104.089	2.4135	Up	8.73164e-271	1.75065e-268	-	K10352|1|2e-07|59.3|gga:768487|myosin heavy chain	GO:0005576//extracellular region	GO:0005201//extracellular matrix structural constituent;GO:0005488//binding	-	gi|219804806|ref|NP_001137341.1|/0/EMILIN-2 precursor [Bos taurus]
gi|548477860|ref|XM_005684096.1|	899	492	2686	91.8635	488.748	2.41153	Up	0	0	-	K16062|1|2e-42|172|bta:511112|C-C motif chemokine 21;K05512|4|7e-34|144|ecb:100060619|C-C motif chemokine 19	GO:0044421//extracellular region part	GO:0005125//cytokine activity	GO:0002376//immune system process	gi|426219925|ref|XP_004004168.1|/7.73493e-48/PREDICTED: c-C motif chemokine 21 [Ovis aries]
gi|548522004|ref|XM_005698046.1|	2049	11	60	0.901132	4.79013	2.41026	Up	2.9494e-09	2.77485e-08	-	K09113|1|7e-151|535|bta:788534|MAX-like protein X	-	-	-	gi|296192239|ref|XP_002743983.1|/1.06227e-159/PREDICTED: carbohydrate-responsive element-binding protein [Callithrix jacchus]
gi|548498322|ref|XM_005690697.1|	6909	12	65	0.291544	1.53899	2.4002	Up	6.98612e-10	6.93608e-09	-	K03902|1|0.0|2964|ecb:100058503|coagulation factor V (labile factor)	GO:0005576//extracellular region	GO:0046872//metal ion binding	GO:0032501//multicellular organismal process	gi|426239635|ref|XP_004013725.1|/0/PREDICTED: coagulation factor V [Ovis aries]
gi|548468689|ref|XM_005681144.1|	1087	5	27	0.772108	4.06324	2.39576	Up	8.92312e-05	0.000477882	-	-	GO:0016020//membrane	-	-	gi|335287463|ref|XP_003126023.2|/4.80494e-77/PREDICTED: uncharacterized protein KIAA1644-like [Sus scrofa]
gi|548523700|ref|XM_005698518.1|	2589	5	27	0.324172	1.70596	2.39576	Up	8.92312e-05	0.000478006	-	K01689|1|9e-101|369|dre:558487|enolase [EC:4.2.1.11]	-	-	-	gi|426253154|ref|XP_004020265.1|/0/PREDICTED: LOW QUALITY PROTEIN: enolase-like protein ENO4 [Ovis aries]
gi|548488731|ref|XM_005687682.1|	3139	47	253	2.5133	13.1846	2.3912	Up	2.30574e-34	6.82175e-33	-	K04198|1|0.0|809|bta:281750|endothelin receptor type B	GO:0016021//integral to membrane	GO:0004962//endothelin receptor activity	GO:0031280;GO:0000122//negative regulation of transcription from RNA polymerase II promoter;GO:0014041//regulation of neuron maturation;GO:0001667//ameboidal cell migration;GO:0055067;GO:0007494//midgut development;GO:0050931//pigment cell differentiation;GO:0014821;GO:0007186//G-protein coupled receptor signaling pathway;GO:0050880//regulation of blood vessel size;GO:0030595//leukocyte chemotaxis	gi|426236833|ref|XP_004012370.1|/0/PREDICTED: endothelin B receptor [Ovis aries]
gi|548519250|ref|XM_005697192.1|	5740	76	409	2.22249	11.656	2.39083	Up	1.45596e-54	6.39724e-53	-	K10357|1|0.0|3263|bta:514078|myosin V	GO:0030425//dendrite;GO:0044297//cell body;GO:0015629//actin cytoskeleton;GO:0044444//cytoplasmic part	GO:0008092//cytoskeletal protein binding;GO:0017111//nucleoside-triphosphatase activity;GO:0005083//small GTPase regulator activity;GO:0035254//glutamate receptor binding;GO:0032559	GO:0006810//transport;GO:0008104//protein localization	gi|296473794|tpg|DAA15909.1|/0/TPA: myosin-Vb-like [Bos taurus]
gi|548519513|ref|XM_005697321.1|	2164	8	43	0.620541	3.25049	2.38906	Up	6.43148e-07	4.69814e-06	-	K15705|1|5e-57|223|cfa:609935|E3 ubiquitin-protein ligase RNF152 [EC:6.3.2.19]	GO:0005764//lysosome;GO:0031224//intrinsic to membrane	GO:0046914//transition metal ion binding;GO:0019787//small conjugating protein ligase activity	GO:0000209//protein polyubiquitination;GO:0012501//programmed cell death	gi|351704123|gb|EHB07042.1|/6.62082e-67/RING finger protein 152 [Heterocephalus glaber]
gi|548513054|ref|XM_005695043.1|	6903	16	86	0.389063	2.03798	2.38906	Up	1.34339e-12	1.64156e-11	-	K08631|1|2e-97|359|bfo:BRAFLDRAFT_81341|a disintegrin and metalloproteinase with thrombospondin motifs 17 [EC:3.4.24.-]	GO:0031012//extracellular matrix	GO:0046914//transition metal ion binding;GO:0070011//peptidase activity, acting on L-amino acid peptides	-	gi|119582822|gb|EAW62418.1|/0/ADAMTS-like 3 [Homo sapiens]
gi|548467929|ref|XM_005680884.1|	4689	473	2538	16.9324	88.5421	2.38658	Up	0	0	-	K03910|1|0.0|2666|bta:513856|alpha-2-macroglobulin	GO:0031091//platelet alpha granule;GO:0044421//extracellular region part	GO:0019838//growth factor binding;GO:0019958;GO:0008047//enzyme activator activity;GO:0004866//endopeptidase inhibitor activity	GO:0007599//hemostasis;GO:0002526//acute inflammatory response;GO:0001867//complement activation, lectin pathway;GO:0006887//exocytosis;GO:0009966//regulation of signal transduction;GO:0010035//response to inorganic substance;GO:0031960//response to corticosteroid stimulus;GO:0001775//cell activation;GO:0010466//negative regulation of peptidase activity;GO:0031667//response to nutrient levels;GO:…	gi|426225572|ref|XP_004006939.1|/0/PREDICTED: alpha-2-macroglobulin [Ovis aries]
gi|548471088|ref|XM_005681914.1|	3237	28	150	1.45195	7.58031	2.38426	Up	6.55644e-21	1.22531e-19	-	K06532|1|0.0|1429|bta:618054|prominin 1	GO:0044459//plasma membrane part;GO:0005929//cilium	-	GO:0003407//neural retina development;GO:0048592//eye morphogenesis	gi|426232061|ref|XP_004010054.1|/0/PREDICTED: prominin-1 [Ovis aries]
gi|548509302|ref|XM_005693909.1|	2263	6	32	0.445045	2.31315	2.37783	Up	2.0292e-05	0.000120625	-	K06719|1|4e-15|84.3|ecb:100060688|CD300 antigen	-	-	-	gi|426239077|ref|XP_004013455.1|/7.60681e-106/PREDICTED: CMRF35-like molecule 9 [Ovis aries]
gi|548488972|ref|XM_005687796.1|	3857	7	37	0.304639	1.56924	2.3649	Up	4.66226e-06	3.05555e-05	-	-	GO:0044464//cell part	GO:0005099//Ras GTPase activator activity	GO:0032313//regulation of Rab GTPase activity	gi|426236935|ref|XP_004012419.1|/4.84766e-66/PREDICTED: uncharacterized protein LOC101119652 [Ovis aries]
gi|548461963|ref|XM_005678892.1|	5106	7	37	0.23012	1.18538	2.3649	Up	4.66226e-06	3.05652e-05	-	-	-	-	-	gi|426227268|ref|XP_004007740.1|/0/PREDICTED: protein cordon-bleu [Ovis aries]
gi|548499719|ref|XM_005691096.1|	3823	709	3747	31.13	160.331	2.36468	Up	0	0	-	K00907|1|4e-07|58.5|dan:Dana_GF13333|myosin-light-chain kinase [EC:2.7.11.18]	GO:0031981//nuclear lumen;GO:0016020//membrane	-	GO:0006412//translation;GO:0001932//regulation of protein phosphorylation;GO:0033554//cellular response to stress	gi|426240535|ref|XP_004014154.1|/0/PREDICTED: protein Niban [Ovis aries]
gi|548530300|ref|XM_005700528.1|	7756	203	1069	4.39335	22.5465	2.35951	Up	1.15207e-137	1.2655e-135	-	K03899|1|0.0|4182|bta:100271720|coagulation factor VIII	GO:0031091//platelet alpha granule;GO:0005576//extracellular region;GO:0016020//membrane	GO:0046914//transition metal ion binding;GO:0003824//catalytic activity	GO:0001775//cell activation;GO:0009611//response to wounding;GO:0006887//exocytosis;GO:0072376;GO:0007599//hemostasis	gi|289191358|ref|NP_001166021.1|/0/coagulation factor VIII precursor [Ovis aries]
gi|548510818|ref|XM_005694366.1|	5638	333	1748	9.91418	50.7171	2.35491	Up	2.21686e-223	3.60475e-221	-	K08852|1|0.0|1761|bta:524719|serine/threonine-protein kinase/endoribonuclease IRE1 [EC:2.7.11.1 3.1.26.-]	GO:0019866//organelle inner membrane;GO:0031227//intrinsic to endoplasmic reticulum membrane	GO:0004521//endoribonuclease activity;GO:0004672//protein kinase activity;GO:0046872//metal ion binding;GO:0032559	GO:0006396//RNA processing;GO:0006468//protein phosphorylation;GO:0022402//cell cycle process;GO:0012502//induction of programmed cell death;GO:0030968//endoplasmic reticulum unfolded protein response	gi|440912667|gb|ELR62219.1|/0/Serine/threonine-protein kinase/endoribonuclease IRE1, partial [Bos grunniens mutus]
gi|548530322|ref|XM_005700539.1|	1972	13	68	1.10656	5.64079	2.34982	Up	4.63876e-10	4.67749e-09	-	K04704|1|6e-153|541|bta:539402|sprouty	GO:0044424//intracellular part	-	GO:0032501//multicellular organismal process;GO:0007165//signal transduction	gi|348552794|ref|XP_003462212.1|/1.28404e-154/PREDICTED: LOW QUALITY PROTEIN: protein sprouty homolog 3-like [Cavia porcellus]
gi|548503717|ref|XM_005692177.1|	5186	53	277	1.71546	8.73747	2.34862	Up	1.02241e-36	3.17979e-35	-	K12352|1|0.0|1124|bta:514201|sphingomyelin phosphodiesterase 3 [EC:3.1.4.12]	GO:0031224//intrinsic to membrane;GO:0031985//Golgi cisterna;GO:0012505//endomembrane system	GO:0043169//cation binding;GO:0004620//phospholipase activity	GO:0050896//response to stimulus;GO:0006684//sphingomyelin metabolic process;GO:0023052//signaling;GO:0032501//multicellular organismal process;GO:0002790//peptide secretion	gi|300797751|ref|NP_001179292.1|/0/sphingomyelin phosphodiesterase 3 [Bos taurus]
gi|548485828|ref|XM_005686604.1|	791	5	26	1.06104	5.37694	2.34131	Up	0.00015053	0.000777147	-	K01512|1|2e-34|146|bta:767889|acylphosphatase [EC:3.6.1.7]	GO:0043231//intracellular membrane-bounded organelle	GO:0016818//hydrolase activity, acting on acid anhydrides, in phosphorus-containing anhydrides	GO:0006793//phosphorus metabolic process	gi|86438028|gb|AAI12759.1|/1.48335e-33/ACYP2 protein [Bos taurus]
gi|548495341|ref|XM_005689739.1|	1539	5	26	0.545342	2.76359	2.34131	Up	0.00015053	0.000776952	-	-	-	-	-	gi|358415588|ref|XP_003583150.1|/1.1266e-107/PREDICTED: ras association domain-containing protein 10-like [Bos taurus]
gi|548516168|ref|XM_005696084.1|	9397	5	26	0.0893138	0.452608	2.34131	Up	0.00015053	0.000776564	-	K10408|1|0.0|1871|bfo:BRAFLDRAFT_127072|dynein heavy chain, axonemal	GO:0005875//microtubule associated complex;GO:0005930//axoneme	GO:0003774//motor activity;GO:0032559	GO:0007017//microtubule-based process	gi|426249882|ref|XP_004018676.1|/0/PREDICTED: dynein heavy chain 12, axonemal [Ovis aries]
gi|548484507|ref|XM_005686175.1|	2548	5	26	0.329388	1.66921	2.34131	Up	0.00015053	0.000776758	-	K04249|1|0.0|1424|bta:281553|thyroid stimulating hormone receptor	GO:0016021//integral to membrane	GO:0005488//binding;GO:0016500//protein-hormone receptor activity	GO:0008283//cell proliferation;GO:0007186//G-protein coupled receptor signaling pathway;GO:0007154//cell communication	gi|57164277|ref|NP_001009410.1|/0/thyrotropin receptor precursor [Ovis aries]
gi|548479138|ref|XM_005684369.1|	1225	16	83	2.19241	11.0836	2.33784	Up	6.24688e-12	7.30903e-11	-	K10066|1|8e-101|367|bta:613991|collectin sub-family member 11	-	GO:0048029//monosaccharide binding	-	gi|426219605|ref|XP_004004009.1|/1.8992e-104/PREDICTED: collectin-11 isoform 2 [Ovis aries]
gi|548500786|ref|XM_005709765.1|	1188	6	31	0.847759	4.26858	2.33203	Up	3.41104e-05	0.000195888	-	K07971|1|0.0|635|bta:534619|beta-1,3-N-acetylglucosaminyltransferase 4 [EC:2.4.1.-]	-	-	-	gi|296478562|tpg|DAA20677.1|/1.55418e-180/TPA: UDP-GlcNAc:betaGal beta-1,3-N-acetylglucosaminyltransferase 4 [Bos taurus]
gi|548478202|ref|XM_005684210.1|	2247	6	31	0.448214	2.25682	2.33203	Up	3.41104e-05	0.000195834	-	K08614|1|0.0|1372|bta:507019|disintegrin and metalloproteinase domain-containing protein 28 [EC:3.4.24.-]	GO:0031224//intrinsic to membrane	GO:0004175//endopeptidase activity;GO:0046914//transition metal ion binding	GO:0019538//protein metabolic process;GO:0048232//male gamete generation	gi|426222231|ref|XP_004005302.1|/0/PREDICTED: disintegrin and metalloproteinase domain-containing protein 28 [Ovis aries]
gi|548486456|ref|XM_005686883.1|	1272	188	970	24.8089	124.745	2.33005	Up	3.08368e-123	3.00382e-121	-	-	GO:0031224//intrinsic to membrane	-	-	gi|426223312|ref|XP_004005819.1|/1.05867e-129/PREDICTED: fibronectin type III domain-containing protein 4 [Ovis aries]
gi|548504901|ref|XM_005692599.1|	1633	19	96	1.95301	9.61664	2.29983	Up	2.3509e-13	2.99867e-12	-	K03985|1|1e-09|65.5|mmu:18793|plasminogen activator, urokinase receptor	GO:0031225//anchored to membrane	-	-	gi|426242988|ref|XP_004015350.1|/4.09903e-164/PREDICTED: ly6/PLAUR domain-containing protein 3 [Ovis aries]
gi|548462781|ref|XM_005679099.1|	5084	58	292	1.91496	9.39541	2.29464	Up	1.34879e-37	4.31173e-36	-	K10421|1|2e-13|80.1|phu:Phum_PHUM291650|CAP-Gly domain-containing linker protein 1;K11498|3|3e-13|79.3|mcc:711186|centromeric protein E	-	-	-	gi|426227525|ref|XP_004007868.1|/0/PREDICTED: coiled-coil domain-containing protein 146 [Ovis aries]
gi|548450337|ref|XM_005675124.1|	2555	371	1860	24.3736	119.086	2.28861	Up	1.47744e-229	2.50087e-227	-	K08134|1|3e-169|596|xtr:100036679|leucine proline-enriched proteoglycan (leprecan)	GO:0043231//intracellular membrane-bounded organelle	GO:0046914//transition metal ion binding;GO:0019842//vitamin binding;GO:0019798;GO:0016701//oxidoreductase activity, acting on single donors with incorporation of molecular oxygen	GO:0008283//cell proliferation;GO:0008152//metabolic process	gi|426217698|ref|XP_004003089.1|/0/PREDICTED: prolyl 3-hydroxylase 2 [Ovis aries]
gi|548471410|ref|XM_005682027.1|	2850	453	2268	26.6803	130.178	2.28663	Up	3.50188e-279	7.37932e-277	-	K00820|1|0.0|1332|bta:530101|glucosamine--fructose-6-phosphate aminotransferase (isomerizing) [EC:2.6.1.16]	GO:0044444//cytoplasmic part	GO:0008483//transaminase activity;GO:0030246//carbohydrate binding	GO:0006045//N-acetylglucosamine biosynthetic process;GO:0009064//glutamine family amino acid metabolic process;GO:0015980//energy derivation by oxidation of organic compounds;GO:0006000//fructose metabolic process;GO:0006487//protein N-linked glycosylation	gi|426228688|ref|XP_004008428.1|/0/PREDICTED: glucosamine--fructose-6-phosphate aminotransferase [isomerizing] 2 [Ovis aries]
gi|548462596|ref|XM_005679076.1|	5707	11	55	0.323536	1.5765	2.28472	Up	3.83458e-08	3.22689e-07	-	K06840|1|0.0|1616|bta:537777|semaphorin 3	GO:0043005//neuron projection;GO:0044421//extracellular region part	GO:0004871//signal transducer activity	GO:0010631//epithelial cell migration;GO:0008016//regulation of heart contraction;GO:0012501//programmed cell death;GO:0060600;GO:0023052//signaling;GO:0006935//chemotaxis;GO:0030517//negative regulation of axon extension	gi|426227495|ref|XP_004007853.1|/0/PREDICTED: semaphorin-3A [Ovis aries]
gi|548524507|ref|XM_005698882.1|	1340	37	185	4.63484	22.5842	2.28472	Up	2.9486e-24	6.28396e-23	-	-	-	-	GO:0012501//programmed cell death	gi|426256428|ref|XP_004021842.1|/2.11062e-51/PREDICTED: uncharacterized protein C8orf4 homolog [Ovis aries]
gi|548474879|ref|XM_005683157.1|	4928	20	100	0.681235	3.31946	2.28472	Up	9.31814e-14	1.22332e-12	-	K12365|1|9e-20|100|mdo:100029404|phosphatidylinositol-3,4,5-trisphosphate-dependent Rac exchanger 1 protein	GO:0044424//intracellular part	GO:0005088//Ras guanyl-nucleotide exchange factor activity	GO:0007266//Rho protein signal transduction	gi|426229880|ref|XP_004009011.1|/0/PREDICTED: rho guanine nucleotide exchange factor 37 [Ovis aries]
gi|548453373|ref|XM_005676033.1|	6867	6	30	0.146663	0.714649	2.28472	Up	5.70874e-05	0.000315639	-	K04836|1|0.0|3402|bta:534223|voltage-gated sodium channel type III alpha	-	-	-	gi|426220989|ref|XP_004004694.1|/0/PREDICTED: sodium channel protein type 3 subunit alpha isoform 2 [Ovis aries]
gi|548505598|ref|XM_005692796.1|	1407	6	30	0.715805	3.48791	2.28472	Up	5.70874e-05	0.000315555	-	K04263|1|8e-95|348|bta:520278|prostacyclin receptor	GO:0031224//intrinsic to membrane	GO:0004888//transmembrane signaling receptor activity	-	gi|426243980|ref|XP_004015816.1|/4.3886e-134/PREDICTED: prostacyclin receptor [Ovis aries]
gi|548529342|ref|XM_005700239.1|	3108	12	60	0.648094	3.15797	2.28472	Up	9.03174e-09	8.0533e-08	-	K01897|1|0.0|1362|bta:536628|long-chain acyl-CoA synthetase [EC:6.2.1.3]	GO:0044297//cell body;GO:0031966//mitochondrial membrane;GO:0031224//intrinsic to membrane;GO:0044439	GO:0015645//fatty acid ligase activity;GO:0032559	GO:0006869//lipid transport;GO:0035336//long-chain fatty-acyl-CoA metabolic process;GO:0007610//behavior;GO:0034097//response to cytokine stimulus;GO:0006631//fatty acid metabolic process;GO:0048856//anatomical structure development;GO:0048609//multicellular organismal reproductive process;GO:0006641//triglyceride metabolic process;GO:0031667//response to nutrient levels	gi|440897323|gb|ELR49044.1|/0/Long-chain-fatty-acid--CoA ligase 4, partial [Bos grunniens mutus]
gi|548521028|ref|XM_005697863.1|	1257	7	35	0.93476	4.55482	2.28472	Up	1.30535e-05	7.97302e-05	-	K06751|1|1e-58|228|mcc:699243|major histocompatibility complex, class I	GO:0042611	GO:0008289//lipid binding;GO:0004518//nuclease activity;GO:0008565//protein transporter activity	GO:0006629//lipid metabolic process;GO:0008283//cell proliferation;GO:0002376//immune system process;GO:0009987//cellular process	gi|426255398|ref|XP_004021335.1|/1.02598e-177/PREDICTED: zinc-alpha-2-glycoprotein-like [Ovis aries]
gi|548475306|ref|XM_005683316.1|	1609	30	150	3.1297	15.2501	2.28472	Up	6.08058e-20	1.08625e-18	-	K08136|1|0.0|709|bta:511211|sparc/osteonectin, cwcv and kazal-like domains proteoglycan (testican)	GO:0031012//extracellular matrix	GO:0046872//metal ion binding	GO:0023052//signaling	gi|440909357|gb|ELR59270.1|/0/Testican-1, partial [Bos grunniens mutus]
gi|548489672|ref|XM_005687981.1|	5206	261	1300	8.41538	40.8486	2.27919	Up	3.18618e-160	3.96372e-158	-	K06560|1|0.0|2715|cfa:487114|mannose receptor, C type	GO:0016021//integral to membrane	GO:0048029//monosaccharide binding;GO:0004871//signal transducer activity	GO:0006897//endocytosis	gi|308235958|ref|NP_001184109.1|/0/macrophage mannose receptor 1 precursor [Ovis aries]
gi|548528843|ref|XM_005700099.1|	2478	41	204	2.77728	13.4669	2.27767	Up	1.67904e-26	3.85265e-25	-	K09447|1|5e-74|280|bta:100125591|interferon regulatory factor 7	-	-	-	gi|296471403|tpg|DAA13518.1|/0/TPA: mucin and cadherin-like [Bos taurus]
gi|548467130|ref|XM_005680673.1|	1617	248	1210	25.7442	122.409	2.24939	Up	6.7505e-147	7.92071e-145	-	K01011|1|4e-170|598|bta:280946|thiosulfate/3-mercaptopyruvate sulfurtransferase [EC:2.8.1.1 2.8.1.2]	GO:0019866//organelle inner membrane;GO:0044429//mitochondrial part	GO:0016783//sulfurtransferase activity	GO:0015698//inorganic anion transport;GO:0031163	gi|426225243|ref|XP_004006776.1|/1.53106e-171/PREDICTED: LOW QUALITY PROTEIN: thiosulfate sulfurtransferase [Ovis aries]
gi|548526288|ref|XM_005699302.1|	2068	23	112	1.86687	8.85943	2.24659	Up	5.77576e-15	8.08098e-14	-	K04514|1|2e-22|98.2|tca:663533|Rho-associated, coiled-coil containing protein kinase [EC:2.7.11.1]	GO:0019866//organelle inner membrane;GO:0031224//intrinsic to membrane;GO:0043231//intracellular membrane-bounded organelle	-	GO:0012501//programmed cell death	gi|159906420|gb|ABX10888.1|/5.13886e-170/growth hormone inducible transmembrane protein [Capra hircus]
gi|548461656|ref|XM_005678751.1|	3237	14	68	0.725977	3.43641	2.2429	Up	1.38154e-09	1.34008e-08	-	K00665|1|2e-130|468|tca:658978|fatty acid synthase, animal type [EC:2.3.1.85];K13254|2|8e-19|97.1|gga:421481|spastin [EC:3.6.4.3]	-	GO:0032559	-	gi|426215105|ref|XP_004001818.1|/0/PREDICTED: IQ and AAA domain-containing protein 1 isoform 1 [Ovis aries]
gi|548460181|ref|XM_005678343.1|	3392	7	34	0.346401	1.63969	2.2429	Up	2.1711e-05	0.000128505	-	K11498|1|6e-12|74.3|tgu:100232179|centromeric protein E;K12478|3|1e-09|67.0|cel:T10G3.5|early endosome antigen 1	GO:0043234//protein complex;GO:0015630//microtubule cytoskeleton;GO:0005774//vacuolar membrane	GO:0015631//tubulin binding	GO:0007041//lysosomal transport;GO:0007010//cytoskeleton organization;GO:0048232//male gamete generation;GO:0007033//vacuole organization;GO:0007281//germ cell development;GO:0016197//endosomal transport	gi|332309235|ref|NP_001193799.1|/0/protein Hook homolog 1 [Bos taurus]
gi|548476875|ref|XM_005683782.1|	7744	13	63	0.281784	1.3308	2.23964	Up	5.83482e-09	5.31048e-08	-	K04981|1|0.0|3826|bta:527597|transient receptor potential cation channel subfamily M member 6 [EC:2.7.11.1]	GO:0031224//intrinsic to membrane	GO:0043169//cation binding;GO:0004672//protein kinase activity;GO:0005261//cation channel activity;GO:0032559	GO:0006464//cellular protein modification process;GO:0006810//transport;GO:0042221//response to chemical stimulus	gi|426222328|ref|XP_004005346.1|/0/PREDICTED: transient receptor potential cation channel subfamily M member 6 [Ovis aries]
gi|548492383|ref|XM_005688906.1|	578	6	29	1.74245	8.20745	2.23582	Up	9.50992e-05	0.00050655	-	K10388|1|9e-61|233|hsa:5339|plectin	GO:0005856//cytoskeleton;GO:0005924//cell-substrate adherens junction;GO:0044444//cytoplasmic part	GO:0005198//structural molecule activity	GO:0006915//apoptotic process;GO:0007044//cell-substrate junction assembly	gi|441648565|ref|XP_004090897.1|/1.05103e-67/PREDICTED: LOW QUALITY PROTEIN: plectin [Nomascus leucogenys]
gi|548511173|ref|XM_005694421.1|	1755	54	260	5.16481	24.2345	2.23028	Up	1.50345e-32	4.22993e-31	-	K06616|1|1e-165|583|bta:511690|alpha-N-acetylgalactosaminide alpha-2,6-sialyltransferase (sialyltransferase 7B) [EC:2.4.99.-]	GO:0031228//intrinsic to Golgi membrane	GO:0016757//transferase activity, transferring glycosyl groups	GO:0006464//cellular protein modification process	gi|440895149|gb|ELR47411.1|/0/Alpha-N-acetylgalactosaminide alpha-2,6-sialyltransferase 2 [Bos grunniens mutus]
gi|548515247|ref|XM_005695792.1|	2031	156	751	12.8929	60.4879	2.23006	Up	6.57186e-91	4.64779e-89	-	K13700|1|0.0|676|bta:505283|abhydrolase domain-containing protein 6 [EC:3.1.1.23]	GO:0031224//intrinsic to membrane	GO:0004091//carboxylesterase activity	-	gi|426249341|ref|XP_004018408.1|/0/PREDICTED: monoacylglycerol lipase ABHD6 [Ovis aries]
gi|548463396|ref|XM_005679210.1|	5866	36	173	1.03014	4.82439	2.2275	Up	3.96284e-22	7.80884e-21	-	K05659|1|0.0|2128|bta:100336913|ATP-binding cassette, subfamily B (MDR/TAP), member 4	GO:0016021//integral to membrane;GO:0005911//cell-cell junction;GO:0012505//endomembrane system	GO:0042626//ATPase activity, coupled to transmembrane movement of substances;GO:0000166//nucleotide binding	GO:0006810//transport;GO:0006629//lipid metabolic process;GO:0042221//response to chemical stimulus	gi|359064610|ref|XP_002686763.2|/0/PREDICTED: multidrug resistance protein 3 [Bos taurus]
gi|548519358|ref|XM_005697246.1|	1719	51	245	4.98003	23.3146	2.22701	Up	1.04437e-30	2.7686e-29	-	K10494|1|0.0|799|bta:614110|zinc finger and BTB domain-containing protein 7	GO:0044464//cell part	GO:0046914//transition metal ion binding	-	gi|119923421|ref|XP_870566.2|/0/PREDICTED: zinc finger and BTB domain-containing protein 7C [Bos taurus]
gi|548457210|ref|XM_005677386.1|	1355	9	43	1.11491	5.1912	2.21914	Up	1.92033e-06	1.32543e-05	-	K00787|1|0.0|745|ssc:100153932|farnesyl diphosphate synthase [EC:2.5.1.1 2.5.1.10]	GO:0044444//cytoplasmic part;GO:0031981//nuclear lumen	GO:0043169//cation binding;GO:0004659//prenyltransferase activity	GO:0006720//isoprenoid metabolic process;GO:0051704;GO:0008203//cholesterol metabolic process	gi|426216783|ref|XP_004002637.1|/0/PREDICTED: farnesyl pyrophosphate synthase isoform 1 [Ovis aries]
gi|548450332|ref|XM_005675123.1|	1262	20	95	2.66016	12.3141	2.21072	Up	1.12847e-12	1.38385e-11	-	K06087|1|3e-92|339|bta:414922|claudin	GO:0016021//integral to membrane;GO:0043296//apical junction complex	GO:0005515//protein binding	GO:0051704;GO:0016337//cell-cell adhesion	gi|49258204|ref|NP_001001854.1|/2.51392e-91/claudin-1 [Bos taurus]
gi|548527307|ref|XM_005699678.1|	2941	12	57	0.684895	3.17043	2.21072	Up	4.07162e-08	3.41662e-07	-	K04458|1|0.0|784|bta:615850|protein-tyrosine phosphatase [EC:3.1.3.48]	-	GO:0004721//phosphoprotein phosphatase activity;GO:0045309//protein phosphorylated amino acid binding	GO:0006464//cellular protein modification process	gi|156121231|ref|NP_001095763.1|/0/tyrosine-protein phosphatase non-receptor type 5 [Bos taurus]
gi|548491858|ref|XM_005688684.1|	894	8	38	1.50207	6.95319	2.21072	Up	8.27922e-06	5.19994e-05	-	-	GO:0031224//intrinsic to membrane	-	-	gi|426242023|ref|XP_004014878.1|/4.96055e-63/PREDICTED: V-set and transmembrane domain-containing protein 2-like protein [Ovis aries]
gi|548510798|ref|XM_005694363.1|	4137	51	242	2.06929	9.56903	2.20923	Up	4.57394e-30	1.18664e-28	-	K01283|1|0.0|2226|bta:509484|peptidyl-dipeptidase A [EC:3.4.15.1]	GO:0043231//intracellular membrane-bounded organelle;GO:0009986//cell surface;GO:0031224//intrinsic to membrane;GO:0044421//extracellular region part	GO:0001664//G-protein coupled receptor binding;GO:0046914//transition metal ion binding;GO:0008238//exopeptidase activity;GO:0008092//cytoskeletal protein binding;GO:0043168	GO:0014909//smooth muscle cell migration;GO:0048771//tissue remodeling;GO:0015909//long-chain fatty acid transport;GO:0006518//peptide metabolic process;GO:0002016//regulation of blood volume by renin-angiotensin;GO:0042311//vasodilation;GO:0048513//organ development;GO:0042310//vasoconstriction;GO:0002444;GO:0009056//catabolic process;GO:0048863//stem cell differentiation;GO:0070661//leukocyte p…	gi|426239131|ref|XP_004013480.1|/0/PREDICTED: angiotensin-converting enzyme [Ovis aries]
gi|548452410|ref|XM_005675677.1|	1514	37	175	4.10217	18.9082	2.20455	Up	4.21232e-22	8.27675e-21	-	-	GO:0043231//intracellular membrane-bounded organelle;GO:0044297//cell body;GO:0031252//cell leading edge;GO:0044444//cytoplasmic part	GO:0046914//transition metal ion binding;GO:0005102//receptor binding;GO:0008092//cytoskeletal protein binding;GO:0042802//identical protein binding;GO:0004857//enzyme inhibitor activity	GO:0002699//positive regulation of immune effector process;GO:0015980//energy derivation by oxidation of organic compounds;GO:0007611//learning or memory;GO:0006412//translation;GO:0048168//regulation of neuronal synaptic plasticity;GO:0016310//phosphorylation;GO:0001817//regulation of cytokine production;GO:0048667//cell morphogenesis involved in neuron differentiation;GO:0007249//I-kappaB kinas…	gi|386782057|ref|NP_001247455.1|/3.26693e-35/protein S100-B [Macaca mulatta]
gi|548531441|ref|XM_005700839.1|	1691	48	226	4.7647	21.8627	2.19801	Up	5.19132e-28	1.25829e-26	-	K15412|1|0.0|905|bta:539605|complement factor properdin	GO:0044421//extracellular region part	-	GO:0006952//defense response;GO:0006956//complement activation	gi|426257107|ref|XP_004022176.1|/0/PREDICTED: properdin [Ovis aries]
gi|548503259|ref|XM_005692078.1|	4760	17	80	0.599487	2.74929	2.19726	Up	8.25628e-11	8.81139e-10	-	K10165|1|0.0|1229|bta:444867|nucleotide-binding oligomerization domain-containing protein 2	GO:0043234//protein complex;GO:0043226//organelle;GO:0044444//cytoplasmic part;GO:0016020//membrane	GO:0019900//kinase binding;GO:0042834//peptidoglycan binding;GO:0032559;GO:0019904//protein domain specific binding	GO:0006915//apoptotic process;GO:0051091//positive regulation of sequence-specific DNA binding transcription factor activity;GO:0045807//positive regulation of endocytosis;GO:0016567//protein ubiquitination;GO:0043331//response to dsRNA;GO:0043433//negative regulation of sequence-specific DNA binding transcription factor activity;GO:0002437//inflammatory response to antigenic stimulus;GO:0002455/…	gi|410983517|ref|XP_003998085.1|/0/PREDICTED: nucleotide-binding oligomerization domain-containing protein 2 [Felis catus]
gi|548472984|ref|XM_005682533.1|	3757	6156	28840	275.039	1255.72	2.1908	Up	0	0	-	K03990|1|0.0|1735|bta:280677|complement component 3	GO:0044421//extracellular region part	GO:0061135;GO:0004942//anaphylatoxin receptor activity	GO:0007166//cell surface receptor signaling pathway;GO:0042221//response to chemical stimulus;GO:0007599//hemostasis;GO:0002455//humoral immune response mediated by circulating immunoglobulin;GO:0001905;GO:0001819//positive regulation of cytokine production;GO:0001794;GO:0045765//regulation of angiogenesis;GO:0045807//positive regulation of endocytosis;GO:0010466//negative regulation of peptidase…	gi|83764016|emb|CAJ31249.1|/0/prepro complement component C3 [Bos taurus]
gi|548487642|ref|XM_005687314.1|	2439	15	70	1.03233	4.69488	2.18519	Up	1.45584e-09	1.4062e-08	-	K07522|1|5e-93|343|mdo:100029835|netrin G1	GO:0031225//anchored to membrane	-	GO:0048667//cell morphogenesis involved in neuron differentiation	gi|440900076|gb|ELR51285.1|/9.07132e-161/Netrin-G2, partial [Bos grunniens mutus]
gi|548534719|ref|XM_005701770.1|	852	11	51	2.16716	9.79194	2.17579	Up	2.84266e-07	2.18068e-06	-	K06551|1|1e-122|436|bta:536097|signal-regulatory protein	GO:0031224//intrinsic to membrane	GO:0004871//signal transducer activity;GO:0019904//protein domain specific binding	-	gi|426241126|ref|XP_004014443.1|/2.23518e-126/PREDICTED: tyrosine-protein phosphatase non-receptor type substrate 1-like [Ovis aries]
gi|548511065|ref|XM_005694404.1|	3881	11	51	0.475759	2.14964	2.17579	Up	2.84266e-07	2.17987e-06	-	K10352|1|8e-19|97.4|bta:530050|myosin heavy chain	GO:0042995//cell projection;GO:0044424//intracellular part	-	GO:0001539//ciliary or flagellar motility;GO:0043623//cellular protein complex assembly;GO:0003351//epithelial cilium movement	gi|426239193|ref|XP_004013510.1|/0/PREDICTED: coiled-coil domain-containing protein 40 [Ovis aries]
gi|548483380|ref|XM_005685749.1|	1031	7	32	1.13966	5.07726	2.15544	Up	5.92826e-05	0.000326814	-	K07885|1|4e-119|428|bta:618035|Ras-related protein Rab-27A	GO:0031513//nonmotile primary cilium;GO:0043005//neuron projection;GO:0030133//transport vesicle;GO:0000323//lytic vacuole;GO:0048770;GO:0005768//endosome;GO:0030141//secretory granule;GO:0044459//plasma membrane part	GO:0032561//guanyl ribonucleotide binding;GO:0017111//nucleoside-triphosphatase activity;GO:0017022//myosin binding	GO:0007599//hemostasis;GO:0001913//T cell mediated cytotoxicity;GO:0032401//establishment of melanosome localization;GO:0002323//natural killer cell activation involved in immune response;GO:0006886//intracellular protein transport;GO:0009207;GO:0016192//vesicle-mediated transport;GO:0050931//pigment cell differentiation;GO:0035556//intracellular signal transduction	gi|192758053|gb|ACF04949.1|/6.15273e-119/RAB27A [Ovis aries]
gi|548486176|ref|XM_005686747.1|	1398	7	32	0.840482	3.74439	2.15544	Up	5.92826e-05	0.000326727	-	K04519|1|1e-141|503|bta:281251|interleukin 1 beta	GO:0016023//cytoplasmic membrane-bounded vesicle;GO:0044421//extracellular region part	GO:0005126//cytokine receptor binding	GO:0042108//positive regulation of cytokine biosynthetic process;GO:0043405//regulation of MAP kinase activity;GO:0001660//fever generation;GO:0051091//positive regulation of sequence-specific DNA binding transcription factor activity;GO:0045765//regulation of angiogenesis;GO:0009895;GO:0030073//insulin secretion;GO:0046888//negative regulation of hormone secretion;GO:0030595//leukocyte chemotaxi…	gi|112554122|gb|ABI20514.1|/1.97037e-148/interleukin 1 beta [Capra hircus]
gi|548454232|ref|XM_005676235.1|	6714	83	378	2.07508	9.20977	2.15	Up	1.36912e-44	5.11278e-43	-	K06560|1|0.0|2953|bta:317777|mannose receptor, C type	-	-	-	gi|426222507|ref|XP_004005432.1|/0/PREDICTED: secretory phospholipase A2 receptor [Ovis aries]
gi|548503723|ref|XM_005692180.1|	4480	64	290	2.39795	10.5891	2.14271	Up	1.93523e-34	5.742e-33	-	K05689|1|0.0|1491|bta:282637|cadherin 1, type 1, E-cadherin	GO:0005911//cell-cell junction;GO:0016234//inclusion body;GO:0019897//extrinsic to plasma membrane;GO:0005924//cell-substrate adherens junction;GO:0031224//intrinsic to membrane;GO:0005856//cytoskeleton;GO:0044444//cytoplasmic part	GO:0046872//metal ion binding;GO:0019902//phosphatase binding	GO:0021536//diencephalon development;GO:0060688//regulation of morphogenesis of a branching structure;GO:0016337//cell-cell adhesion;GO:0007162//negative regulation of cell adhesion;GO:0071310//cellular response to organic substance;GO:0060605;GO:0030030//cell projection organization;GO:0051259//protein oligomerization;GO:0043170;GO:0001825//blastocyst formation;GO:0002682//regulation of immune s…	gi|426242565|ref|XP_004015142.1|/0/PREDICTED: cadherin-1 [Ovis aries]
gi|548531970|ref|XM_005701098.1|	2622	65	294	4.1612	18.3423	2.1401	Up	7.66498e-35	2.30743e-33	-	-	GO:0031224//intrinsic to membrane	-	GO:0048731;GO:0048869//cellular developmental process	gi|426256672|ref|XP_004021961.1|/4.24511e-180/PREDICTED: neuronal membrane glycoprotein M6-b isoform 2 [Ovis aries]
gi|548505451|ref|XM_005709657.1|	1266	48	217	6.36422	28.0391	2.13939	Up	4.14252e-26	9.39047e-25	-	-	-	-	-	gi|395854134|ref|XP_003799553.1|/4.14389e-118/PREDICTED: exocyst complex component 3-like protein 2 [Otolemur garnettii]
gi|548511873|ref|XM_005694730.1|	4118	20	90	0.815232	3.57515	2.13272	Up	1.3091e-11	1.48785e-10	-	K04358|1|4e-103|377|bta:326285|fibroblast growth factor	GO:0043231//intracellular membrane-bounded organelle;GO:0016020//membrane;GO:0044421//extracellular region part	GO:0005539//glycosaminoglycan binding;GO:0005104//fibroblast growth factor receptor binding	GO:0003156//regulation of organ formation;GO:0048534;GO:0001934//positive regulation of protein phosphorylation;GO:0044058//regulation of digestive system process;GO:0009611//response to wounding;GO:0009855//determination of bilateral symmetry;GO:0002237//response to molecule of bacterial origin;GO:0048754//branching morphogenesis of an epithelial tube;GO:0006915//apoptotic process;GO:0021536//di…	gi|57163977|ref|NP_001009230.1|/3.45943e-102/fibroblast growth factor 10 precursor [Ovis aries]
gi|548485371|ref|XM_005686525.1|	1208	8	36	1.11163	4.87499	2.13272	Up	2.24042e-05	0.000132305	-	K08824|1|0.0|634|aml:100482775|cyclin-dependent kinase-like [EC:2.7.11.22]	-	GO:0004674//protein serine/threonine kinase activity;GO:0032559	GO:0006464//cellular protein modification process	gi|426223785|ref|XP_004006054.1|/0/PREDICTED: cyclin-dependent kinase-like 4 isoform 2 [Ovis aries]
gi|548533715|ref|XM_005701493.1|	1608	5958	26785	621.945	2724.86	2.13132	Up	0	0	-	K03990|1|0.0|961|bta:280677|complement component 3	GO:0044421//extracellular region part	GO:0061135;GO:0004942//anaphylatoxin receptor activity	GO:0042221//response to chemical stimulus;GO:0007599//hemostasis;GO:0002455//humoral immune response mediated by circulating immunoglobulin;GO:0001905;GO:0001819//positive regulation of cytokine production;GO:0001794;GO:0045765//regulation of angiogenesis;GO:0045807//positive regulation of endocytosis;GO:0010466//negative regulation of peptidase activity	gi|426230658|ref|XP_004009382.1|/0/PREDICTED: complement C3-like [Ovis aries]
gi|548465606|ref|XM_005680075.1|	3053	340	1526	18.6935	81.7647	2.12895	Up	1.41234e-172	1.85772e-170	-	K07766|1|4e-79|297|cfa:475425|diphosphoinositol-polyphosphate diphosphatase [EC:3.6.1.52]	GO:0044424//intracellular part	GO:0043169//cation binding;GO:0016462//pyrophosphatase activity	GO:0032239;GO:0009123;GO:0019932//second-messenger-mediated signaling	gi|470596754|ref|XP_004311089.1|/2.49958e-78/PREDICTED: diphosphoinositol polyphosphate phosphohydrolase 2 isoform 1 [Tursiops truncatus]
gi|548509036|ref|XM_005693822.1|	1383	45	201	5.4617	23.7745	2.122	Up	4.6311e-24	9.79886e-23	-	K07604|1|5e-150|531|bta:514812|type I keratin, acidic	GO:0043234//protein complex;GO:0031674//I band;GO:0005886//plasma membrane	GO:0005488//binding;GO:0005198//structural molecule activity	GO:0031032//actomyosin structure organization;GO:0048545//response to steroid hormone stimulus;GO:0051704;GO:0030154//cell differentiation	gi|426238013|ref|XP_004012952.1|/1.76045e-149/PREDICTED: LOW QUALITY PROTEIN: keratin, type I cytoskeletal 19 [Ovis aries]
gi|548514036|ref|XM_005695371.1|	2424	18	80	1.24646	5.39878	2.1148	Up	2.27628e-10	2.34685e-09	-	K00939|1|0.0|1211|bta:511269|adenylate kinase [EC:2.7.4.3]	GO:0044444//cytoplasmic part	GO:0016776//phosphotransferase activity, phosphate group as acceptor;GO:0019201//nucleotide kinase activity;GO:0032559	GO:0034641//cellular nitrogen compound metabolic process	gi|426248567|ref|XP_004018034.1|/0/PREDICTED: adenylate kinase 7 [Ovis aries]
gi|548529253|ref|XM_005700196.1|	548	7	31	2.14415	9.25379	2.10964	Up	9.72804e-05	0.000517501	-	K12465|1|9e-17|86.7|cfa:100682628|nerve growth factor receptor-associated protein 1	GO:0043231//intracellular membrane-bounded organelle	-	-	gi|426257787|ref|XP_004022504.1|/1.11601e-65/PREDICTED: protein BEX4 [Ovis aries]
gi|548507725|ref|XM_005693421.1|	1398	14	62	1.68096	7.25476	2.10964	Up	2.66124e-08	2.27566e-07	-	K04688|1|1e-28|128|aag:AaeL_AAEL000743|p70 ribosomal S6 kinase [EC:2.7.11.1]	GO:0005930//axoneme;GO:0015630//microtubule cytoskeleton	-	GO:0007010//cytoskeleton organization	gi|426237356|ref|XP_004012627.1|/0/PREDICTED: tektin-1-like [Ovis aries]
gi|548489473|ref|XM_005687938.1|	7048	143	633	3.40571	14.6918	2.10899	Up	8.36592e-72	4.92207e-70	-	-	GO:0044424//intracellular part	-	GO:0001501//skeletal system development	gi|426240781|ref|XP_004014272.1|/0/PREDICTED: sickle tail protein homolog isoform 1 [Ovis aries]
gi|548533236|ref|XM_005701374.1|	2465	111	491	7.55864	32.5839	2.10796	Up	4.79782e-56	2.16331e-54	-	K04345|1|7e-90|332|bta:505773|protein kinase A [EC:2.7.11.11]	-	GO:0004690//cyclic nucleotide-dependent protein kinase activity;GO:0032559	GO:0006464//cellular protein modification process	gi|426257931|ref|XP_004022575.1|/2.91366e-90/PREDICTED: cAMP-dependent protein kinase catalytic subunit PRKX [Ovis aries]
gi|548468208|ref|XM_005680921.1|	2358	132	583	9.39653	40.4448	2.10575	Up	3.83888e-66	2.03274e-64	-	K01330|1|0.0|1257|aml:100472269|complement component 1, r subcomponent [EC:3.4.21.41]	-	GO:0046872//metal ion binding;GO:0004175//endopeptidase activity	GO:0019538//protein metabolic process;GO:0006952//defense response;GO:0002455//humoral immune response mediated by circulating immunoglobulin	gi|426225622|ref|XP_004006964.1|/0/PREDICTED: complement C1r subcomponent [Ovis aries]
gi|548486654|ref|XM_005686980.1|	1320	12	53	1.52597	6.56811	2.10575	Up	2.91618e-07	2.23045e-06	-	K09215|1|1e-146|520|bta:539430|odd-skipped	GO:0031981//nuclear lumen	GO:0046914//transition metal ion binding	GO:0006351//transcription, DNA-dependent;GO:0072166//posterior mesonephric tubule development;GO:0010463//mesenchymal cell proliferation;GO:0072171;GO:0030857//negative regulation of epithelial cell differentiation;GO:0072165;GO:0045137//development of primary sexual characteristics;GO:0007498//mesoderm development;GO:0072141//renal interstitial cell development;GO:0072075//metanephric mesenchyme…	gi|115304874|gb|AAI23592.1|/3.0145e-171/Oxidative-stress responsive 1 [Bos taurus]
gi|548511913|ref|XM_005694750.1|	1047	13	57	2.08418	8.90567	2.09525	Up	1.12117e-07	8.98109e-07	-	K06517|1|6e-91|334|mdo:100011402|CD96 antigen	-	GO:0004620//phospholipase activity;GO:0042578//phosphoric ester hydrolase activity;GO:0060089	GO:0007165//signal transduction;GO:0006629//lipid metabolic process	gi|465986769|ref|XP_004266010.1|/0/PREDICTED: PI-PLC X domain-containing protein 3 [Orcinus orca]
gi|548458158|ref|XM_005677703.1|	2319	414	1815	29.9666	128.031	2.09506	Up	8.99718e-201	1.32715e-198	-	K11252|1|5e-44|180|ssc:100156932|histone H2B	GO:0000785//chromatin;GO:0043231//intracellular membrane-bounded organelle	GO:0003676//nucleic acid binding	GO:0006952//defense response;GO:0034728//nucleosome organization	gi|47204597|emb|CAF95822.1|/1.86381e-43/unnamed protein product [Tetraodon nigroviridis]
gi|548511302|ref|XM_005694460.1|	2002	8	35	0.670754	2.85984	2.09208	Up	3.66206e-05	0.00020914	-	K11143|1|0.0|1116|bta:534479|dynein intermediate chain 2, axonemal	GO:0030286//dynein complex;GO:0005930//axoneme	GO:0003774//motor activity	GO:0010927	gi|426238496|ref|XP_004013189.1|/0/PREDICTED: dynein intermediate chain 2, axonemal [Ovis aries]
gi|548459645|ref|XM_005678156.1|	3592	260	1136	12.15	51.7345	2.09018	Up	5.28518e-126	5.24732e-124	-	K01482|1|1e-122|442|bta:537391|dimethylargininase [EC:3.5.3.18]	GO:0043231//intracellular membrane-bounded organelle	GO:0016813//hydrolase activity, acting on carbon-nitrogen (but not peptide) bonds, in linear amidines;GO:0046914//transition metal ion binding;GO:0031406//carboxylic acid binding	GO:0006575//cellular modified amino acid metabolic process;GO:0031328//positive regulation of cellular biosynthetic process;GO:0044271//cellular nitrogen compound biosynthetic process;GO:0007165//signal transduction;GO:0045765//regulation of angiogenesis;GO:0006525//arginine metabolic process;GO:0006464//cellular protein modification process	gi|426215884|ref|XP_004002199.1|/8.90954e-123/PREDICTED: N(G),N(G)-dimethylarginine dimethylaminohydrolase 1 isoform 1 [Ovis aries]
gi|548517906|ref|XM_005696561.1|	2536	83	362	5.49372	23.3506	2.0876	Up	2.93772e-41	1.02651e-39	-	K01335|1|0.0|1465|bta:514076|component factor B [EC:3.4.21.47]	-	GO:0004175//endopeptidase activity	GO:0006952//defense response;GO:0006956//complement activation	gi|148645283|gb|ABR01165.1|/0/complement factor B [Ovis aries]
gi|548485764|ref|XM_005686594.1|	5011	2644	11434	88.5675	373.261	2.07533	Up	0	0	-	K09095|1|0.0|1526|bta:282711|hypoxia-inducible factor 2 alpha	GO:0043231//intracellular membrane-bounded organelle;GO:0043234//protein complex	GO:0060089;GO:0003712//transcription cofactor activity;GO:0000981//sequence-specific DNA binding RNA polymerase II transcription factor activity;GO:0046983//protein dimerization activity;GO:0003677//DNA binding;GO:0019899//enzyme binding	GO:0048771//tissue remodeling;GO:0008016//regulation of heart contraction;GO:0006357//regulation of transcription from RNA polymerase II promoter;GO:0006584//catecholamine metabolic process;GO:0045165//cell fate commitment;GO:0050953//sensory perception of light stimulus;GO:0023052//signaling;GO:0021700//developmental maturation;GO:0006996//organelle organization;GO:0030099//myeloid cell differen…	gi|440906166|gb|ELR56466.1|/0/Endothelial PAS domain-containing protein 1 [Bos grunniens mutus]
gi|548512247|ref|XM_005694805.1|	5554	25	108	0.755565	3.18095	2.07383	Up	3.0997e-13	3.9175e-12	-	-	-	GO:0016301//kinase activity;GO:0032559	GO:0034641//cellular nitrogen compound metabolic process	gi|426246646|ref|XP_004017103.1|/0/PREDICTED: sperm flagellar protein 2 [Ovis aries]
gi|548481014|ref|XR_310300.1|	4560	16	69	0.588969	2.47527	2.07132	Up	6.43324e-09	5.81922e-08	-	K03544|1|0.0|1836|bta:100138870|ATP-dependent Clp protease ATP-binding subunit ClpX;K06841|3|6e-07|58.2|api:100165671|semaphorin 5;K15144|4|1e-06|57.4|dya:Dyak_GE22978|mediator of RNA polymerase II transcription subunit 1;K04596|5|2e-06|56.6|acs:100561578|brain-specific angiogenesis inhibitor 1	GO:0031012//extracellular matrix	GO:0016462//pyrophosphatase activity	GO:0009968//negative regulation of signal transduction	gi|426232538|ref|XP_004010279.1|/0/PREDICTED: cartilage intermediate layer protein 1 [Ovis aries]
gi|548449299|ref|XM_005674755.1|	849	120	517	23.7253	99.6142	2.06993	Up	1.33042e-57	6.13268e-56	-	-	GO:0031224//intrinsic to membrane	-	-	gi|57108758|ref|XP_535572.1|/2.19108e-57/PREDICTED: cysteine and tyrosine-rich protein 1 [Canis lupus familiaris]
gi|548533977|ref|XM_005701530.1|	810	10	43	2.0723	8.68404	2.06713	Up	5.26122e-06	3.4038e-05	-	K07986|1|9e-96|350|bta:785947|UL16 binding protein	GO:0042611	-	GO:0002376//immune system process	gi|347300211|ref|NP_001162081.1|/5.63747e-99/UL16-binding protein 11 precursor [Bos taurus]
gi|548480923|ref|XM_005685060.1|	2902	62	266	3.58618	14.9942	2.06388	Up	2.60132e-30	6.79139e-29	-	K04235|1|0.0|712|bta:512581|coagulation factor II (thrombin) receptor-like 2	GO:0044459//plasma membrane part;GO:0016021//integral to membrane	GO:0004629//phospholipase C activity;GO:0008528//G-protein coupled peptide receptor activity	GO:0007599//hemostasis;GO:0001775//cell activation;GO:0006950//response to stress;GO:0007186//G-protein coupled receptor signaling pathway	gi|426232472|ref|XP_004010246.1|/0/PREDICTED: proteinase-activated receptor 3 [Ovis aries]
gi|548477983|ref|XM_005684157.1|	1433	7	30	0.819954	3.42463	2.06233	Up	0.000158842	0.000815781	-	K01365|1|0.0|689|bta:281108|cathepsin L [EC:3.4.22.15]	GO:0000323//lytic vacuole	GO:0004175//endopeptidase activity	GO:0019538//protein metabolic process	gi|426219849|ref|XP_004004130.1|/0/PREDICTED: cathepsin L1 isoform 1 [Ovis aries]
gi|548477341|ref|XM_005683859.1|	1215	25	107	3.45383	14.4061	2.06041	Up	4.992e-13	6.23276e-12	-	-	-	-	-	gi|432094502|gb|ELK26062.1|/1.02409e-09/hypothetical protein MDA_GLEAN10002818 [Myotis davidii]
gi|548454252|ref|XM_005676245.1|	2401	223	954	15.5901	64.9972	2.05974	Up	3.70504e-104	3.03622e-102	-	K15289|1|0.0|939|bta:615480|solute carrier family 35, member F5	-	-	-	gi|426221186|ref|XP_004004791.1|/0/PREDICTED: solute carrier family 35 member F5 [Ovis aries]
gi|548527548|ref|XM_005699726.1|	2053	22	94	1.79875	7.48992	2.05795	Up	1.35911e-11	1.54214e-10	-	K08670|1|0.0|1351|bta:767617|suppressor of tumorigenicity protein 14 [EC:3.4.21.109]	GO:0044459//plasma membrane part;GO:0016021//integral to membrane;GO:0044421//extracellular region part;GO:0019898//extrinsic to membrane	GO:0004175//endopeptidase activity	GO:0019538//protein metabolic process	gi|426251783|ref|XP_004019601.1|/0/PREDICTED: suppressor of tumorigenicity 14 protein homolog [Ovis aries]
gi|548466858|ref|XM_005680541.1|	8111	11	47	0.227644	0.947898	2.05795	Up	2.00496e-06	1.38061e-05	-	K14616|1|1e-30|137|ecb:100068484|cubilin	GO:0016021//integral to membrane;GO:0009986//cell surface;GO:0044424//intracellular part	GO:0051635//bacterial cell surface binding;GO:0030169//low-density lipoprotein particle binding;GO:0005539//glycosaminoglycan binding;GO:0004888//transmembrane signaling receptor activity;GO:0015036//disulfide oxidoreductase activity	GO:0006952//defense response;GO:0048646//anatomical structure formation involved in morphogenesis;GO:0006897//endocytosis	gi|426225141|ref|XP_004006726.1|/0/PREDICTED: LOW QUALITY PROTEIN: stabilin-2 [Ovis aries]
gi|548482597|ref|XM_005685620.1|	11612	77	329	1.11307	4.63476	2.05795	Up	5.4937e-37	1.72679e-35	-	K06115|1|0.0|2860|bta:531014|spectrin beta	GO:0044444//cytoplasmic part	GO:0005515//protein binding	-	gi|426234095|ref|XP_004011037.1|/0/PREDICTED: LOW QUALITY PROTEIN: spectrin beta chain, non-erythrocytic 5 [Ovis aries]
gi|548470883|ref|XM_005681853.1|	1440	81	346	9.44191	39.3054	2.05758	Up	8.32156e-39	2.74958e-37	-	K13506|1|0.0|856|bta:519739|glycerol-3-phosphate O-acyltransferase 3/4 [EC:2.3.1.15]	GO:0031090//organelle membrane;GO:0043231//intracellular membrane-bounded organelle;GO:0031224//intrinsic to membrane	GO:0008374//O-acyltransferase activity	GO:0006644//phospholipid metabolic process;GO:0006641//triglyceride metabolic process;GO:0009966//regulation of signal transduction	gi|426231982|ref|XP_004010015.1|/0/PREDICTED: glycerol-3-phosphate acyltransferase 3 [Ovis aries]
gi|548504482|ref|XM_005692525.1|	2256	8	34	0.595235	2.46535	2.05026	Up	5.95876e-05	0.00032832	-	K12363|1|0.0|1126|bta:529375|RAS guanyl-releasing protein 4	GO:0016020//membrane;GO:0044424//intracellular part	GO:0005083//small GTPase regulator activity;GO:0046872//metal ion binding	GO:0046578//regulation of Ras protein signal transduction;GO:0009605//response to external stimulus;GO:0040007//growth;GO:0048869//cellular developmental process	gi|426243764|ref|XP_004015718.1|/0/PREDICTED: RAS guanyl-releasing protein 4 [Ovis aries]
gi|548504405|ref|XM_005692498.1|	1370	30	127	3.67568	15.1643	2.04459	Up	4.53108e-15	6.40023e-14	-	K04845|1|2e-101|369|aml:100467080|voltage-gated sodium channel type I beta	GO:0031224//intrinsic to membrane	GO:0005488//binding;GO:0016247//channel regulator activity;GO:0005272//sodium channel activity	GO:0006814//sodium ion transport;GO:0007267//cell-cell signaling;GO:0006935//chemotaxis;GO:0017085//response to insecticide;GO:0034220//ion transmembrane transport	gi|410983413|ref|XP_003998034.1|/2.99811e-101/PREDICTED: sodium channel subunit beta-1 [Felis catus]
gi|548527816|ref|XM_005699834.1|	929	28	118	5.05918	20.778	2.03808	Up	4.76362e-14	6.3385e-13	-	K00678|1|5e-09|62.4|xtr:394746|phosphatidylcholine-retinol O-acyltransferase [EC:2.3.1.135]	GO:0031224//intrinsic to membrane;GO:0044444//cytoplasmic part	GO:0005488//binding;GO:0004091//carboxylesterase activity	GO:0006629//lipid metabolic process;GO:0051726//regulation of cell cycle	gi|426251944|ref|XP_004019679.1|/4.77285e-72/PREDICTED: group XVI phospholipase A1/A2 isoform 1 [Ovis aries]
gi|548466589|ref|XM_005680413.1|	2230	10	42	0.752719	3.08094	2.03319	Up	8.51708e-06	5.33959e-05	-	K01090|1|0.0|771|mmu:319468|protein phosphatase [EC:3.1.3.16]	-	GO:0016791//phosphatase activity	GO:0006796//phosphate-containing compound metabolic process	gi|194212330|ref|XP_001491523.2|/0/PREDICTED: LOW QUALITY PROTEIN: protein phosphatase 1H [Equus caballus]
gi|548499420|ref|XM_005690951.1|	1438	16	67	1.86766	7.62174	2.02889	Up	1.671e-08	1.45725e-07	-	K01639|1|5e-176|617|bta:507597|N-acetylneuraminate lyase [EC:4.1.3.3]	GO:0044424//intracellular part	GO:0016833//oxo-acid-lyase activity	GO:0044238//primary metabolic process	gi|440892735|gb|ELR45805.1|/6.73151e-176/N-acetylneuraminate lyase [Bos grunniens mutus]
gi|548515439|ref|XM_005695886.1|	2253	1025	4290	76.366	311.483	2.02815	Up	0	0	-	K00643|1|0.0|1202|bta:534286|5-aminolevulinate synthase [EC:2.3.1.37]	GO:0044429//mitochondrial part	GO:0016749;GO:0048037//cofactor binding	GO:0006779//porphyrin-containing compound biosynthetic process	gi|426249437|ref|XP_004018456.1|/0/PREDICTED: 5-aminolevulinate synthase, nonspecific, mitochondrial [Ovis aries]
gi|548514994|ref|XM_005695670.1|	5473	22	92	0.674737	2.7498	2.02693	Up	3.50846e-11	3.858e-10	-	-	GO:0044424//intracellular part	-	GO:0008283//cell proliferation	gi|300793925|ref|NP_001180127.1|/0/deleted in lung and esophageal cancer protein 1 [Bos taurus]
gi|548468241|ref|XM_005680926.1|	2238	96	401	7.20027	29.3105	2.02529	Up	7.65486e-44	2.80285e-42	-	K05697|1|0.0|1173|bta:512312|protein tyrosine phosphatase, non-receptor type 6 [EC:3.1.3.48]	GO:0043231//intracellular membrane-bounded organelle;GO:0044444//cytoplasmic part	GO:0004721//phosphoprotein phosphatase activity;GO:0004871//signal transducer activity;GO:0005488//binding	GO:0007599//hemostasis;GO:0034330;GO:0012501//programmed cell death;GO:0001959//regulation of cytokine-mediated signaling pathway;GO:0008283//cell proliferation;GO:0001933//negative regulation of protein phosphorylation;GO:0031294;GO:0009967//positive regulation of signal transduction;GO:0000082//G1/S transition of mitotic cell cycle	gi|426225632|ref|XP_004006969.1|/0/PREDICTED: tyrosine-protein phosphatase non-receptor type 6 [Ovis aries]
gi|548529290|ref|XM_005700214.1|	1815	24	100	2.21959	9.01284	2.02169	Up	5.30346e-12	6.23345e-11	-	-	GO:0043231//intracellular membrane-bounded organelle	GO:0001071//nucleic acid binding transcription factor activity;GO:0043426//MRF binding	GO:0045843//negative regulation of striated muscle tissue development;GO:0046903//secretion;GO:0000122//negative regulation of transcription from RNA polymerase II promoter;GO:0043066//negative regulation of apoptotic process;GO:0006950//response to stress	gi|311276758|ref|XP_003135346.1|/5.51606e-56/PREDICTED: TSC22 domain family protein 3 isoform 1 [Sus scrofa]
gi|548500023|ref|XM_005691227.1|	2283	24	100	1.76459	7.16527	2.02169	Up	5.30346e-12	6.237e-11	-	K09551|1|0.0|1149|bta:504256|calmegin	GO:0012505//endomembrane system;GO:0031090//organelle membrane;GO:0043231//intracellular membrane-bounded organelle;GO:0031224//intrinsic to membrane	GO:0046872//metal ion binding;GO:0005515//protein binding	GO:0065003;GO:0035036//sperm-egg recognition;GO:0044267//cellular protein metabolic process	gi|426247025|ref|XP_004017287.1|/0/PREDICTED: calmegin [Ovis aries]
gi|548453071|ref|XM_005675886.1|	2444	24	100	1.64834	6.69325	2.02169	Up	5.30346e-12	6.22991e-11	-	K02185|1|4e-91|337|gga:420732|secreted frizzled-related protein 4	-	-	-	gi|426220747|ref|XP_004004575.1|/6.70625e-172/PREDICTED: secreted frizzled-related protein 3 [Ovis aries]
gi|548500649|ref|XM_005691347.1|	13771	68	283	0.82886	3.3617	2.01999	Up	2.613e-31	7.0815e-30	-	K01509|1|0.0|4025|dme:Dmel_CG1842|adenosinetriphosphatase [EC:3.6.1.3];K10408|5|0.0|2384|tad:TRIADDRAFT_23475|dynein heavy chain, axonemal	GO:0005875//microtubule associated complex;GO:0005930//axoneme	GO:0003774//motor activity;GO:0032559	GO:0007017//microtubule-based process	gi|358416338|ref|XP_003583361.1|/0/PREDICTED: dynein heavy chain 10, axonemal-like [Bos taurus]
gi|548456176|ref|XM_005677155.1|	746	13	54	2.92511	11.8411	2.01724	Up	4.72866e-07	3.51644e-06	-	-	-	-	-	gi|426217015|ref|XP_004002749.1|/3.90899e-118/PREDICTED: UPF0740 protein C1orf192 homolog [Ovis aries]
gi|548464437|ref|XM_005679708.1|	4189	171	710	6.85209	27.7259	2.01662	Up	6.6031e-76	3.99885e-74	-	K07817|1|5e-141|503|bta:616515|protein tyrosine phosphatase, receptor type, N [EC:3.1.3.48]	GO:0016021//integral to membrane	GO:0005488//binding;GO:0004725//protein tyrosine phosphatase activity	-	gi|426228674|ref|XP_004008421.1|/1.59739e-171/PREDICTED: uncharacterized protein LOC101118440 [Ovis aries]
gi|548500932|ref|XM_005691473.1|	1567	34	141	3.64206	14.7193	2.01489	Up	2.71464e-16	4.09796e-15	-	K01752|1|1e-142|507|bta:514346|L-serine dehydratase [EC:4.3.1.17]	GO:0044424//intracellular part	GO:0016841//ammonia-lyase activity;GO:0042802//identical protein binding;GO:0048037//cofactor binding	GO:0001101//response to acid;GO:0033273//response to vitamin;GO:0006090//pyruvate metabolic process;GO:0006563//L-serine metabolic process;GO:0006006//glucose metabolic process	gi|426247334|ref|XP_004017441.1|/9.9661e-152/PREDICTED: L-serine dehydratase/L-threonine deaminase [Ovis aries]
gi|548529549|ref|XM_005700296.1|	5121	35	145	1.14723	4.63182	2.01342	Up	1.062e-16	1.63789e-15	-	K14562|1|2e-10|69.7|pon:100435631|Treacher Collins syndrome protein;K05628|4|1e-08|64.3|mdo:100010925|arginine-glutamic acid dipeptide (RE) repeats	-	-	-	gi|426258322|ref|XP_004022763.1|/0/PREDICTED: LOW QUALITY PROTEIN: uncharacterized protein KIAA1210 homolog [Ovis aries]
gi|548506897|ref|XM_005693188.1|	4503	14	58	0.521872	2.107	2.01342	Up	1.81336e-07	1.42441e-06	-	K05705|1|3e-17|92.4|hmg:100198593|proto-oncogene tyrosine-protein kinase Yes [EC:2.7.10.2];K08892|2|4e-16|88.6|xtr:100488362|fyn-related kinase [EC:2.7.10.2];K05704|4|1e-15|87.4|spu:590498|proto-oncogene tyrosine-protein kinase Src [EC:2.7.10.2]	-	-	-	gi|426237003|ref|XP_004012451.1|/0/PREDICTED: inactive serine/threonine-protein kinase TEX14 isoform 2 [Ovis aries]
gi|548454842|ref|XM_005676534.1|	2996	284	1175	15.9116	64.1556	2.01149	Up	4.98412e-124	4.90129e-122	-	K01069|1|2e-49|198|spu:578596|hydroxyacylglutathione hydrolase [EC:3.1.2.6]	-	-	-	gi|426221545|ref|XP_004004969.1|/0/PREDICTED: probable hydrolase PNKD isoform 1 [Ovis aries]
gi|548471470|ref|XM_005682054.1|	1753	8	33	0.76603	3.07943	2.00719	Up	9.65e-05	0.000513481	-	K11252|1|2e-43|177|ecb:100060980|histone H2B	GO:0000785//chromatin;GO:0043231//intracellular membrane-bounded organelle	GO:0003676//nucleic acid binding	GO:0034728//nucleosome organization	gi|359324332|ref|XP_003640345.1|/1.60241e-44/PREDICTED: histone H2B type 1-K-like, partial [Canis lupus familiaris]
gi|548513238|ref|XR_310906.1|	1969	138	568	11.7644	47.189	2.00402	Up	1.3789e-60	6.63768e-59	-	K04809|1|0.0|461|bta:282178|nicotinic acetylcholine receptor alpha-7	GO:0009986//cell surface;GO:0005887//integral to plasma membrane	GO:0042165//neurotransmitter binding;GO:0004888//transmembrane signaling receptor activity;GO:0005231//excitatory extracellular ligand-gated ion channel activity;GO:0042802//identical protein binding;GO:0016247//channel regulator activity	GO:0032611//interleukin-1 beta production;GO:0030534//adult behavior;GO:0045765//regulation of angiogenesis;GO:0031348//negative regulation of defense response;GO:0048870//cell motility;GO:0070838//divalent metal ion transport;GO:0014070//response to organic cyclic compound;GO:0031667//response to nutrient levels;GO:0001963//synaptic transmission, dopaminergic;GO:0007612//learning;GO:0001982;GO:0…	gi|440907685|gb|ELR57798.1|/0/Neuronal acetylcholine receptor subunit alpha-7 [Bos grunniens mutus]
gi|548499301|ref|XM_005690893.1|	1862	9	37	0.811335	3.25058	2.00233	Up	3.6314e-05	0.000207562	-	K11504|1|0.0|697|bta:615527|centromere protein L	GO:0044427//chromosomal part;GO:0043231//intracellular membrane-bounded organelle;GO:0044444//cytoplasmic part	-	GO:0007067//mitosis	gi|426239905|ref|XP_004013857.1|/0/PREDICTED: centromere protein L [Ovis aries]
gi|548473032|ref|XM_005682556.1|	2007	65	267	5.4363	21.7622	2.00112	Up	2.76108e-29	6.96203e-28	-	K06842|1|0.0|1128|bta:527573|semaphorin 6	GO:0031224//intrinsic to membrane	GO:0004871//signal transducer activity	GO:0048731;GO:0048869//cellular developmental process	gi|440905932|gb|ELR56249.1|/0/Semaphorin-6B, partial [Bos grunniens mutus]
gi|548487552|ref|XM_005687270.1|	1518	125	513	13.8222	55.282	1.99983	Up	9.71968e-55	4.30732e-53	-	K01940|1|0.0|807|bta:280726|argininosuccinate synthase [EC:6.3.4.5]	GO:0043005//neuron projection;GO:0000323//lytic vacuole;GO:0031966//mitochondrial membrane;GO:0043025//neuronal cell body	GO:0032559;GO:0016879//ligase activity, forming carbon-nitrogen bonds	GO:0032496//response to lipopolysaccharide;GO:0060538//skeletal muscle organ development;GO:0006575//cellular modified amino acid metabolic process;GO:0002526//acute inflammatory response;GO:0033762//response to glucagon stimulus;GO:0043627//response to estrogen stimulus;GO:0034612//response to tumor necrosis factor;GO:0010038//response to metal ion;GO:0006525//arginine metabolic process;GO:00196…	gi|440894383|gb|ELR46852.1|/0/Argininosuccinate synthase, partial [Bos grunniens mutus]
gi|548497916|ref|XM_005690507.1|	2854	110	450	6.46958	25.7927	1.99522	Up	4.41854e-48	1.76494e-46	-	K04004|1|1e-17|92.8|ssc:397525|complement factor H	GO:0031224//intrinsic to membrane	-	-	gi|426239517|ref|XP_004013667.1|/0/PREDICTED: sushi domain-containing protein 4 [Ovis aries]
gi|548514759|ref|XM_005695591.1|	2544	11	45	0.725794	2.89357	1.99522	Up	5.21456e-06	3.37997e-05	-	K04187|1|0.0|660|bta:512583|chemokine binding protein 2	GO:0016021//integral to membrane	GO:0004950//chemokine receptor activity	GO:0002376//immune system process;GO:0032501//multicellular organismal process;GO:0007166//cell surface receptor signaling pathway;GO:0042221//response to chemical stimulus	gi|62752046|ref|NP_001015581.1|/0/chemokine-binding protein 2 [Bos taurus]
gi|548492410|ref|XM_005688910.1|	3192	44	180	2.31381	9.22461	1.99522	Up	3.67912e-20	6.63559e-19	-	K13171|1|6e-06|54.3|mmu:51796|serine/arginine repetitive matrix protein 1	-	-	-	gi|355698273|gb|EHH28821.1|/0/hypothetical protein EGK_19342 [Macaca mulatta]
gi|548466584|ref|XM_005680412.1|	1332	59	241	7.43507	29.5972	1.99304	Up	1.8857e-26	4.32205e-25	-	K04226|1|2e-169|596|bta:538439|arginine vasopressin receptor 1A	GO:0031224//intrinsic to membrane	GO:0008528//G-protein coupled peptide receptor activity	GO:0007166//cell surface receptor signaling pathway;GO:0001990	gi|315221128|ref|NP_001186721.1|/4.08084e-172/vasopressin V1a receptor [Ovis aries]
gi|548491102|ref|XM_005688454.1|	1048	16	65	2.56269	10.1459	1.98516	Up	4.29492e-08	3.59815e-07	-	-	-	-	-	gi|395830319|ref|XP_003788279.1|/9.51044e-161/PREDICTED: uncharacterized protein C20orf160 homolog [Otolemur garnettii]
gi|548528718|ref|XM_005700081.1|	1705	19	77	1.87054	7.38762	1.98166	Up	2.4677e-09	2.34841e-08	-	K05169|1|4e-150|532|bta:531801|single Ig IL-1R-related molecule	GO:0031224//intrinsic to membrane	GO:0005488//binding;GO:0004872//receptor activity	GO:0042036//negative regulation of cytokine biosynthetic process;GO:0002526//acute inflammatory response;GO:0002832;GO:0001959//regulation of cytokine-mediated signaling pathway;GO:0043392//negative regulation of DNA binding	gi|426252169|ref|XP_004019788.1|/0/PREDICTED: single Ig IL-1-related receptor [Ovis aries]
gi|548476091|ref|XM_005683497.1|	2049	90	364	7.3729	29.0601	1.97874	Up	8.49496e-39	2.80239e-37	-	-	-	GO:0005488//binding	GO:0051234//establishment of localization;GO:0010876//lipid localization	gi|426231186|ref|XP_004009621.1|/9.08077e-119/PREDICTED: stAR-related lipid transfer protein 4 [Ovis aries]
gi|548507632|ref|XM_005693375.1|	3981	96	385	4.04778	15.82	1.96655	Up	1.26922e-40	4.33953e-39	-	K15290|1|1e-42|176|nvi:100120087|synaptotagmin-1	-	-	-	gi|426238707|ref|XP_004013289.1|/9.49596e-174/PREDICTED: double C2-like domain-containing protein beta [Ovis aries]
gi|548480524|ref|XM_005684879.1|	1113	9	36	1.35733	5.2911	1.9628	Up	5.84034e-05	0.000322139	-	K08487|1|1e-136|486|bta:539960|syntaxin 11	-	-	-	gi|426234929|ref|XP_004011444.1|/4.58965e-139/PREDICTED: syntaxin-11 [Ovis aries]
gi|548517171|ref|XM_005696363.1|	1323	14	56	1.77626	6.92415	1.9628	Up	4.65002e-07	3.4617e-06	-	K05025|1|0.0|780|bta:281696|chloride intracellular channel 5	GO:0043231//intracellular membrane-bounded organelle;GO:0015630//microtubule cytoskeleton;GO:0031410//cytoplasmic vesicle;GO:0005902//microvillus;GO:0034702//ion channel complex	GO:0005488//binding;GO:0005254//chloride channel activity	GO:0050905//neuromuscular process;GO:0050954//sensory perception of mechanical stimulus;GO:0060122//inner ear receptor stereocilium organization;GO:0015698//inorganic anion transport;GO:0033036;GO:0022414//reproductive process	gi|426250371|ref|XP_004018910.1|/0/PREDICTED: chloride intracellular channel protein 5 isoform 2 [Ovis aries]
gi|548489498|ref|XM_005687942.1|	2052	8	32	0.65441	2.551	1.9628	Up	0.000155502	0.000800218	-	K15759|1|4e-06|54.3|api:100160824|inositol monophosphatase 3 [EC:3.1.3.25 3.1.3.7]	GO:0042995//cell projection	GO:0019904//protein domain specific binding	-	gi|426240787|ref|XP_004014275.1|/1.35002e-138/PREDICTED: enkurin [Ovis aries]
gi|548513987|ref|XM_005695347.1|	456	19	76	6.99401	27.2638	1.9628	Up	3.93378e-09	3.64944e-08	-	-	-	-	-	gi|7649139|gb|AAF65760.1|AF238978_1/4.50242e-10/pIFI27-like protein [Homo sapiens]
gi|548473254|ref|XM_005682667.1|	2667	12	48	0.755259	2.94413	1.9628	Up	3.1824e-06	2.13168e-05	-	K04637|1|7e-168|592|bta:532029|guanine nucleotide-binding protein subunit alpha-15	GO:0031234//extrinsic to internal side of plasma membrane	GO:0032561//guanyl ribonucleotide binding;GO:0005102//receptor binding;GO:0017111//nucleoside-triphosphatase activity;GO:0060089;GO:0032403//protein complex binding	GO:0007200//phospholipase C-activating G-protein coupled receptor signaling pathway;GO:0007599//hemostasis;GO:0043647//inositol phosphate metabolic process;GO:0009207;GO:0051480//cytosolic calcium ion homeostasis;GO:0006464//cellular protein modification process;GO:0001775//cell activation;GO:0007187//G-protein coupled receptor signaling pathway, coupled to cyclic nucleotide second messenger	gi|300794479|ref|NP_001179643.1|/5.50036e-167/guanine nucleotide-binding protein subunit alpha-15 [Bos taurus]
gi|548471164|ref|XM_005681940.1|	876	17	68	3.25748	12.6982	1.9628	Up	2.64066e-08	2.259e-07	-	K05505|1|4e-38|158|bta:613667|C-X-C motif chemokine 1/2/3	GO:0044421//extracellular region part	GO:0005125//cytokine activity	GO:0006952//defense response;GO:0002376//immune system process	gi|426231862|ref|XP_004009956.1|/3.48412e-37/PREDICTED: growth-regulated alpha protein-like [Ovis aries]
gi|548455585|ref|XM_005676887.1|	1003	14	56	2.34296	9.13325	1.9628	Up	4.65002e-07	3.46295e-06	-	K03986|1|1e-102|373|bta:534961|complement C1q subcomponent subunit A	GO:0005615//extracellular space;GO:0043231//intracellular membrane-bounded organelle	-	GO:0006952//defense response;GO:0002455//humoral immune response mediated by circulating immunoglobulin;GO:0007154//cell communication	gi|426221994|ref|XP_004005190.1|/5.49728e-109/PREDICTED: complement C1q subcomponent subunit A isoform 1 [Ovis aries]
gi|548452773|ref|XM_005675746.1|	3324	8	32	0.403986	1.57481	1.9628	Up	0.000155502	0.000800418	-	K14754|1|8e-179|628|mcc:715186|interferon-induced GTP-binding protein Mx1	GO:0043231//intracellular membrane-bounded organelle	GO:0017111//nucleoside-triphosphatase activity;GO:0032561//guanyl ribonucleotide binding	GO:0051707//response to other organism;GO:0019221//cytokine-mediated signaling pathway;GO:0009207;GO:0006950//response to stress	gi|118403288|ref|NP_001072120.1|/0/interferon-induced GTP-binding protein Mx2 [Ovis aries]
gi|548487254|ref|XM_005687129.1|	1022	10	40	1.64243	6.40247	1.9628	Up	2.20512e-05	0.000130332	-	K01062|1|4e-38|159|tad:TRIADDRAFT_50647|1-alkyl-2-acetylglycerophosphocholine esterase [EC:3.1.1.47]	-	-	-	gi|426223052|ref|XP_004005693.1|/2.05089e-175/PREDICTED: WD repeat-containing protein 38 [Ovis aries]
gi|548450743|ref|XM_005675197.1|	1929	19	76	1.65333	6.44495	1.9628	Up	3.93378e-09	3.6478e-08	-	K11826|1|0.0|862|ecb:100058961|AP-2 complex subunit mu-1	GO:0030119//AP-type membrane coat adaptor complex;GO:0005905//coated pit;GO:0030139//endocytic vesicle;GO:0044439;GO:0030118//clathrin coat	GO:0005488//binding	GO:0007267//cell-cell signaling;GO:0015031//protein transport;GO:0007173//epidermal growth factor receptor signaling pathway;GO:0050688//regulation of defense response to virus;GO:0006935//chemotaxis	gi|50510363|dbj|BAD32167.1|/0/mKIAA0109 protein [Mus musculus]
gi|548513016|ref|XM_005695031.1|	3196	129	510	6.77517	26.1037	1.94592	Up	1.47036e-52	6.23498e-51	-	K11140|1|0.0|1638|bta:404191|aminopeptidase N [EC:3.4.11.2]	GO:0031988//membrane-bounded vesicle;GO:0016021//integral to membrane;GO:0044444//cytoplasmic part;GO:0012505//endomembrane system	GO:0004871//signal transducer activity;GO:0046914//transition metal ion binding;GO:0008238//exopeptidase activity	GO:0048869//cellular developmental process;GO:0048646//anatomical structure formation involved in morphogenesis;GO:0051704;GO:0019538//protein metabolic process;GO:0032501//multicellular organismal process;GO:0044237//cellular metabolic process	gi|426248094|ref|XP_004017800.1|/0/PREDICTED: LOW QUALITY PROTEIN: aminopeptidase N [Ovis aries]
gi|548460450|ref|XM_005678473.1|	1041	19	75	3.06366	11.7855	1.94369	Up	6.25568e-09	5.66854e-08	-	-	-	-	-	gi|466067224|ref|XP_004281645.1|/1.62053e-66/PREDICTED: HERV-V_19q13.41 provirus ancestral Env polyprotein 2-like [Orcinus orca]
gi|548489765|ref|XM_005709655.1|	3061	15	59	0.822556	3.15302	1.93855	Up	2.84152e-07	2.18142e-06	-	K09182|1|6e-133|476|ssc:733631|GATA-binding protein 1/2/3	GO:0031981//nuclear lumen;GO:0000785//chromatin	GO:0019904//protein domain specific binding	GO:0007599//hemostasis;GO:0048518;GO:0048545//response to steroid hormone stimulus;GO:0048856//anatomical structure development;GO:0006950//response to stress	gi|440906268|gb|ELR56550.1|/1.59956e-133/Trans-acting T-cell-specific transcription factor GATA-3 [Bos grunniens mutus]
gi|548465475|ref|XM_005680012.1|	1786	15	59	1.40977	5.40392	1.93855	Up	2.84152e-07	2.18061e-06	-	K10352|1|3e-07|57.8|dre:554168|myosin heavy chain;K14000|2|3e-07|57.8|xtr:448168|ribosome-binding protein 1;K08282|5|2e-06|55.1|dme:Dmel_CG10522|non-specific serine/threonine protein kinase [EC:2.7.11.1]	-	-	-	gi|426224563|ref|XP_004006438.1|/0/PREDICTED: coiled-coil domain-containing protein 65 [Ovis aries]
gi|548493922|ref|XM_005689297.1|	2383	14	55	0.986147	3.77552	1.9368	Up	7.41092e-07	5.37559e-06	-	-	-	-	-	gi|151554757|gb|AAI47976.1|/2.55286e-176/GOLSYN protein [Bos taurus]
gi|548514960|ref|XM_005695653.1|	4259	1757	6888	69.2471	264.56	1.93377	Up	0	0	-	K04388|1|0.0|1091|bta:535376|TGF-beta receptor type-2 [EC:2.7.11.30]	GO:0009986//cell surface;GO:0031224//intrinsic to membrane;GO:0043234//protein complex	GO:0005515//protein binding;GO:0005024//transforming growth factor beta-activated receptor activity;GO:0032559;GO:0043169//cation binding	GO:0001525//angiogenesis;GO:0048645//organ formation;GO:0007178//transmembrane receptor protein serine/threonine kinase signaling pathway;GO:0007417//central nervous system development;GO:0022612//gland morphogenesis;GO:0002517//T cell tolerance induction;GO:0002514;GO:0002513//tolerance induction to self antigen;GO:0008284//positive regulation of cell proliferation;GO:0030323//respiratory tube d…	gi|426249749|ref|XP_004018612.1|/0/PREDICTED: TGF-beta receptor type-2 [Ovis aries]
gi|548463336|ref|XM_005679180.1|	2144	193	756	15.1102	57.6813	1.93258	Up	2.15838e-76	1.31096e-74	-	K09515|1|5e-117|422|bta:614588|DnaJ homolog subfamily B member 9	GO:0031981//nuclear lumen	GO:0005515//protein binding	GO:0043161//proteasomal ubiquitin-dependent protein catabolic process	gi|426227661|ref|XP_004007935.1|/1.53536e-116/PREDICTED: dnaJ homolog subfamily B member 9 [Ovis aries]
gi|548457111|ref|XM_005677338.1|	1016	154	603	25.4428	97.0872	1.93202	Up	2.9159e-61	1.43372e-59	-	K08754|1|1e-22|107|acs:100555334|fatty acid-binding protein 5, epidermal;K08756|2|3e-22|106|acs:100562795|fatty acid-binding protein 7, brain;K08752|5|1e-21|104|ssc:399532|fatty acid-binding protein 3, muscle and heart	GO:0031981//nuclear lumen	GO:0005501//retinoid binding	GO:0009888//tissue development;GO:0001523//retinoid metabolic process;GO:0023052//signaling;GO:0051234//establishment of localization;GO:0006351//transcription, DNA-dependent;GO:0030326//embryonic limb morphogenesis	gi|440903652|gb|ELR54289.1|/1.07257e-75/Cellular retinoic acid-binding protein 2, partial [Bos grunniens mutus]
gi|548510121|ref|XM_005694179.1|	1502	56	219	6.25829	23.8513	1.93023	Up	3.08678e-23	6.35544e-22	-	K00771|1|4e-11|70.1|api:100163472|protein xylosyltransferase [EC:2.4.2.26]	GO:0031224//intrinsic to membrane	GO:0016782//transferase activity, transferring sulfur-containing groups	-	gi|440896452|gb|ELR48369.1|/0/WSC domain-containing protein 1 [Bos grunniens mutus]
gi|548478282|ref|XM_005684221.1|	5049	11	43	0.3657	1.39316	1.92963	Up	1.33559e-05	8.14567e-05	-	K07901|1|1e-35|153|bmy:Bm1_47575|Ras-related protein Rab-8A;K07902|3|2e-35|153|xtr:100036650|Ras-related protein Rab-8B	GO:0044444//cytoplasmic part	GO:0046872//metal ion binding;GO:0032561//guanyl ribonucleotide binding	GO:0035556//intracellular signal transduction;GO:0006810//transport	gi|426219923|ref|XP_004004167.1|/0/PREDICTED: ras and EF-hand domain-containing protein [Ovis aries]
gi|548467397|ref|XM_005680800.1|	4281	38	148	1.48996	5.65529	1.92432	Up	4.06882e-16	6.0932e-15	-	K13296|1|0.0|1640|bta:536636|cGMP-inhibited 3',5'-cyclic phosphodiesterase [EC:3.1.4.17]	GO:0031224//intrinsic to membrane;GO:0044444//cytoplasmic part	GO:0043169//cation binding;GO:0004114//3',5'-cyclic-nucleotide phosphodiesterase activity;GO:0016208//AMP binding	GO:0006195//purine nucleotide catabolic process;GO:0007126//meiosis;GO:0006915//apoptotic process;GO:0001775//cell activation;GO:0023052//signaling;GO:0007599//hemostasis;GO:0003006//developmental process involved in reproduction;GO:0010033//response to organic substance	gi|426226957|ref|XP_004007599.1|/0/PREDICTED: LOW QUALITY PROTEIN: cGMP-inhibited 3',5'-cyclic phosphodiesterase A, partial [Ovis aries]
gi|548495343|ref|XM_005689740.1|	2375	214	832	15.1247	57.3057	1.92177	Up	2.79836e-83	1.82299e-81	-	K02165|1|2e-10|68.9|gga:374156|dickkopf	GO:0044421//extracellular region part	-	GO:0035270//endocrine system development;GO:0016055//Wnt receptor signaling pathway;GO:0032342//aldosterone biosynthetic process;GO:0031947//negative regulation of glucocorticoid biosynthetic process	gi|426244780|ref|XP_004016195.1|/3.55408e-170/PREDICTED: dickkopf-related protein 3 isoform 1 [Ovis aries]
gi|548535468|ref|XM_005701931.1|	804	1014	3936	211.699	800.824	1.91947	Up	0	0	-	K06751|1|1e-77|290|bta:515712|major histocompatibility complex, class I	-	-	-	gi|72536791|gb|AAZ73415.1|/3.73858e-80/MHC class I antigen [Bos taurus]
gi|548468821|ref|XM_005681207.1|	1524	16	62	1.76227	6.65495	1.91699	Up	1.73313e-07	1.36502e-06	-	K01514|1|2e-17|90.9|mcc:708898|exopolyphosphatase [EC:3.6.1.11];K10360|3|3e-14|80.9|xtr:100216086|myosin IX	GO:0044444//cytoplasmic part	GO:0008047//enzyme activator activity	GO:0009966//regulation of signal transduction;GO:0035556//intracellular signal transduction	gi|358412564|ref|XP_003582341.1|/4.52901e-180/PREDICTED: rho GTPase-activating protein 8-like [Bos taurus]
gi|548506496|ref|XM_005693070.1|	1826	29	112	2.66584	10.0336	1.91217	Up	1.92625e-12	2.32218e-11	-	K08748|1|0.0|912|bta:533016|solute carrier family 27 (fatty acid transporter), member 5 [EC:6.2.1.7]	-	-	-	gi|157074064|ref|NP_001096743.1|/0/bile acyl-CoA synthetase precursor [Bos taurus]
gi|548483932|ref|XM_005686001.1|	1418	29	112	3.43289	12.9205	1.91217	Up	1.92625e-12	2.32353e-11	-	K01476|1|3e-177|622|bta:518752|arginase [EC:3.5.3.1]	GO:0044429//mitochondrial part	GO:0016813//hydrolase activity, acting on carbon-nitrogen (but not peptide) bonds, in linear amidines;GO:0043169//cation binding;GO:0019899//enzyme binding	GO:0032496//response to lipopolysaccharide;GO:0009611//response to wounding;GO:0012501//programmed cell death;GO:0010958//regulation of amino acid import;GO:0044271//cellular nitrogen compound biosynthetic process;GO:0009064//glutamine family amino acid metabolic process;GO:0033273//response to vitamin;GO:0010038//response to metal ion;GO:0001101//response to acid;GO:0030323//respiratory tube dev…	gi|426233564|ref|XP_004010786.1|/2.87891e-179/PREDICTED: arginase-2, mitochondrial [Ovis aries]
gi|548519052|ref|XM_005697106.1|	5133	21	81	0.686729	2.58138	1.91033	Up	2.34844e-09	2.24318e-08	-	K07597|1|0.0|1812|bta:508151|desmoglein 2	GO:0005911//cell-cell junction	-	GO:0006915//apoptotic process;GO:0007155//cell adhesion	gi|426253979|ref|XP_004020666.1|/0/PREDICTED: desmoglein-2 [Ovis aries]
gi|548509294|ref|XM_005693907.1|	2371	19	73	1.34512	5.03651	1.90469	Up	1.57017e-08	1.37513e-07	-	K06719|1|4e-16|87.8|ecb:100060688|CD300 antigen	-	-	-	gi|296476267|tpg|DAA18382.1|/1.32748e-108/TPA: CD300 molecule-like family member g [Bos taurus]
gi|548518567|ref|XM_005696878.1|	2358	25	96	1.77965	6.65987	1.9039	Up	8.39704e-11	8.95699e-10	-	K06510|1|3e-92|340|bta:617034|CD83 antigen	GO:0016021//integral to membrane;GO:0009986//cell surface	-	GO:0001819//positive regulation of cytokine production;GO:0043370//regulation of CD4-positive, alpha-beta T cell differentiation;GO:0001818//negative regulation of cytokine production;GO:0023052//signaling;GO:0006955//immune response;GO:0006950//response to stress;GO:0010033//response to organic substance	gi|426250907|ref|XP_004019174.1|/8.02249e-98/PREDICTED: CD83 antigen [Ovis aries]
gi|548533490|ref|XM_005701454.1|	1161	82	314	11.8555	44.2421	1.89987	Up	5.35992e-32	1.48375e-30	-	K06752|1|6e-121|434|bta:282534|major histocompatibility complex, class II	GO:0042611;GO:0031224//intrinsic to membrane	-	GO:0019882//antigen processing and presentation	gi|86437990|gb|AAI12473.1|/7.10965e-122/BOLA-DQA1 protein [Bos taurus]
gi|548499496|ref|XM_005690989.1|	3281	40	153	2.0464	7.62822	1.89826	Up	2.43488e-16	3.68642e-15	-	K11987|1|0.0|1165|bta:282023|prostaglandin-endoperoxide synthase 2 [EC:1.14.99.1]	GO:0043231//intracellular membrane-bounded organelle;GO:0031090//organelle membrane	GO:0016705//oxidoreductase activity, acting on paired donors, with incorporation or reduction of molecular oxygen;GO:0016701//oxidoreductase activity, acting on single donors with incorporation of molecular oxygen;GO:0005506//iron ion binding;GO:0016209//antioxidant activity	GO:0001660//fever generation;GO:0008015//blood circulation;GO:0008283//cell proliferation;GO:0045444//fat cell differentiation;GO:0001516//prostaglandin biosynthetic process;GO:0022405//hair cycle process	gi|372199365|gb|AEX88630.1|/0/cyclooxygenase-2 [Capra hircus]
gi|548516948|ref|XM_005696257.1|	1382	21	80	2.55064	9.46935	1.89241	Up	3.70666e-09	3.45269e-08	-	-	-	-	-	gi|358418305|ref|XP_613263.5|/0/PREDICTED: uncharacterized protein C6orf81 isoform 1 [Bos taurus]
gi|548499802|ref|XM_005691137.1|	1912	40	152	3.51164	13.0045	1.8888	Up	3.82514e-16	5.74077e-15	-	K07750|1|2e-164|579|bta:504481|methylsterol monooxygenase [EC:1.14.13.72]	GO:0031090//organelle membrane;GO:0043231//intracellular membrane-bounded organelle;GO:0031224//intrinsic to membrane	GO:0016709//oxidoreductase activity, acting on paired donors, with incorporation or reduction of molecular oxygen, NAD(P)H as one donor, and incorporation of one atom of oxygen;GO:0046914//transition metal ion binding	GO:0006694//steroid biosynthetic process;GO:0008203//cholesterol metabolic process;GO:0006631//fatty acid metabolic process	gi|426246899|ref|XP_004017224.1|/1.90376e-163/PREDICTED: methylsterol monooxygenase 1 [Ovis aries]
gi|548489389|ref|XM_005687922.1|	2251	10	38	0.745696	2.76151	1.8888	Up	5.61134e-05	0.000310503	-	-	-	-	-	gi|426241676|ref|XP_004014715.1|/0/PREDICTED: LOW QUALITY PROTEIN: SKI/DACH domain-containing protein 1 [Ovis aries]
gi|548523246|ref|XM_005698438.1|	5217	10	38	0.321749	1.19152	1.8888	Up	5.61134e-05	0.000310586	-	K12478|1|9e-10|67.8|xtr:100216061|early endosome antigen 1;K11498|2|3e-07|59.3|ssc:100626792|centromeric protein E;K10357|4|4e-06|55.8|acs:100565658|myosin V	-	-	-	gi|426253061|ref|XP_004020220.1|/0/PREDICTED: WD repeat-containing protein 96 [Ovis aries]
gi|548473044|ref|XM_005682562.1|	1631	29	110	2.98457	11.0326	1.88618	Up	4.77604e-12	5.63278e-11	-	K07365|1|2e-11|71.6|hmg:100201881|NCK adaptor protein;K04364|3|1e-09|65.5|isc:IscW_ISCW016244|growth factor receptor-binding protein 2;K08887|4|2e-09|65.1|rno:304883|proto-oncogene tyrosine-protein kinase ABL2 [EC:2.7.10.2]	-	-	-	gi|329664876|ref|NP_001192447.1|/5.69242e-174/SH2 domain-containing adapter protein D [Bos taurus]
gi|548455895|ref|XM_005677018.1|	1234	291	1100	39.5836	145.82	1.88121	Up	1.7972e-106	1.52107e-104	-	K03988|1|8e-96|351|bta:509968|complement C1q subcomponent subunit C	GO:0043231//intracellular membrane-bounded organelle	-	GO:0002762//negative regulation of myeloid leukocyte differentiation	gi|426221992|ref|XP_004005189.1|/3.06544e-102/PREDICTED: complement C1q subcomponent subunit C [Ovis aries]
gi|548529790|ref|XM_005700344.1|	5278	9	34	0.286227	1.05377	1.88033	Up	0.000148904	0.000769524	-	K10609|1|0.0|1634|bta:539668|cullin 4	GO:0080008//Cul4-RING ubiquitin ligase complex;GO:0043231//intracellular membrane-bounded organelle	GO:0019899//enzyme binding	GO:0006259//DNA metabolic process;GO:0019941//modification-dependent protein catabolic process	gi|296471314|tpg|DAA13429.1|/0/TPA: cullin 4B [Bos taurus]
gi|548528200|ref|XM_005700013.1|	7103	54	204	1.27611	4.69815	1.88033	Up	4.74036e-21	8.88323e-20	-	K06115|1|0.0|2321|cfa:483706|spectrin beta	GO:0030864//cortical actin cytoskeleton	-	GO:0006810//transport;GO:0009987//cellular process	gi|358419750|ref|XP_003584317.1|/0/PREDICTED: LOW QUALITY PROTEIN: spectrin beta chain, brain 2 [Bos taurus]
gi|548535116|ref|XM_005701885.1|	930	13	49	2.34638	8.61889	1.87707	Up	4.87458e-06	3.17555e-05	-	K01353|1|4e-100|364|bta:281731|granzyme B [EC:3.4.21.79]	-	GO:0004175//endopeptidase activity	GO:0019538//protein metabolic process	gi|440898112|gb|ELR49678.1|/1.4205e-108/Mast cell protease 1A, partial [Bos grunniens mutus]
gi|548473234|ref|XM_005682657.1|	2881	13	49	0.757422	2.78222	1.87707	Up	4.87458e-06	3.17655e-05	-	K06097|1|0.0|1410|bta:407100|tight junction protein 3	GO:0043296//apical junction complex	-	-	gi|426229155|ref|XP_004008657.1|/0/PREDICTED: LOW QUALITY PROTEIN: tight junction protein ZO-3 [Ovis aries]
gi|548475979|ref|XM_005683449.1|	4718	265	996	9.42813	34.5334	1.87295	Up	5.13346e-96	3.84098e-94	-	K01359|1|0.0|1447|bta:281967|proprotein convertase subtilisin/kexin type 1 [EC:3.4.21.93]	GO:0016023//cytoplasmic membrane-bounded vesicle;GO:0044431//Golgi apparatus part;GO:0044297//cell body;GO:0033267//axon part;GO:0005783//endoplasmic reticulum;GO:0044421//extracellular region part	GO:0004175//endopeptidase activity;GO:0017046//peptide hormone binding;GO:0005515//protein binding	GO:0009611//response to wounding;GO:0021536//diencephalon development;GO:0015980//energy derivation by oxidation of organic compounds;GO:0006807//nitrogen compound metabolic process;GO:0006518//peptide metabolic process;GO:0014072;GO:0009058//biosynthetic process;GO:0034097//response to cytokine stimulus;GO:0010038//response to metal ion;GO:0030073//insulin secretion;GO:0048522//positive regulati…	gi|426230138|ref|XP_004009137.1|/0/PREDICTED: neuroendocrine convertase 1 isoform 1 [Ovis aries]
gi|548518920|ref|XM_005697041.1|	2679	35	131	2.19297	7.99902	1.86694	Up	6.53398e-14	8.62193e-13	-	-	GO:0043231//intracellular membrane-bounded organelle;GO:0043232;GO:0005929//cilium;GO:0044446//intracellular organelle part	GO:0019900//kinase binding;GO:0046872//metal ion binding;GO:0046983//protein dimerization activity;GO:0019904//protein domain specific binding;GO:0019887//protein kinase regulator activity	GO:0048870//cell motility;GO:0019222//regulation of metabolic process;GO:0023052//signaling;GO:0016310//phosphorylation;GO:0003006//developmental process involved in reproduction	gi|426253675|ref|XP_004020518.1|/0/PREDICTED: calcium-binding tyrosine phosphorylation-regulated protein isoform 1 [Ovis aries]
gi|548510111|ref|XM_005694174.1|	1375	64	239	7.81295	28.4337	1.86366	Up	3.93888e-24	8.35132e-23	-	-	GO:0044464//cell part	-	GO:0006810//transport;GO:0010876//lipid localization	gi|426238769|ref|XP_004013320.1|/0/PREDICTED: protein spinster homolog 2, partial [Ovis aries]
gi|548462079|ref|XM_005678949.1|	3703	830	3092	37.6237	136.592	1.86015	Up	2.55916e-291	5.62226e-289	-	K00898|1|0.0|805|bta:507367|pyruvate dehydrogenase kinase [EC:2.7.11.2]	GO:0019866//organelle inner membrane;GO:0043231//intracellular membrane-bounded organelle	GO:0004673//protein histidine kinase activity;GO:0032559	GO:0006468//protein phosphorylation;GO:0007165//signal transduction	gi|426227362|ref|XP_004007787.1|/0/PREDICTED: [Pyruvate dehydrogenase [lipoamide]] kinase isozyme 4, mitochondrial [Ovis aries]
gi|548489803|ref|XM_005688045.1|	1470	229	850	26.149	94.5888	1.85491	Up	3.7176e-81	2.36222e-79	-	K00477|1|0.0|640|bta:281400|phytanoyl-CoA hydroxylase [EC:1.14.11.18]	GO:0044439	GO:0019842//vitamin binding;GO:0043169//cation binding;GO:0016706//oxidoreductase activity, acting on paired donors, with incorporation or reduction of molecular oxygen, 2-oxoglutarate as one donor, and incorporation of one atom each of oxygen into both donors;GO:0016701//oxidoreductase activity, acting on single donors with incorporation of molecular oxygen	GO:0048731;GO:0050953//sensory perception of light stimulus;GO:0009062//fatty acid catabolic process	gi|426240799|ref|XP_004014281.1|/0/PREDICTED: phytanoyl-CoA dioxygenase, peroxisomal-like [Ovis aries]
gi|548479914|ref|XM_005684741.1|	2961	362	1340	20.5214	74.0295	1.85097	Up	1.6048e-126	1.60878e-124	-	-	GO:0031224//intrinsic to membrane	-	-	gi|426234766|ref|XP_004011363.1|/0/PREDICTED: transmembrane protein 200A [Ovis aries]
gi|548515030|ref|XM_005695688.1|	1743	60	222	5.77818	20.835	1.85032	Up	2.55742e-22	5.0782e-21	-	-	-	-	-	gi|426249821|ref|XP_004018647.1|/0/PREDICTED: protein FAM198A [Ovis aries]
gi|548490326|ref|XM_005688302.1|	1413	86	318	10.2163	36.8149	1.84942	Up	2.7633e-31	7.47902e-30	-	K04632|1|0.0|685|ptr:469986|guanine nucleotide-binding protein G(s) subunit alpha	GO:0031252//cell leading edge;GO:0000139//Golgi membrane;GO:0016023//cytoplasmic membrane-bounded vesicle;GO:0031234//extrinsic to internal side of plasma membrane	GO:0060089;GO:0031628//opioid receptor binding;GO:0032561//guanyl ribonucleotide binding;GO:0017111//nucleoside-triphosphatase activity;GO:0032403//protein complex binding;GO:0035254//glutamate receptor binding;GO:0030695//GTPase regulator activity;GO:0009975//cyclase activity	GO:0030326//embryonic limb morphogenesis;GO:0048704//embryonic skeletal system morphogenesis;GO:0001775//cell activation;GO:0033762//response to glucagon stimulus;GO:0048871//multicellular organismal homeostasis;GO:0042044//fluid transport;GO:0015980//energy derivation by oxidation of organic compounds;GO:0015031//protein transport;GO:0009207;GO:0007189//adenylate cyclase-activating G-protein cou…	gi|4206776|gb|AAD11802.1|/0/guanine nucleotide-binding protein [Rattus norvegicus]
gi|548457888|ref|XM_005677667.1|	2172	49	181	3.78681	13.6319	1.84793	Up	1.93216e-18	3.25988e-17	-	-	GO:0031012//extracellular matrix	GO:0060089;GO:0019899//enzyme binding	GO:0009888//tissue development;GO:0030279//negative regulation of ossification;GO:0051346//negative regulation of hydrolase activity;GO:0007249//I-kappaB kinase/NF-kappaB cascade;GO:0045765//regulation of angiogenesis;GO:0001935//endothelial cell proliferation	gi|153791660|ref|NP_001093176.1|/0/extracellular matrix protein 1 precursor [Bos taurus]
gi|548511893|ref|XM_005694740.1|	3408	13	48	0.640297	2.30399	1.84732	Up	7.68884e-06	4.8587e-05	-	K01641|1|0.0|1037|bta:407767|hydroxymethylglutaryl-CoA synthase [EC:2.3.3.10]	GO:0044444//cytoplasmic part	GO:0046912//transferase activity, transferring acyl groups, acyl groups converted into alkyl on transfer;GO:0042802//identical protein binding	GO:0009642//response to light intensity;GO:0007417//central nervous system development;GO:0010038//response to metal ion;GO:0033273//response to vitamin;GO:0032354//response to follicle-stimulating hormone stimulus;GO:0014070//response to organic cyclic compound;GO:0006720//isoprenoid metabolic process;GO:0070723//response to cholesterol;GO:0008406//gonad development;GO:0008203//cholesterol metab…	gi|73587185|gb|AAI02851.1|/0/HMGCS1 protein [Bos taurus]
gi|548449402|ref|XM_005674804.1|	2354	485	1788	34.5838	124.251	1.84509	Up	1.84875e-167	2.3567e-165	-	K03908|1|0.0|1273|bta:282006|protein S	GO:0031091//platelet alpha granule;GO:0031090//organelle membrane;GO:0012505//endomembrane system;GO:0044431//Golgi apparatus part	GO:0061135;GO:0046872//metal ion binding	GO:0001775//cell activation;GO:0006887//exocytosis;GO:0002376//immune system process;GO:0010466//negative regulation of peptidase activity;GO:0007599//hemostasis;GO:0018200	gi|426217309|ref|XP_004002896.1|/0/PREDICTED: vitamin K-dependent protein S [Ovis aries]
gi|548512033|ref|XM_005694770.1|	3260	54	199	2.78044	9.98559	1.84453	Up	4.41402e-20	7.91954e-19	-	K04261|1|0.0|806|bta:282331|prostaglandin E receptor 4	GO:0031224//intrinsic to membrane	GO:0004955//prostaglandin receptor activity	GO:0002376//immune system process;GO:0007187//G-protein coupled receptor signaling pathway, coupled to cyclic nucleotide second messenger;GO:0001503//ossification	gi|440910997|gb|ELR60727.1|/0/Prostaglandin E2 receptor EP4 subtype [Bos grunniens mutus]
gi|548478013|ref|XM_005684172.1|	1162	19	70	2.74464	9.8544	1.84415	Up	6.12256e-08	5.04537e-07	-	-	-	-	-	gi|426219829|ref|XP_004004120.1|/1.93614e-119/PREDICTED: sushi domain-containing protein 3 [Ovis aries]
gi|548480925|ref|XM_005685061.1|	5520	453	1663	13.7752	49.2824	1.839	Up	3.40218e-155	4.10868e-153	-	K05767|1|0.0|2736|cfa:479177|IQ motif containing GTPase activating protein	GO:0005856//cytoskeleton	GO:0005083//small GTPase regulator activity;GO:0005515//protein binding;GO:0004857//enzyme inhibitor activity	GO:0009966//regulation of signal transduction	gi|426233807|ref|XP_004010904.1|/0/PREDICTED: ras GTPase-activating-like protein IQGAP2 [Ovis aries]
gi|548495111|ref|XM_005689627.1|	800	947	3476	198.7	710.768	1.83879	Up	0	0	-	K08757|1|2e-92|338|bta:281631|apolipoprotein A-I	GO:0034364//high-density lipoprotein particle;GO:0016023//cytoplasmic membrane-bounded vesicle;GO:0034385	GO:0070325//lipoprotein particle receptor binding;GO:0032934//sterol binding;GO:0008047//enzyme activator activity;GO:0071813//lipoprotein particle binding;GO:0034190//apolipoprotein receptor binding;GO:0015248//sterol transporter activity	GO:0046470//phosphatidylcholine metabolic process;GO:0032691//negative regulation of interleukin-1 beta production;GO:0050673//epithelial cell proliferation;GO:0043085//positive regulation of catalytic activity;GO:0015914//phospholipid transport;GO:0055092//sterol homeostasis;GO:0010872//regulation of cholesterol esterification;GO:0008203//cholesterol metabolic process;GO:0002374;GO:0008207//C21-…	gi|162678|gb|AAA30381.1|/1.59447e-91/apolipoprotein A-I precursor [Bos taurus]
gi|548489757|ref|XM_005688023.1|	1711	36	132	3.53175	12.6201	1.83727	Up	9.75864e-14	1.27467e-12	-	K05074|1|6e-118|425|bta:615030|interleukin 15 receptor alpha	-	-	-	gi|426241644|ref|XP_004014699.1|/4.55555e-129/PREDICTED: interleukin-15 receptor subunit alpha [Ovis aries]
gi|548472488|ref|XM_005682375.1|	4371	2298	8382	88.2484	313.693	1.82971	Up	2.89E-384	0	-	K12473|1|0.0|1624|bta:281276|low-density lipoprotein receptor	GO:0016021//integral to membrane;GO:0000323//lytic vacuole;GO:0009986//cell surface;GO:0034358//plasma lipoprotein particle;GO:0005768//endosome;GO:0030665//clathrin-coated vesicle membrane;GO:0044459//plasma membrane part	GO:0030228//lipoprotein particle receptor activity;GO:0030169//low-density lipoprotein particle binding;GO:0046872//metal ion binding	GO:0016125//sterol metabolic process;GO:0034381//plasma lipoprotein particle clearance;GO:0043627//response to estrogen stimulus;GO:0042157//lipoprotein metabolic process;GO:0043434//response to peptide hormone stimulus;GO:0030301//cholesterol transport;GO:0006897//endocytosis;GO:0051704;GO:0032502//developmental process;GO:0055092//sterol homeostasis	gi|426228997|ref|XP_004008580.1|/0/PREDICTED: low-density lipoprotein receptor [Ovis aries]
gi|548519032|ref|XM_005697096.1|	5164	67	244	2.17784	7.72933	1.82744	Up	5.36552e-24	1.1318e-22	-	K05745|1|8e-22|107|mdo:100011744|diaphanous 3;K05740|5|2e-19|100|mdo:100027799|diaphanous 1	-	GO:0008092//cytoskeletal protein binding	GO:0007010//cytoskeleton organization	gi|440911415|gb|ELR61089.1|/0/FH1/FH2 domain-containing protein 3, partial [Bos grunniens mutus]
gi|548494041|ref|XM_005689352.1|	1986	11	40	0.929717	3.29472	1.82529	Up	5.30558e-05	0.000295166	-	K01370|1|0.0|734|bta:514214|caspase 1 [EC:3.4.22.36]	GO:0044444//cytoplasmic part	GO:0005488//binding;GO:0004175//endopeptidase activity;GO:0016505//apoptotic protease activator activity	GO:0012502//induction of programmed cell death;GO:0006915//apoptotic process;GO:0050707//regulation of cytokine secretion;GO:0051604//protein maturation;GO:0032730//positive regulation of interleukin-1 alpha production;GO:0007249//I-kappaB kinase/NF-kappaB cascade;GO:0032731//positive regulation of interleukin-1 beta production;GO:0006950//response to stress;GO:0010033//response to organic substa…	gi|426244401|ref|XP_004016011.1|/0/PREDICTED: caspase-1-like [Ovis aries]
gi|548469878|ref|XM_005681389.1|	2765	22	80	1.33557	4.73296	1.82529	Up	8.70736e-09	7.76742e-08	-	K14714|1|0.0|773|bta:508193|solute carrier family 39 (zinc transporter), member 8	GO:0031224//intrinsic to membrane	GO:0046915//transition metal ion transmembrane transporter activity	GO:0006829//zinc ion transport	gi|426231381|ref|XP_004009717.1|/0/PREDICTED: zinc transporter ZIP8 isoform 1 [Ovis aries]
gi|548491777|ref|XM_005688645.1|	4551	988	3585	36.4408	128.861	1.82219	Up	0	0	-	K01831|1|0.0|941|bta:282021|cytochrome P450, family 8, subfamily A (Prostacyclin synthase) [EC:5.3.99.4]	GO:0031224//intrinsic to membrane;GO:0044432//endoplasmic reticulum part;GO:0031090//organelle membrane	GO:0016491//oxidoreductase activity;GO:0016860//intramolecular oxidoreductase activity;GO:0005506//iron ion binding	GO:0006693//prostaglandin metabolic process;GO:0009058//biosynthetic process	gi|27806107|ref|NP_776869.1|/0/prostacyclin synthase precursor [Bos taurus]
gi|548463400|ref|XM_005679212.1|	3240	69	249	3.57472	12.5717	1.81427	Up	3.12388e-24	6.64379e-23	-	-	GO:0044431//Golgi apparatus part	GO:0005515//protein binding	GO:0042987//amyloid precursor protein catabolic process;GO:0006508//proteolysis	gi|426228352|ref|XP_004008275.1|/0/PREDICTED: gamma-secretase-activating protein [Ovis aries]
gi|548455360|ref|XM_005676780.1|	3296	33	119	1.6806	5.90606	1.81322	Up	2.53278e-12	3.03038e-11	-	K04279|1|1e-175|617|bta:518283|platelet-activating factor receptor	GO:0016021//integral to membrane;GO:0031981//nuclear lumen	GO:0004930//G-protein coupled receptor activity;GO:0008289//lipid binding;GO:0001530//lipopolysaccharide binding	GO:0006952//defense response;GO:0048017//inositol lipid-mediated signaling;GO:0019221//cytokine-mediated signaling pathway;GO:0002376//immune system process;GO:0032501//multicellular organismal process;GO:0002237//response to molecule of bacterial origin;GO:0022414//reproductive process;GO:0032957//inositol trisphosphate metabolic process	gi|78100754|sp|Q9GK76.1|PTAFR_CAPHI/2.08998e-179/RecName: Full=Platelet-activating factor receptor; Short=PAF-R; Short=PAFr
gi|548485086|ref|XM_005686385.1|	1738	15	54	1.4487	5.08256	1.81079	Up	2.77632e-06	1.87672e-05	-	K08774|1|2e-65|250|bta:540388|transforming growth factor, alpha	GO:0016020//membrane;GO:0044421//extracellular region part	GO:0060089;GO:0004712//protein serine/threonine/tyrosine kinase activity;GO:0070851//growth factor receptor binding	GO:0007088//regulation of mitosis;GO:0008284//positive regulation of cell proliferation;GO:0048856//anatomical structure development;GO:0007176//regulation of epidermal growth factor-activated receptor activity;GO:0000165//MAPK cascade	gi|426223871|ref|XP_004006097.1|/2.27206e-67/PREDICTED: protransforming growth factor alpha [Ovis aries]
gi|548480615|ref|XM_005684913.1|	2511	74	266	4.94678	17.329	1.80863	Up	1.1175e-25	2.47879e-24	-	K15619|1|1e-06|56.2|xtr:100488118|Kunitz-type protease inhibitor 1	GO:0016020//membrane	-	-	gi|426235214|ref|XP_004011584.1|/1.78764e-111/PREDICTED: low-density lipoprotein receptor-related protein 11 [Ovis aries]
gi|548509068|ref|XM_005693837.1|	2294	398	1427	29.1224	101.758	1.80494	Up	4.14232e-130	4.27715e-128	-	K01121|1|0.0|796|ssc:100511587|2',3'-cyclic-nucleotide 3'-phosphodiesterase [EC:3.1.4.37]	GO:0048770;GO:0044421//extracellular region part	GO:0004112//cyclic-nucleotide phosphodiesterase activity;GO:0032559	GO:0009125;GO:0007267//cell-cell signaling;GO:0048667//cell morphogenesis involved in neuron differentiation;GO:0044260;GO:0007626//locomotory behavior	gi|401728849|gb|AFQ00708.1|/0/2',3'-cyclic nucleotide 3' phosphodiesterase [Ovis aries]
gi|548486136|ref|XM_005686727.1|	3224	16	57	0.833034	2.89213	1.79569	Up	1.66763e-06	1.16189e-05	-	K09516|1|0.0|1113|bta:614455|all-trans-retinol 13,14-reductase [EC:1.3.99.23]	GO:0031965//nuclear membrane	GO:0016627//oxidoreductase activity, acting on the CH-CH group of donors	GO:0001523//retinoid metabolic process	gi|426223505|ref|XP_004005915.1|/0/PREDICTED: all-trans-retinol 13,14-reductase [Ovis aries]
gi|548487989|ref|XM_005687457.1|	3451	16	57	0.778238	2.70189	1.79569	Up	1.66763e-06	1.16228e-05	-	K08272|1|0.0|649|bta:519724|calcium binding protein 39	GO:0044444//cytoplasmic part	GO:0005488//binding	GO:0019217//regulation of fatty acid metabolic process;GO:0022402//cell cycle process;GO:0007169//transmembrane receptor protein tyrosine kinase signaling pathway	gi|440898463|gb|ELR49958.1|/0/Calcium-binding protein 39-like protein, partial [Bos grunniens mutus]
gi|548493782|ref|XM_005689231.1|	3533	18	64	0.855197	2.96329	1.79287	Up	3.8684e-07	2.91025e-06	-	K14947|1|0.0|1274|bta:538640|epithelial splicing regulatory protein 1/2	-	-	-	gi|426236209|ref|XP_004012064.1|/0/PREDICTED: epithelial splicing regulatory protein 1 [Ovis aries]
gi|548489478|ref|XM_005687939.1|	5168	20	71	0.649599	2.24737	1.79062	Up	9.021e-08	7.30273e-07	-	-	-	-	GO:0001501//skeletal system development	gi|426240783|ref|XP_004014273.1|/0/PREDICTED: sickle tail protein homolog isoform 2 [Ovis aries]
gi|548484192|ref|XM_005686126.1|	5432	93	330	2.87383	9.93785	1.78996	Up	4.6678e-31	1.25026e-29	-	K08023|1|0.0|3251|bta:281905|latent transforming growth factor beta binding protein	GO:0031012//extracellular matrix	GO:0046872//metal ion binding;GO:0005515//protein binding	GO:0007178//transmembrane receptor protein serine/threonine kinase signaling pathway;GO:0006886//intracellular protein transport	gi|426233670|ref|XP_004010838.1|/0/PREDICTED: LOW QUALITY PROTEIN: latent-transforming growth factor beta-binding protein 2 [Ovis aries]
gi|548512816|ref|XM_005694935.1|	2471	15	53	1.01896	3.50866	1.78383	Up	4.33472e-06	2.85175e-05	-	K06612|1|0.0|718|bta:540267|alpha-N-acetyl-neuraminate alpha-2,8-sialyltransferase (sialyltransferase 8B) [EC:2.4.99.-]	GO:0031228//intrinsic to Golgi membrane	GO:0008373//sialyltransferase activity	GO:0048731;GO:0006935//chemotaxis;GO:0009311//oligosaccharide metabolic process;GO:0006487//protein N-linked glycosylation	gi|148232196|ref|NP_001091582.1|/0/alpha-2,8-sialyltransferase 8B precursor [Bos taurus]
gi|548534334|ref|XM_005701587.1|	2672	203	716	12.7526	43.8344	1.78128	Up	5.05558e-65	2.61661e-63	-	K05658|1|0.0|1463|hsa:5243|ATP-binding cassette, subfamily B (MDR/TAP), member 1	GO:0031224//intrinsic to membrane;GO:0005911//cell-cell junction;GO:0012505//endomembrane system	GO:0042626//ATPase activity, coupled to transmembrane movement of substances;GO:0032559	GO:0006810//transport;GO:0009207;GO:0042221//response to chemical stimulus	gi|57526446|ref|NP_001009790.1|/0/multidrug resistance protein 1 [Ovis aries]
gi|548463740|ref|XM_005679378.1|	1474	172	606	19.587	67.2533	1.77971	Up	3.11252e-55	1.39127e-53	-	K08804|1|0.0|679|bta:513665|serine/threonine kinase 17 [EC:2.7.11.1]	GO:0043231//intracellular membrane-bounded organelle	GO:0004672//protein kinase activity;GO:0032559	GO:0035556//intracellular signal transduction;GO:0006464//cellular protein modification process;GO:0012502//induction of programmed cell death	gi|426228435|ref|XP_004008313.1|/0/PREDICTED: serine/threonine-protein kinase 17A [Ovis aries]
gi|548497801|ref|XM_005690451.1|	830	256	900	51.7725	177.379	1.77658	Up	5.49064e-81	3.47814e-79	-	K04004|1|1e-121|436|bta:280816|complement factor H	GO:0043231//intracellular membrane-bounded organelle;GO:0005576//extracellular region	GO:0005488//binding	GO:0045087//innate immune response;GO:0048583;GO:0008152//metabolic process;GO:0002252;GO:0010033//response to organic substance	gi|426240233|ref|XP_004014017.1|/1.16235e-124/PREDICTED: LOW QUALITY PROTEIN: complement factor H-like [Ovis aries]
gi|548467460|ref|XM_005680820.1|	3683	308	1080	14.0374	47.969	1.77283	Up	1.52627e-96	1.15879e-94	-	-	GO:0043231//intracellular membrane-bounded organelle	GO:0003677//DNA binding;GO:0001071//nucleic acid binding transcription factor activity;GO:0005515//protein binding	GO:0006351//transcription, DNA-dependent;GO:0051704;GO:0023052//signaling	gi|348569148|ref|XP_003470360.1|/3.22297e-57/PREDICTED: hypothetical protein LOC100736119 [Cavia porcellus]
gi|548495157|ref|XM_005689649.1|	4821	109	382	3.79513	12.9618	1.77204	Up	3.14718e-35	9.51573e-34	-	K12171|1|1e-05|54.3|api:100160014|E3 ubiquitin-protein ligase SH3RF [EC:6.3.2.19]	GO:0043231//intracellular membrane-bounded organelle	GO:0004721//phosphoprotein phosphatase activity	-	gi|329663632|ref|NP_001193057.1|/0/ubiquitin-associated and SH3 domain-containing protein B [Bos taurus]
gi|548514887|ref|XM_005695617.1|	1813	18	63	1.66653	5.68435	1.77015	Up	6.01522e-07	4.41594e-06	-	K08023|1|9e-20|99.4|mdo:100018129|latent transforming growth factor beta binding protein	GO:0031224//intrinsic to membrane	GO:0046872//metal ion binding	GO:0003205//cardiac chamber development	gi|346644774|ref|NP_001014851.3|/0/cysteine-rich with EGF-like domain protein 1 precursor [Bos taurus]
gi|548457632|ref|XM_005677587.1|	2489	22	77	1.48366	5.06062	1.77015	Up	3.27844e-08	2.77472e-07	-	K15979|1|2e-08|62.0|aag:AaeL_AAEL000293|staphylococcal nuclease domain-containing protein 1	GO:0043231//intracellular membrane-bounded organelle	GO:0003676//nucleic acid binding	-	gi|426216608|ref|XP_004002553.1|/0/PREDICTED: tudor and KH domain-containing protein isoform 1 [Ovis aries]
gi|548510331|ref|XM_005694278.1|	1119	14	49	2.10008	7.16315	1.77015	Up	1.12883e-05	6.95657e-05	-	K09307|1|8e-55|214|aml:100475309|homeobox protein HoxA/B7	-	GO:0005488//binding	GO:0009987//cellular process;GO:0007275//multicellular organismal development	gi|426237815|ref|XP_004012853.1|/3.19085e-55/PREDICTED: homeobox protein Hox-B7 [Ovis aries]
gi|548464227|ref|XM_005679608.1|	1859	28	98	2.52823	8.62353	1.77015	Up	4.2865e-10	4.33287e-09	-	K01832|1|0.0|905|bta:509326|cytochrome P450, family 5, subfamily A (thromboxane-A synthase) [EC:5.3.99.5]	GO:0031224//intrinsic to membrane;GO:0044432//endoplasmic reticulum part;GO:0031090//organelle membrane	GO:0016491//oxidoreductase activity;GO:0016860//intramolecular oxidoreductase activity;GO:0005506//iron ion binding	GO:0006693//prostaglandin metabolic process;GO:0009058//biosynthetic process;GO:0019229//regulation of vasoconstriction;GO:0030320//cellular monovalent inorganic anion homeostasis	gi|296488163|tpg|DAA30276.1|/0/TPA: thromboxane-A synthase [Bos taurus]
gi|548467329|ref|XM_005680766.1|	2523	33	115	2.1955	7.45622	1.76389	Up	1.45955e-11	1.65338e-10	-	K06850|1|3e-16|88.2|aml:100480837|slit 3;K06838|3|9e-16|86.7|ptr:100609860|slit 1	GO:0043231//intracellular membrane-bounded organelle;GO:0031224//intrinsic to membrane	-	-	gi|296487370|tpg|DAA29483.1|/0/TPA: platelet glycoprotein V-like [Bos taurus]
gi|548474635|ref|XM_005683042.1|	3317	263	915	13.3091	45.1247	1.76151	Up	2.3304e-81	1.48534e-79	-	K04391|1|0.0|642|bta:281048|CD14 antigen	GO:0044425//membrane part	GO:0005488//binding;GO:0004871//signal transducer activity	GO:0006952//defense response;GO:0070391;GO:0001819//positive regulation of cytokine production;GO:0032496//response to lipopolysaccharide	gi|115353953|gb|ABI95798.1|/0/CD14 antigen [Ovis canadensis]
gi|548499452|ref|XM_005690967.1|	4720	372	1292	13.2293	44.7774	1.75903	Up	6.62324e-114	5.97277e-112	-	K08732|1|0.0|643|dre:799483|ral guanine nucleotide dissociation stimulator	GO:0044464//cell part	GO:0005088//Ras guanyl-nucleotide exchange factor activity;GO:0005488//binding	GO:0009966//regulation of signal transduction;GO:0035556//intracellular signal transduction;GO:0006629//lipid metabolic process	gi|426240020|ref|XP_004013913.1|/0/PREDICTED: ral guanine nucleotide dissociation stimulator-like 1 [Ovis aries]
gi|548520567|ref|XM_005697699.1|	1296	15	52	1.94278	6.56352	1.75635	Up	6.7429e-06	4.28586e-05	-	K13099|1|3e-178|625|bta:513857|CD2 antigen cytoplasmic tail-binding protein 2	GO:0030532//small nuclear ribonucleoprotein complex;GO:0016604//nuclear body	GO:0005488//binding	-	gi|426254567|ref|XP_004020948.1|/2.80408e-178/PREDICTED: CD2 antigen cytoplasmic tail-binding protein 2 [Ovis aries]
gi|548519721|ref|XR_311071.1|	1778	15	52	1.41611	4.78421	1.75635	Up	6.7429e-06	4.28718e-05	-	-	-	-	-	gi|399147164|gb|AFP25704.1|/3.64652e-12/interleukin 32 gamma [Bos taurus]
gi|548534850|ref|XM_005701832.1|	671	13	45	3.25206	10.9705	1.75421	Up	2.94584e-05	0.000170788	-	K06479|1|5e-35|146|bta:508386|CD48 antigen	GO:0016021//integral to membrane	GO:0005488//binding	GO:0007599//hemostasis;GO:0002376//immune system process;GO:0006950//response to stress;GO:0009987//cellular process	gi|440899078|gb|ELR50447.1|/7.31361e-36/CD48 antigen [Bos grunniens mutus]
gi|548476777|ref|XM_005683765.1|	3464	144	497	6.97786	23.4702	1.74997	Up	1.38159e-44	5.15004e-43	-	K12473|1|0.0|899|mdo:654363|low-density lipoprotein receptor	GO:0034385;GO:0043231//intracellular membrane-bounded organelle;GO:0031224//intrinsic to membrane;GO:0012505//endomembrane system;GO:0044444//cytoplasmic part	GO:0005515//protein binding;GO:0030295//protein kinase activator activity;GO:0030228//lipoprotein particle receptor activity;GO:0030169//low-density lipoprotein particle binding;GO:0046872//metal ion binding	GO:0032496//response to lipopolysaccharide;GO:0016125//sterol metabolic process;GO:0032868//response to insulin stimulus;GO:0007611//learning or memory;GO:0034381//plasma lipoprotein particle clearance;GO:0021543//pallium development;GO:0016192//vesicle-mediated transport;GO:0001666//response to hypoxia;GO:0007165//signal transduction;GO:0045860//positive regulation of protein kinase activity;GO:…	gi|426222344|ref|XP_004005354.1|/0/PREDICTED: very low-density lipoprotein receptor [Ovis aries]
gi|548534375|ref|XM_005701605.1|	1482	107	367	12.1192	40.5094	1.74097	Up	4.0113e-33	1.14733e-31	-	K15009|1|0.0|767|mcc:100430318|SH3 and multiple ankyrin repeat domains protein	-	-	-	gi|297261394|ref|XP_002798472.1|/0/PREDICTED: SH3 and multiple ankyrin repeat domains protein 3-like [Macaca mulatta]
gi|548475012|ref|XM_005683222.1|	1358	19	65	2.3485	7.82982	1.73724	Up	5.58858e-07	4.12325e-06	-	K15148|1|5e-24|112|mdo:100029969|mediator of RNA polymerase II transcription subunit 7	-	-	-	gi|426229984|ref|XP_004009063.1|/1.8373e-135/PREDICTED: LOW QUALITY PROTEIN: T-cell immunoglobulin and mucin domain-containing protein 4 [Ovis aries]
gi|548496162|ref|XM_005690004.1|	2476	138	472	9.35548	31.1838	1.73692	Up	5.29356e-42	1.86231e-40	-	-	GO:0005768//endosome;GO:0000323//lytic vacuole	GO:0005488//binding	GO:0006259//DNA metabolic process	gi|426245958|ref|XP_004016768.1|/0/PREDICTED: UV radiation resistance-associated gene protein [Ovis aries]
gi|548505095|ref|XM_005692643.1|	2123	37	126	2.92543	9.70865	1.73062	Up	3.0169e-12	3.59711e-11	-	K04312|1|0.0|693|bta:512876|G protein-coupled receptor 4	GO:0016021//integral to membrane	GO:0004888//transmembrane signaling receptor activity	GO:0007166//cell surface receptor signaling pathway	gi|440902301|gb|ELR53108.1|/0/G-protein coupled receptor 4 [Bos grunniens mutus]
gi|548463404|ref|XM_005679214.1|	11327	218	742	3.23057	10.7159	1.72989	Up	1.06539e-64	5.48661e-63	-	K06249|1|0.0|7177|bta:281450|reelin [EC:3.4.21.-]	GO:0043005//neuron projection;GO:0044424//intracellular part;GO:0031012//extracellular matrix	GO:0070011//peptidase activity, acting on L-amino acid peptides;GO:0004672//protein kinase activity;GO:0043169//cation binding	GO:0033674//positive regulation of kinase activity;GO:0033555//multicellular organismal response to stress;GO:0000902//cell morphogenesis;GO:0007610//behavior;GO:0003002//regionalization;GO:0006468//protein phosphorylation;GO:0009967//positive regulation of signal transduction;GO:0006935//chemotaxis;GO:0030154//cell differentiation;GO:0021795//cerebral cortex cell migration	gi|426227547|ref|XP_004007879.1|/0/PREDICTED: reelin isoform 1 [Ovis aries]
gi|548464346|ref|XM_005679664.1|	2974	25	85	1.41103	4.67537	1.72833	Up	1.10581e-08	9.79665e-08	-	K07200|1|0.0|774|ptr:463879|5'-AMP-activated protein kinase, regulatory gamma subunit	GO:0031981//nuclear lumen;GO:0043234//protein complex;GO:0044444//cytoplasmic part	GO:0030291//protein serine/threonine kinase inhibitor activity;GO:0032559;GO:0019900//kinase binding	GO:0001934//positive regulation of protein phosphorylation;GO:0033674//positive regulation of kinase activity;GO:0015980//energy derivation by oxidation of organic compounds;GO:0033673//negative regulation of kinase activity;GO:0006073//cellular glucan metabolic process;GO:0010827//regulation of glucose transport;GO:0006694//steroid biosynthetic process;GO:0006633//fatty acid biosynthetic process…	gi|426228253|ref|XP_004008228.1|/0/PREDICTED: 5'-AMP-activated protein kinase subunit gamma-2 isoform 2 [Ovis aries]
gi|548487796|ref|XM_005687378.1|	1893	38	129	3.36954	11.1475	1.7261	Up	1.82502e-12	2.204e-11	-	K10352|1|3e-06|54.3|tgu:100221026|myosin heavy chain	-	-	-	gi|426225963|ref|XP_004007127.1|/0/PREDICTED: LOW QUALITY PROTEIN: uncharacterized coiled-coil domain-containing protein KIAA1984 homolog [Ovis aries]
gi|548497562|ref|XM_005690367.1|	1779	117	397	11.0395	36.505	1.72543	Up	2.83162e-35	8.57416e-34	-	K01183|1|0.0|773|bta:286869|chitinase [EC:3.2.1.14]	GO:0044421//extracellular region part	GO:0004553//hydrolase activity, hydrolyzing O-glycosyl compounds;GO:0030246//carbohydrate binding;GO:0043167//ion binding	GO:0006026	gi|426239361|ref|XP_004013590.1|/0/PREDICTED: chitinase-3-like protein 1 [Ovis aries]
gi|548516258|ref|XM_005696101.1|	1443	23	78	2.67546	8.84233	1.72464	Up	4.70512e-08	3.92112e-07	-	-	GO:0044424//intracellular part	GO:0046914//transition metal ion binding	-	gi|426249503|ref|XP_004018489.1|/0/PREDICTED: zinc finger MYND domain-containing protein 10 [Ovis aries]
gi|548530340|ref|XM_005700548.1|	5600	23	78	0.68941	2.27848	1.72464	Up	4.70512e-08	3.92271e-07	-	K06821|1|0.0|2980|bta:504294|plexin B	GO:0016020//membrane	GO:0005488//binding	GO:0006935//chemotaxis;GO:0032501//multicellular organismal process	gi|440894046|gb|ELR46611.1|/0/Plexin-B3 [Bos grunniens mutus]
gi|548516253|ref|XM_005696100.1|	5245	29	98	0.92809	3.05646	1.71953	Up	9.46958e-10	9.28567e-09	-	K04859|1|0.0|1910|pon:100451685|voltage-dependent calcium channel alpha-2/delta-2	GO:0034704//calcium channel complex	GO:0005262//calcium channel activity;GO:0043169//cation binding	GO:0015980//energy derivation by oxidation of organic compounds;GO:0048741//skeletal muscle fiber development;GO:0006816//calcium ion transport;GO:0032412//regulation of ion transmembrane transporter activity;GO:0045927//positive regulation of growth;GO:0030073//insulin secretion;GO:0050804//regulation of synaptic transmission;GO:0035264//multicellular organism growth	gi|358418205|ref|XP_001253768.3|/0/PREDICTED: voltage-dependent calcium channel subunit alpha-2/delta-2 [Bos taurus]
gi|548450151|ref|XM_005675093.1|	963	3225	10848	562.135	1842.73	1.71285	Up	0	0	-	K03098|1|2e-06|53.9|hmg:100208577|outer membrane lipoprotein Blc	GO:0044421//extracellular region part;GO:0044464//cell part	GO:0005488//binding	GO:0051234//establishment of localization	gi|426217668|ref|XP_004003075.1|/9.45038e-111/PREDICTED: apolipoprotein D [Ovis aries]
gi|548518964|ref|XM_005697063.1|	2071	44	148	3.56624	11.6901	1.71282	Up	5.8463e-14	7.76411e-13	-	-	GO:0043231//intracellular membrane-bounded organelle	GO:0043169//cation binding;GO:0003824//catalytic activity	GO:0006520//cellular amino acid metabolic process	gi|440903500|gb|ELR54151.1|/0/Mitochondrial enolase superfamily member 1 [Bos grunniens mutus]
gi|548525124|ref|XM_005698992.1|	2201	22	74	1.6778	5.49984	1.71282	Up	1.20525e-07	9.62849e-07	-	K04541|1|1e-35|152|cfa:607513|guanine nucleotide-binding protein G(I)/G(S)/G(O) subunit gamma-4	GO:0031234//extrinsic to internal side of plasma membrane	GO:0060089	GO:0016049//cell growth;GO:0007267//cell-cell signaling;GO:0007186//G-protein coupled receptor signaling pathway;GO:0033762//response to glucagon stimulus;GO:0015980//energy derivation by oxidation of organic compounds	gi|402858614|ref|XP_003893789.1|/3.0616e-35/PREDICTED: guanine nucleotide-binding protein G(I)/G(S)/G(O) subunit gamma-4 [Papio anubis]
gi|548488753|ref|XM_005687693.1|	483	110	370	38.2281	125.312	1.71282	Up	1.15594e-32	3.26112e-31	-	-	GO:0005887//integral to plasma membrane	GO:0005488//binding;GO:0005267//potassium channel activity	GO:0034220//ion transmembrane transport;GO:0030001//metal ion transport	gi|296481711|tpg|DAA23826.1|/6.83349e-67/TPA: potassium channel tetramerisation domain containing 12-like [Bos taurus]
gi|548528194|ref|XM_005700010.1|	2768	14	47	0.848984	2.7776	1.71003	Up	2.7138e-05	0.000158045	-	K11964|1|1e-135|484|ptr:466678|pellino	GO:0044444//cytoplasmic part	GO:0005488//binding	-	gi|355751931|gb|EHH56051.1|/5.2067e-160/Protein pellino-like protein 3 [Macaca fascicularis]
gi|548471484|ref|XM_005682061.1|	5592	319	1070	9.57549	31.3008	1.70878	Up	5.89256e-91	4.18169e-89	-	K05097|1|0.0|2180|ssc:100518179|FMS-like tyrosine kinase 4 [EC:2.7.10.1]	GO:0016021//integral to membrane	GO:0005515//protein binding;GO:0004714//transmembrane receptor protein tyrosine kinase activity;GO:0032559	GO:0016049//cell growth;GO:0007169//transmembrane receptor protein tyrosine kinase signaling pathway;GO:0001944//vasculature development;GO:0008283//cell proliferation;GO:0006464//cellular protein modification process	gi|358412825|ref|XP_003582408.1|/0/PREDICTED: vascular endothelial growth factor receptor 3 [Bos taurus]
gi|548503172|ref|XM_005692061.1|	2181	20	67	1.53926	5.02525	1.70696	Up	5.15796e-07	3.82055e-06	-	K02098|1|0.0|1050|bta:518761|spire	GO:0043232	GO:0046914//transition metal ion binding;GO:0008092//cytoskeletal protein binding	GO:0051234//establishment of localization	gi|329665021|ref|NP_001192316.1|/0/protein spire homolog 2 [Bos taurus]
gi|548510197|ref|XM_005694215.1|	2686	63	211	3.93706	12.8503	1.70662	Up	3.38532e-19	5.93466e-18	-	K07525|1|4e-61|237|rno:246217|neuronal guanine nucleotide exchange factor	GO:0043005//neuron projection	GO:0005088//Ras guanyl-nucleotide exchange factor activity	GO:0048523//negative regulation of cellular process;GO:0007266//Rho protein signal transduction	gi|329664382|ref|NP_001192641.1|/0/rho guanine nucleotide exchange factor 15 [Bos taurus]
gi|548458165|ref|XM_005677704.1|	451	23	77	8.5603	27.9288	1.70602	Up	7.23144e-08	5.9237e-07	-	K11251|1|2e-51|201|cfa:100855593|histone H2A	GO:0000785//chromatin;GO:0043231//intracellular membrane-bounded organelle	GO:0003676//nucleic acid binding	GO:0034728//nucleosome organization	gi|470611192|ref|XP_004315561.1|/1.04162e-50/PREDICTED: histone H2A type 2-A-like [Tursiops truncatus]
gi|548502037|ref|XM_005691684.1|	774	23	77	4.98798	16.2738	1.70602	Up	7.23144e-08	5.92135e-07	-	-	-	-	-	gi|359074808|ref|XP_003587217.1|/4.57112e-48/PREDICTED: uncharacterized protein C12orf34-like [Bos taurus]
gi|548510724|ref|XM_005694351.1|	1837	41	137	3.74638	12.1997	1.70328	Up	6.17698e-13	7.67052e-12	-	K04450|1|1e-23|112|ptr:739083|activating transcription factor 2;K08878|2|5e-22|106|xtr:100170543|breakpoint cluster region protein [EC:2.7.11.1];K13709|3|9e-22|105|xtr:100496143|Rho GTPase-activating protein 5;K05732|4|9e-22|105|xtr:100498460|glucocorticoid receptor DNA-binding factor 1	GO:0043231//intracellular membrane-bounded organelle	GO:0005100//Rho GTPase activator activity;GO:0019904//protein domain specific binding	GO:0032321//positive regulation of Rho GTPase activity;GO:0006897//endocytosis	gi|466087157|ref|XP_004286000.1|/0/PREDICTED: rho GTPase-activating protein 27 [Orcinus orca]
gi|548490158|ref|XM_005688220.1|	2681	69	230	4.32006	14.0336	1.69976	Up	1.10675e-20	2.05165e-19	-	K08638|1|0.0|1283|bta:532219|carboxypeptidase X1 [EC:3.4.17.-]	GO:0044421//extracellular region part	GO:0046914//transition metal ion binding;GO:0008235//metalloexopeptidase activity	GO:0019538//protein metabolic process;GO:0009987//cellular process	gi|426241104|ref|XP_004014432.1|/0/PREDICTED: probable carboxypeptidase X1 isoform 1 [Ovis aries]
gi|548514062|ref|XM_005695383.1|	5797	168	559	4.86456	15.7742	1.69718	Up	6.57886e-48	2.61773e-46	-	K13024|1|0.0|2104|bta:510684|inositol hexakisphosphate/diphosphoinositol-pentakisphosphate kinase [EC:2.7.4.21 2.7.4.24]	GO:0044444//cytoplasmic part	GO:0016791//phosphatase activity;GO:0000828//inositol hexakisphosphate kinase activity;GO:0032559	GO:0019751//polyol metabolic process	gi|426248460|ref|XP_004017981.1|/0/PREDICTED: inositol hexakisphosphate and diphosphoinositol-pentakisphosphate kinase 1 isoform 2 [Ovis aries]
gi|548465307|ref|XM_005679931.1|	1796	171	568	15.9819	51.7345	1.69469	Up	1.48397e-48	5.96215e-47	-	K07605|1|0.0|688|bta:281269|type II keratin, basic	GO:0031674//I band;GO:0034399//nuclear periphery;GO:0005882//intermediate filament;GO:0005886//plasma membrane	GO:0005488//binding	GO:0012501//programmed cell death;GO:0006996//organelle organization;GO:0051704;GO:0019221//cytokine-mediated signaling pathway;GO:0030154//cell differentiation;GO:0009607//response to biotic stimulus	gi|426226622|ref|XP_004007439.1|/0/PREDICTED: LOW QUALITY PROTEIN: keratin, type II cytoskeletal 8 [Ovis aries]
gi|548491826|ref|XM_005688668.1|	3850	162	538	7.06304	22.8591	1.69441	Up	4.54364e-46	1.74083e-44	-	K15310|1|7e-15|84.3|gga:420232|tumor protein p53-inducible nuclear protein 1	-	-	-	gi|359071905|ref|XP_003586891.1|/1.27346e-66/PREDICTED: tumor protein p53-inducible nuclear protein 2-like [Bos taurus]
gi|548495109|ref|XM_005689626.1|	867	195	647	37.7531	122.074	1.69309	Up	5.32818e-55	2.37138e-53	-	K08757|1|5e-90|331|bta:281631|apolipoprotein A-I	GO:0034364//high-density lipoprotein particle;GO:0016023//cytoplasmic membrane-bounded vesicle;GO:0034385;GO:0044432//endoplasmic reticulum part;GO:0016020//membrane	GO:0070325//lipoprotein particle receptor binding;GO:0032934//sterol binding;GO:0008047//enzyme activator activity;GO:0071813//lipoprotein particle binding;GO:0034190//apolipoprotein receptor binding;GO:0015248//sterol transporter activity	GO:0001775//cell activation;GO:0046470//phosphatidylcholine metabolic process;GO:0032691//negative regulation of interleukin-1 beta production;GO:0050673//epithelial cell proliferation;GO:0043085//positive regulation of catalytic activity;GO:0015914//phospholipid transport;GO:0006887//exocytosis;GO:0055092//sterol homeostasis;GO:0010872//regulation of cholesterol esterification;GO:0008203//choles…	gi|358415563|ref|XP_002684375.2|/7.24221e-96/PREDICTED: apolipoprotein A-I [Bos taurus]
gi|548458225|ref|XM_005677711.1|	1467	51	169	5.83549	18.8449	1.69125	Up	1.73788e-15	2.50446e-14	-	K06498|1|0.0|669|bta:282227|high affinity immunoglobulin gamma Fc receptor I	GO:0009986//cell surface;GO:0031224//intrinsic to membrane	GO:0019763//immunoglobulin receptor activity	GO:0001802;GO:0006909//phagocytosis;GO:0051707//response to other organism;GO:0002474//antigen processing and presentation of peptide antigen via MHC class I;GO:0019221//cytokine-mediated signaling pathway;GO:0001794;GO:0045807//positive regulation of endocytosis;GO:0002682//regulation of immune system process	gi|213021142|ref|NP_001132924.1|/0/high affinity immunoglobulin gamma Fc receptor I precursor [Ovis aries]
gi|548507461|ref|XM_005693317.1|	1503	113	374	12.6199	40.7053	1.68951	Up	2.12592e-32	5.9569e-31	-	K03983|1|1e-41|171|oaa:100075734|alpha-2-antiplasmin	-	-	-	gi|213021132|ref|NP_001132919.1|/0/pigment epithelium-derived factor precursor [Ovis aries]
gi|548460738|ref|XM_005678525.1|	2091	23	76	1.84634	5.94563	1.68716	Up	1.10838e-07	8.88899e-07	-	-	-	-	-	gi|426218699|ref|XP_004003576.1|/0/PREDICTED: LOW QUALITY PROTEIN: coiled-coil domain-containing protein 17 [Ovis aries]
gi|548489795|ref|XM_005688041.1|	1795	80	264	7.48106	24.059	1.68526	Up	2.98172e-23	6.15755e-22	-	K13716|1|8e-108|391|bta:530173|OTU domain-containing protein 1	-	-	-	gi|440901137|gb|ELR52131.1|/6.77688e-107/OTU domain-containing protein 1, partial [Bos grunniens mutus]
gi|548462246|ref|XM_005679011.1|	2825	1664	5485	98.8718	317.612	1.68363	Up	0	0	-	K04303|1|4e-12|74.7|acs:100560819|MAS1 oncogene;K04389|2|8e-07|57.0|xtr:100124789|tumor necrosis factor ligand superfamily member 6	GO:0043231//intracellular membrane-bounded organelle	GO:0046914//transition metal ion binding;GO:0003676//nucleic acid binding	GO:0012501//programmed cell death;GO:0048869//cellular developmental process;GO:0007179//transforming growth factor beta receptor signaling pathway	gi|426227344|ref|XP_004007778.1|/0/PREDICTED: LOW QUALITY PROTEIN: retrotransposon-derived protein PEG10 [Ovis aries]
gi|548523722|ref|XM_005698522.1|	2686	41	135	2.56221	8.22178	1.68206	Up	1.43776e-12	1.75169e-11	-	K08155|1|0.0|897|bta:282471|MFS transporter, DHA1 family, solute carrier family 18 (vesicular amine transporter), member 1/2	GO:0016021//integral to membrane;GO:0030136//clathrin-coated vesicle;GO:0033267//axon part;GO:0030658//transport vesicle membrane;GO:0030141//secretory granule	GO:0005275//amine transmembrane transporter activity	GO:0001505//regulation of neurotransmitter levels;GO:0030072//peptide hormone secretion;GO:0007275//multicellular organismal development;GO:0007610//behavior;GO:0014075//response to amine stimulus;GO:0015837//amine transport;GO:0033500//carbohydrate homeostasis	gi|426253160|ref|XP_004020268.1|/0/PREDICTED: synaptic vesicular amine transporter [Ovis aries]
gi|548492984|ref|XM_005688999.1|	710	114	374	26.9516	86.1691	1.6768	Up	4.51838e-32	1.25584e-30	-	-	GO:0015630//microtubule cytoskeleton;GO:0043231//intracellular membrane-bounded organelle	-	-	gi|471364169|ref|XP_004372635.1|/1.71722e-56/PREDICTED: protein FAM110B [Trichechus manatus latirostris]
gi|548521358|ref|XM_005697938.1|	4940	38	124	1.2912	4.10613	1.66907	Up	1.51744e-11	1.71519e-10	-	K10386|1|0.0|1607|bta:522886|periplakin	GO:0044425//membrane part	GO:0005488//binding	-	gi|426255113|ref|XP_004021209.1|/0/PREDICTED: LOW QUALITY PROTEIN: periplakin [Ovis aries]
gi|548469986|ref|XM_005709621.1|	1950	57	185	4.90657	15.5194	1.66129	Up	1.96623e-16	2.98784e-15	-	K11283|1|5e-43|176|bta:508508|nucleosome assembly protein 1-like 5	GO:0043231//intracellular membrane-bounded organelle	GO:0005488//binding	GO:0034728//nucleosome organization	gi|426231465|ref|XP_004009759.1|/6.67342e-63/PREDICTED: nucleosome assembly protein 1-like 5 [Ovis aries]
gi|548465554|ref|XR_310002.1|	429	62	201	24.2589	76.6438	1.65965	Up	1.05046e-17	1.70409e-16	-	-	-	-	-	-
gi|548528533|ref|XM_005700056.1|	1486	955	3095	107.875	340.706	1.65916	Up	6.56306e-249	1.21012e-246	-	K00213|1|0.0|734|bta:514745|7-dehydrocholesterol reductase [EC:1.3.1.21]	GO:0031965//nuclear membrane;GO:0044425//membrane part	GO:0005488//binding;GO:0016628//oxidoreductase activity, acting on the CH-CH group of donors, NAD or NADP as acceptor	GO:0030323//respiratory tube development;GO:0048869//cellular developmental process;GO:0050810//regulation of steroid biosynthetic process;GO:0040007//growth;GO:0001944//vasculature development;GO:0008283//cell proliferation;GO:0008203//cholesterol metabolic process	gi|440897960|gb|ELR49550.1|/0/7-dehydrocholesterol reductase [Bos grunniens mutus]
gi|548449563|ref|XM_005674883.1|	4043	823	2667	34.1691	107.909	1.65905	Up	9.49064e-215	1.47362e-212	-	K03902|1|6e-32|140|dre:327320|coagulation factor V (labile factor);K06724|3|1e-31|140|bta:539369|neuropilin 1	GO:0016021//integral to membrane	-	GO:0009611//response to wounding;GO:0016049//cell growth;GO:0007165//signal transduction	gi|426217355|ref|XP_004002919.1|/0/PREDICTED: discoidin, CUB and LCCL domain-containing protein 2 [Ovis aries]
gi|548534991|ref|XM_005701869.1|	1514	247	800	27.3847	86.4375	1.65829	Up	1.11182e-65	5.82745e-64	-	K04004|1|3e-87|323|bta:280816|complement factor H	GO:0005576//extracellular region	-	-	gi|426258811|ref|XP_004022998.1|/2.67727e-146/PREDICTED: complement factor H-related protein 3-like, partial [Ovis aries]
gi|548533179|ref|XM_005701349.1|	3306	63	204	3.19871	10.0941	1.65794	Up	6.35554e-18	1.04497e-16	-	K05658|1|0.0|1243|hsa:5243|ATP-binding cassette, subfamily B (MDR/TAP), member 1	GO:0044459//plasma membrane part	GO:0005488//binding;GO:0016887//ATPase activity;GO:0015405	GO:0006810//transport;GO:0042221//response to chemical stimulus	gi|125629444|emb|CAM33439.1|/0/Multidrug resistance protein 1 [Ovis aries]
gi|548472881|ref|XM_005682485.1|	1668	93	301	9.35889	29.5195	1.65726	Up	1.02957e-25	2.28865e-24	-	K08767|1|0.0|642|bta:509963|angiopoietin-like 4	GO:0043227//membrane-bounded organelle;GO:0031012//extracellular matrix	GO:0030234//enzyme regulator activity;GO:0005515//protein binding	GO:0048869//cellular developmental process;GO:0006915//apoptotic process;GO:0048646//anatomical structure formation involved in morphogenesis;GO:0051004;GO:0023052//signaling;GO:0032501//multicellular organismal process;GO:0055088//lipid homeostasis	gi|114051333|ref|NP_001039508.1|/0/angiopoietin-related protein 4 precursor [Bos taurus]
gi|548519464|ref|XM_005697297.1|	1633	140	453	14.3906	45.3785	1.65688	Up	6.97876e-38	2.24834e-36	-	K06702|1|5e-11|70.1|xla:495463|CDW93 antigen	-	-	GO:0001945//lymph vessel development;GO:0048514//blood vessel morphogenesis	gi|426254111|ref|XP_004020728.1|/5.24577e-119/PREDICTED: collagen and calcium-binding EGF domain-containing protein 1 [Ovis aries]
gi|548460106|ref|XM_005678307.1|	5363	13	42	0.406886	1.28109	1.65467	Up	0.000108537	0.000573543	-	K09526|1|0.0|1595|bta:317659|DnaJ homolog subfamily C member 6	GO:0044444//cytoplasmic part	GO:0004721//phosphoprotein phosphatase activity;GO:0019904//protein domain specific binding	GO:0048193//Golgi vesicle transport	gi|426215678|ref|XP_004002097.1|/0/PREDICTED: putative tyrosine-protein phosphatase auxilin [Ovis aries]
gi|548465904|ref|XM_005680220.1|	3158	449	1448	23.8656	75.0058	1.65207	Up	8.6261e-117	7.98823e-115	-	K09852|1|2e-109|397|bta:536808|Ras association domain-containing protein 3	GO:0015630//microtubule cytoskeleton	GO:0005515//protein binding	GO:0023052//signaling	gi|440900306|gb|ELR51470.1|/9.78754e-110/Ras association domain-containing protein 3, partial [Bos grunniens mutus]
gi|548497581|ref|XM_005690370.1|	1839	18	58	1.64297	5.15923	1.65085	Up	5.20404e-06	3.37527e-05	-	K12568|1|7e-115|415|mgp:100551308|myosin-binding protein C, cardiac-type	-	-	-	gi|426239359|ref|XP_004013589.1|/0/PREDICTED: myosin-binding protein H [Ovis aries]
gi|548461731|ref|XM_005678786.1|	3254	262	839	13.5152	42.1777	1.6419	Up	7.49426e-68	4.18281e-66	-	K05120|1|0.0|909|bta:280941|tyrosine kinase receptor 1 [EC:2.7.10.1]	GO:0031224//intrinsic to membrane	GO:0004871//signal transducer activity;GO:0004713//protein tyrosine kinase activity;GO:0032559	GO:0016477//cell migration;GO:0001525//angiogenesis;GO:0043009//chordate embryonic development;GO:0006944//cellular membrane fusion;GO:0033189//response to vitamin A;GO:0006464//cellular protein modification process	gi|426218667|ref|XP_004003563.1|/0/PREDICTED: LOW QUALITY PROTEIN: tyrosine-protein kinase receptor Tie-1 [Ovis aries]
gi|548499916|ref|XM_005691193.1|	4294	35	112	1.36818	4.26672	1.64087	Up	2.43212e-10	2.50377e-09	-	-	-	-	-	gi|426246945|ref|XP_004017247.1|/0/PREDICTED: LOW QUALITY PROTEIN: protein FAM160A1 [Ovis aries]
gi|548518606|ref|XM_005696897.1|	3832	156	497	6.8334	21.2163	1.6345	Up	1.22898e-40	4.21588e-39	-	K03917|1|0.0|1434|bta:617881|coagulation factor XIII A1 polypeptide [EC:2.3.2.13]	GO:0031091//platelet alpha granule	GO:0043169//cation binding;GO:0016755;GO:0016747//transferase activity, transferring acyl groups other than amino-acyl groups	GO:0001775//cell activation;GO:0006887//exocytosis;GO:0007599//hemostasis;GO:0006464//cellular protein modification process	gi|426250945|ref|XP_004019193.1|/0/PREDICTED: coagulation factor XIII A chain [Ovis aries]
gi|548511891|ref|XM_005694739.1|	3467	54	172	2.61443	8.11546	1.63417	Up	4.66982e-15	6.58719e-14	-	K01641|1|0.0|1052|cfa:479344|hydroxymethylglutaryl-CoA synthase [EC:2.3.3.10]	-	GO:0046912//transferase activity, transferring acyl groups, acyl groups converted into alkyl on transfer	-	gi|73587185|gb|AAI02851.1|/0/HMGCS1 protein [Bos taurus]
gi|548480838|ref|XM_005685019.1|	2098	31	98	2.48024	7.64115	1.62331	Up	4.2801e-09	3.95651e-08	-	K06051|1|2e-143|510|ecb:100052876|delta	GO:0016020//membrane	GO:0005515//protein binding	GO:0045596//negative regulation of cell differentiation;GO:0050767//regulation of neurogenesis;GO:0007389//pattern specification process	gi|426235292|ref|XP_004011618.1|/7.81888e-166/PREDICTED: uncharacterized protein LOC101117853 [Ovis aries]
gi|548466623|ref|XM_005680424.1|	1460	31	98	3.56407	10.9802	1.62331	Up	4.2801e-09	3.95474e-08	-	K04242|1|0.0|645|bta:509554|adrenomedullin receptor	GO:0016020//membrane	GO:0004930//G-protein coupled receptor activity	GO:0007165//signal transduction	gi|296487471|tpg|DAA29584.1|/0/TPA: G protein-coupled receptor 182 [Bos taurus]
gi|548515376|ref|XM_005695855.1|	782	529	1672	113.55	349.758	1.62303	Up	3.1274e-131	3.24542e-129	-	-	GO:0031981//nuclear lumen	-	GO:0035108//limb morphogenesis;GO:0009888//tissue development	gi|426249403|ref|XP_004018439.1|/3.93928e-39/PREDICTED: musculoskeletal embryonic nuclear protein 1 [Ovis aries]
gi|548510227|ref|XM_005694229.1|	13110	87	274	1.11392	3.4189	1.61789	Up	8.40052e-23	1.69579e-21	-	K10408|1|0.0|2093|tad:TRIADDRAFT_23475|dynein heavy chain, axonemal	GO:0030286//dynein complex;GO:0005930//axoneme	GO:0003774//motor activity;GO:0032559	GO:0007017//microtubule-based process;GO:0048232//male gamete generation	gi|426237629|ref|XP_004012760.1|/0/PREDICTED: LOW QUALITY PROTEIN: dynein heavy chain 9, axonemal [Ovis aries]
gi|548520890|ref|XM_005697796.1|	689	48	151	11.6939	35.8506	1.61624	Up	3.32364e-13	4.19282e-12	-	K05514|1|3e-37|155|bta:508387|C-C motif chemokine, other	GO:0044421//extracellular region part	GO:0005125//cytokine activity	GO:0042221//response to chemical stimulus;GO:0001935//endothelial cell proliferation;GO:0030041//actin filament polymerization;GO:0007154//cell communication;GO:0002376//immune system process;GO:0006952//defense response;GO:0032321//positive regulation of Rho GTPase activity;GO:0016477//cell migration	gi|426254721|ref|XP_004021025.1|/3.40732e-38/PREDICTED: c-C motif chemokine 26 [Ovis aries]
gi|548488682|ref|XM_005687659.1|	2829	15	47	0.890012	2.71771	1.6105	Up	5.78552e-05	0.000319201	-	K11837|1|9e-12|73.6|hsa:9098|ubiquitin carboxyl-terminal hydrolase 6/32 [EC:3.1.2.15];K13136|2|3e-08|62.0|nvi:100114269|gem associated protein 8	-	-	-	gi|426236823|ref|XP_004012365.1|/0/PREDICTED: TBC1 domain family member 4 [Ovis aries]
gi|548462664|ref|XM_005679083.1|	2520	15	47	0.999144	3.05095	1.6105	Up	5.78552e-05	0.000319286	-	K06259|1|0.0|796|bta:281052|CD36 antigen	GO:0009986//cell surface;GO:0031224//intrinsic to membrane;GO:0044459//plasma membrane part;GO:0030667//secretory granule membrane	GO:0008289//lipid binding;GO:0030169//low-density lipoprotein particle binding;GO:0019838//growth factor binding;GO:0051635//bacterial cell surface binding;GO:0008329//pattern recognition receptor activity	GO:0001952//regulation of cell-matrix adhesion;GO:0006639//acylglycerol metabolic process;GO:0032868//response to insulin stimulus;GO:0070339;GO:0010935;GO:0019935//cyclic-nucleotide-mediated signaling;GO:0031667//response to nutrient levels;GO:0007596//blood coagulation;GO:0010742//macrophage derived foam cell differentiation;GO:0015918//sterol transport;GO:0033194//response to hydroperoxide;GO:…	gi|426228344|ref|XP_004008271.1|/0/PREDICTED: platelet glycoprotein 4-like [Ovis aries]
gi|548484435|ref|XM_005686163.1|	2956	25	78	1.41962	4.31647	1.60434	Up	2.11998e-07	1.65082e-06	-	K14972|1|3e-08|62.0|dre:449658|PAX-interacting protein 1;K14721|3|2e-07|58.9|phu:Phum_PHUM540970|DNA-directed RNA polymerase III subunit RPC5;K09188|4|9e-07|57.0|dgr:Dgri_GH17848|histone-lysine N-methyltransferase MLL3 [EC:2.1.1.43]	-	-	-	gi|426234299|ref|XP_004011134.1|/0/PREDICTED: sterile alpha motif domain-containing protein 15 [Ovis aries]
gi|548449277|ref|XM_005674744.1|	1855	42	131	3.80052	11.5522	1.6039	Up	1.57874e-11	1.78157e-10	-	K04593|1|1e-09|65.9|xtr:100494313|latrophilin 2;K04592|3|2e-09|65.1|bta:788252|latrophilin 1	GO:0031224//intrinsic to membrane	GO:0030246//carbohydrate binding	-	gi|426217155|ref|XP_004002819.1|/0/PREDICTED: protein FAM176C isoform 2 [Ovis aries]
gi|548488862|ref|XM_005687746.1|	1278	17	53	2.23283	6.78396	1.60325	Up	2.02832e-05	0.000120607	-	K07911|1|1e-98|360|bta:615760|Ras-related protein Rab-20	-	GO:0032561//guanyl ribonucleotide binding	GO:0035556//intracellular signal transduction;GO:0006810//transport	gi|426236663|ref|XP_004012287.1|/9.40381e-102/PREDICTED: ras-related protein Rab-20 [Ovis aries]
gi|548496457|ref|XM_005690115.1|	4720	77	239	2.73833	8.28312	1.59688	Up	9.76166e-20	1.73933e-18	-	K10521|1|0.0|1669|aml:100474714|ankyrin repeat and BTB/POZ domain-containing protein 2	-	-	-	gi|301770495|ref|XP_002920660.1|/0/PREDICTED: LOW QUALITY PROTEIN: ankyrin repeat and BTB/POZ domain-containing protein 2-like [Ailuropoda melanoleuca]
gi|548502082|ref|XM_005691692.1|	950	776	2406	137.112	414.296	1.5953	Up	2.06454e-183	2.92019e-181	-	K04488|1|5e-58|224|xtr:394688|nitrogen fixation protein NifU and related proteins	GO:0043231//intracellular membrane-bounded organelle;GO:0044444//cytoplasmic part	GO:0046914//transition metal ion binding;GO:0051540;GO:0005515//protein binding	GO:0031163;GO:0071941	gi|471382542|ref|XP_004379055.1|/3.32806e-68/PREDICTED: iron-sulfur cluster assembly enzyme ISCU, mitochondrial [Trichechus manatus latirostris]
gi|548497683|ref|XM_005690396.1|	2465	20	62	1.36192	4.11446	1.59507	Up	4.2493e-06	2.79912e-05	-	K14961|1|7e-36|153|tgu:100232275|COMPASS component SWD1	GO:0031224//intrinsic to membrane	-	-	gi|426219613|ref|XP_004004013.1|/8.63151e-143/PREDICTED: transmembrane protein 81-like [Ovis aries]
gi|548470375|ref|XM_005681629.1|	5499	1357	4203	41.4222	125.03	1.5938	Up	0	0	-	K05098|1|0.0|2643|bta:407170|kinase insert domain protein receptor [EC:2.7.10.1]	GO:0016021//integral to membrane	GO:0005102//receptor binding;GO:0031072//heat shock protein binding;GO:0032559;GO:0004714//transmembrane receptor protein tyrosine kinase activity	GO:0010594//regulation of endothelial cell migration;GO:0065008;GO:0001935//endothelial cell proliferation;GO:0007169//transmembrane receptor protein tyrosine kinase signaling pathway;GO:0001954//positive regulation of cell-matrix adhesion;GO:0050921//positive regulation of chemotaxis;GO:0048869//cellular developmental process;GO:0006464//cellular protein modification process;GO:0051704;GO:004864…	gi|426231708|ref|XP_004009880.1|/0/PREDICTED: vascular endothelial growth factor receptor 2 [Ovis aries]
gi|548481185|ref|XM_005685177.1|	2367	23	71	1.63105	4.9068	1.58898	Up	8.97894e-07	6.45852e-06	-	K00873|1|0.0|1025|hsa:5315|pyruvate kinase [EC:2.7.1.40]	GO:0043231//intracellular membrane-bounded organelle;GO:0044444//cytoplasmic part;GO:0016020//membrane	GO:0031420;GO:0016301//kinase activity;GO:0032559	GO:0008219//cell death;GO:0006796//phosphate-containing compound metabolic process;GO:0006007//glucose catabolic process	gi|440897502|gb|ELR49172.1|/0/Pyruvate kinase isozymes M1/M2, partial [Bos grunniens mutus]
gi|548492541|ref|XM_005688933.1|	4952	71	218	2.40666	7.20135	1.58123	Up	6.72816e-18	1.10448e-16	-	K08131|1|3e-38|159|ecb:100057208|collagen, type IX, alpha	-	-	-	gi|426236033|ref|XP_004011979.1|/0/PREDICTED: LOW QUALITY PROTEIN: collagen alpha-1(XXII) chain [Ovis aries]
gi|548525465|ref|XM_005699074.1|	3284	15	46	0.7667	2.29136	1.57947	Up	8.77906e-05	0.0004709	-	K05126|1|0.0|2081|bta:515924|proto-oncogene tyrosine-protein kinase Ret [EC:2.7.10.1]	GO:0031224//intrinsic to membrane	GO:0004871//signal transducer activity;GO:0046872//metal ion binding;GO:0004713//protein tyrosine kinase activity;GO:0032559	GO:0035295//tube development;GO:0016337//cell-cell adhesion;GO:0007243//intracellular protein kinase cascade;GO:0016331//morphogenesis of embryonic epithelium;GO:0001667//ameboidal cell migration;GO:0007167//enzyme linked receptor protein signaling pathway;GO:0007494//midgut development;GO:0048469//cell maturation;GO:0006464//cellular protein modification process	gi|329299039|ref|NP_001178412.1|/0/proto-oncogene tyrosine-protein kinase receptor Ret precursor [Bos taurus]
gi|548449856|ref|XM_005675026.1|	6493	16	49	0.41363	1.23449	1.57751	Up	5.18752e-05	0.000288909	-	K15042|1|0.0|985|ssc:397235|importin subunit alpha-1	GO:0031981//nuclear lumen;GO:0044444//cytoplasmic part;GO:0005635//nuclear envelope	GO:0022892;GO:0005048//signal sequence binding	GO:0006310//DNA recombination;GO:0006915//apoptotic process;GO:0051704;GO:0022415;GO:0006606//protein import into nucleus;GO:0000737//DNA catabolic process, endonucleolytic	gi|440907953|gb|ELR58030.1|/0/Importin subunit alpha-1, partial [Bos grunniens mutus]
gi|548476765|ref|XM_005683763.1|	6934	88	268	2.13028	6.32251	1.56945	Up	1.92121e-21	3.66005e-20	-	K09232|1|0.0|829|oaa:100074304|zinc finger protein GLIS1/3	-	-	-	gi|345308194|ref|XP_003428672.1|/0/PREDICTED: zinc finger protein GLIS3-like [Ornithorhynchus anatinus]
gi|548487707|ref|XM_005687342.1|	721	115	350	26.7732	79.4092	1.56852	Up	1.65341e-27	3.93372e-26	-	K05464|1|9e-12|70.9|dre:335830|growth arrest-specific 6;K14616|2|4e-11|68.6|isc:IscW_ISCW020415|cubilin;K02599|3|4e-11|68.6|aml:100477609|Notch	GO:0044421//extracellular region part	GO:0046872//metal ion binding	GO:0030154//cell differentiation;GO:0048646//anatomical structure formation involved in morphogenesis;GO:0016477//cell migration;GO:0001944//vasculature development	gi|118151410|ref|NP_001071506.1|/6.0802e-81/epidermal growth factor-like protein 7 precursor [Bos taurus]
gi|548463460|ref|XM_005679242.1|	1228	118	359	16.1295	47.8227	1.56799	Up	3.6689e-28	8.98772e-27	-	K09864|1|2e-144|512|bta:282653|aquaporin-1	GO:0031224//intrinsic to membrane;GO:0005774//vacuolar membrane;GO:0005903//brush border;GO:0016323//basolateral plasma membrane;GO:0030424//axon;GO:0005635//nuclear envelope;GO:0033655;GO:0030667//secretory granule membrane	GO:0005372//water transmembrane transporter activity;GO:0005221//intracellular cyclic nucleotide activated cation channel activity;GO:0015166//polyol transmembrane transporter activity;GO:0046873//metal ion transmembrane transporter activity	GO:0019725//cellular homeostasis;GO:0034614//cellular response to reactive oxygen species;GO:0006915//apoptotic process;GO:0015670//carbon dioxide transport;GO:0008284//positive regulation of cell proliferation;GO:0071241//cellular response to inorganic substance;GO:0048592//eye morphogenesis;GO:0009612//response to mechanical stimulus;GO:0045765//regulation of angiogenesis;GO:0072032;GO:0052182;…	gi|440911496|gb|ELR61157.1|/1.53779e-154/Aquaporin-1, partial [Bos grunniens mutus]
gi|548495692|ref|XM_005689890.1|	1115	118	359	17.7642	52.6693	1.56799	Up	3.6689e-28	8.97707e-27	-	K13649|1|3e-150|531|bta:507672|folate receptor	GO:0031224//intrinsic to membrane	GO:0004871//signal transducer activity;GO:0016597//amino acid binding	GO:0006865//amino acid transport	gi|426245073|ref|XP_004016339.1|/9.56607e-153/PREDICTED: folate receptor beta [Ovis aries]
gi|548514088|ref|XM_005695395.1|	3842	141	428	6.16026	18.2232	1.56471	Up	3.59324e-33	1.02918e-31	-	K15426|1|0.0|1431|aml:100480176|serine/threonine-protein phosphatase 4 regulatory subunit 4	GO:0044424//intracellular part;GO:0043234//protein complex	GO:0005488//binding	-	gi|426248888|ref|XP_004018189.1|/0/PREDICTED: serine/threonine-protein phosphatase 4 regulatory subunit 4 [Ovis aries]
gi|548510149|ref|XM_005694191.1|	1363	33	100	4.06402	12.0017	1.56226	Up	7.88244e-09	7.06205e-08	-	K08188|1|9e-125|447|bta:618274|MFS transporter, MCP family, solute carrier family 16 (monocarboxylic acid transporters), member 11	-	-	-	gi|426238800|ref|XP_004013332.1|/2.85911e-128/PREDICTED: LOW QUALITY PROTEIN: monocarboxylate transporter 11 [Ovis aries]
gi|548512439|ref|XM_005694836.1|	4392	596	1804	22.7783	67.1912	1.56061	Up	9.98216e-134	1.07365e-131	-	K05057|1|0.0|1731|bta:514720|oncostatin M receptor	GO:0005887//integral to plasma membrane	GO:0004896//cytokine receptor activity	GO:0002526//acute inflammatory response;GO:0008283//cell proliferation;GO:0010033//response to organic substance;GO:0007165//signal transduction	gi|426246598|ref|XP_004017079.1|/0/PREDICTED: oncostatin-M-specific receptor subunit beta isoform 1 [Ovis aries]
gi|548463533|ref|XM_005679278.1|	2406	40	121	2.79063	8.22674	1.55973	Up	2.20828e-10	2.28016e-09	-	-	GO:0010008//endosome membrane	GO:0035091//phosphatidylinositol binding	GO:0006810//transport;GO:0006996//organelle organization	gi|115496099|ref|NP_001068843.1|/1.89689e-86/sorting nexin-10 [Bos taurus]
gi|548515956|ref|XM_005696042.1|	2781	43	130	2.5954	7.64682	1.5589	Up	4.79306e-11	5.22054e-10	-	K04176|1|6e-169|595|bta:407771|C-C chemokine receptor type 1	GO:0016021//integral to membrane	GO:0004950//chemokine receptor activity	GO:0001660//fever generation;GO:0007186//G-protein coupled receptor signaling pathway;GO:0030097//hemopoiesis;GO:0006935//chemotaxis;GO:0050900//leukocyte migration;GO:0002237//response to molecule of bacterial origin;GO:0007154//cell communication;GO:0051480//cytosolic calcium ion homeostasis	gi|426249651|ref|XP_004018563.1|/7.0494e-173/PREDICTED: c-C chemokine receptor type 1-like [Ovis aries]
gi|548525683|ref|XM_005699180.1|	2472	47	141	3.19144	9.33059	1.54776	Up	9.3542e-12	1.07618e-10	-	K04357|1|9e-21|103|ptr:461435|epidermal growth factor	GO:0012505//endomembrane system;GO:0043231//intracellular membrane-bounded organelle	GO:0046872//metal ion binding	-	gi|426255740|ref|XP_004021506.1|/0/PREDICTED: oncoprotein-induced transcript 3 protein [Ovis aries]
gi|548460272|ref|XM_005678388.1|	1672	21	63	2.10824	6.16372	1.54776	Up	5.72998e-06	3.6817e-05	-	-	GO:0016023//cytoplasmic membrane-bounded vesicle;GO:0031224//intrinsic to membrane	-	-	gi|426215574|ref|XP_004002046.1|/1.07326e-175/PREDICTED: protein YIPF1 isoform 1 [Ovis aries]
gi|548524061|ref|XM_005698681.1|	3626	116	347	5.36992	15.6545	1.54361	Up	1.08089e-26	2.50521e-25	-	-	GO:0031224//intrinsic to membrane	GO:0005261//cation channel activity	GO:0006816//calcium ion transport	gi|14149619|ref|NP_005268.1|/7.81384e-151/neuronal membrane glycoprotein M6-a isoform 1 [Homo sapiens]
gi|548472879|ref|XM_005682484.1|	1776	111	332	10.491	30.5797	1.54342	Up	1.33104e-25	2.94297e-24	-	K10380|1|4e-13|77.0|smm:Smp_145700|ankyrin;K15502|4|6e-13|76.6|spu:577492|serine/threonine-protein phosphatase 6 regulatory ankyrin repeat subunit A	-	-	-	gi|296485746|tpg|DAA27861.1|/0/TPA: ankyrin repeat domain 47 [Bos taurus]
gi|548466923|ref|XM_005680573.1|	3866	65	194	2.82221	8.20877	1.54034	Up	1.52564e-15	2.21562e-14	-	-	-	-	-	gi|426225173|ref|XP_004006742.1|/0/PREDICTED: T-complex protein 11-like protein 2 [Ovis aries]
gi|548479290|ref|XM_005684440.1|	5809	120	358	3.46751	10.0814	1.53972	Up	2.15218e-27	5.07939e-26	-	K12478|1|5e-20|102|acs:100552393|early endosome antigen 1;K10352|5|2e-19|100|xtr:100158525|myosin heavy chain	-	-	-	gi|426234353|ref|XP_004011160.1|/0/PREDICTED: filamin-A-interacting protein 1 [Ovis aries]
gi|548500898|ref|XM_005691456.1|	1868	52	155	4.67266	13.5735	1.53848	Up	1.10002e-12	1.34976e-11	-	K08879|1|8e-93|342|bta:539524|heat shock 22kDa protein 8	GO:0043231//intracellular membrane-bounded organelle	GO:0004672//protein kinase activity;GO:0005515//protein binding	GO:0006950//response to stress;GO:0009987//cellular process	gi|62460602|ref|NP_001014955.1|/6.47991e-92/heat shock protein beta-8 [Bos taurus]
gi|548457291|ref|XM_005677425.1|	1163	47	140	6.78353	19.6919	1.53749	Up	1.39249e-11	1.57828e-10	-	K13273|1|2e-96|352|bta:513533|phosphomevalonate kinase [EC:2.7.4.2]	GO:0042579//microbody	GO:0016301//kinase activity;GO:0032559	GO:0006084//acetyl-CoA metabolic process;GO:0006720//isoprenoid metabolic process;GO:0008203//cholesterol metabolic process;GO:0006464//cellular protein modification process	gi|426216729|ref|XP_004002610.1|/2.47038e-98/PREDICTED: phosphomevalonate kinase [Ovis aries]
gi|548464113|ref|XM_005679557.1|	3289	44	131	2.24557	6.51547	1.53679	Up	6.40214e-11	6.92565e-10	-	-	-	-	-	gi|440913549|gb|ELR62996.1|/0/Protein FAM115C, partial [Bos grunniens mutus]
gi|548454442|ref|XM_005676339.1|	4716	2261	6728	80.4756	233.373	1.53601	Up	0	0	-	K00157|1|0.0|2563|bta:338074|aldehyde oxidase [EC:1.2.3.1]	-	-	-	gi|426221322|ref|XP_004004859.1|/0/PREDICTED: aldehyde oxidase-like [Ovis aries]
gi|548475873|ref|XM_005683399.1|	2092	36	107	2.88854	8.36682	1.53434	Up	3.78606e-09	3.5203e-08	-	K06848|1|0.0|678|bta:281717|hyaluronan and proteoglycan link protein 1	GO:0031012//extracellular matrix	GO:0005539//glycosaminoglycan binding	GO:0009987//cellular process	gi|426230102|ref|XP_004009120.1|/0/PREDICTED: hyaluronan and proteoglycan link protein 1 [Ovis aries]
gi|548534554|ref|XM_005701690.1|	1090	31	92	4.77389	13.807	1.53216	Up	4.90384e-08	4.08015e-07	-	K11252|1|1e-47|190|ssc:100156932|histone H2B	GO:0000785//chromatin;GO:0043231//intracellular membrane-bounded organelle	GO:0003676//nucleic acid binding	GO:0034728//nucleosome organization	gi|354473013|ref|XP_003498731.1|/1.52087e-46/PREDICTED: hypothetical protein LOC100774845 [Cricetulus griseus]
gi|548451154|ref|XM_005675308.1|	1488	54	160	6.09156	17.5896	1.52984	Up	5.92738e-13	7.38277e-12	-	K04721|1|2e-141|503|bta:507215|tumor necrosis factor ligand superfamily member 10	GO:0016021//integral to membrane;GO:0044421//extracellular region part	GO:0032813//tumor necrosis factor receptor superfamily binding	GO:0006917//induction of apoptosis;GO:0002376//immune system process;GO:0007249//I-kappaB kinase/NF-kappaB cascade;GO:0007154//cell communication	gi|426217922|ref|XP_004003199.1|/9.29307e-152/PREDICTED: tumor necrosis factor ligand superfamily member 10 [Ovis aries]
gi|548511359|ref|XM_005694485.1|	1321	26	77	3.30376	9.53512	1.52914	Up	6.43024e-07	4.6989e-06	-	K04620|1|3e-43|176|bta:535664|G protein-coupled receptor family C group 5 member C	GO:0043231//intracellular membrane-bounded organelle;GO:0016021//integral to membrane	GO:0004872//receptor activity;GO:0005488//binding	GO:0007166//cell surface receptor signaling pathway	gi|296476039|tpg|DAA18154.1|/2.28616e-42/TPA: G protein-coupled receptor, family C, group 5, member C [Bos taurus]
gi|548491003|ref|XM_005688435.1|	2568	1468	4345	95.9552	276.779	1.5283	Up	0	0	-	-	GO:0031224//intrinsic to membrane	-	-	gi|426241907|ref|XP_004014821.1|/7.09295e-55/PREDICTED: protein FAM210B [Ovis aries]
gi|548520724|ref|XM_005697735.1|	4498	47	139	1.75394	5.05515	1.52715	Up	2.06936e-11	2.31247e-10	-	K06461|1|0.0|2111|bta:407124|integrin alpha M	GO:0043231//intracellular membrane-bounded organelle;GO:0009986//cell surface;GO:0005887//integral to plasma membrane	GO:0004871//signal transducer activity;GO:0043394//proteoglycan binding;GO:0005539//glycosaminoglycan binding	GO:0016337//cell-cell adhesion;GO:0007599//hemostasis;GO:0042098//T cell proliferation;GO:0007166//cell surface receptor signaling pathway;GO:0030595//leukocyte chemotaxis	gi|124127041|gb|ABM92272.1|/0/CD11b [Ovis canadensis]
gi|548513929|ref|XM_005695318.1|	4420	1401	4143	53.2051	153.331	1.52702	Up	5.15144e-295	1.15633e-292	-	K15290|1|5e-11|71.6|cbr:CBG11160|synaptotagmin-1	GO:0043231//intracellular membrane-bounded organelle	-	-	gi|426248496|ref|XP_004017999.1|/0/PREDICTED: tandem C2 domains nuclear protein [Ovis aries]
gi|548526258|ref|XM_005699296.1|	3415	46	136	2.26102	6.51458	1.5267	Up	3.44044e-11	3.78723e-10	-	K04936|1|0.0|1949|hsa:3778|potassium large conductance calcium-activated channel subfamily M alpha member 1	-	-	-	gi|441657728|ref|XP_004091207.1|/0/PREDICTED: calcium-activated potassium channel subunit alpha-1 [Nomascus leucogenys]
gi|548491964|ref|XM_005688735.1|	3721	23	68	1.03754	2.98942	1.5267	Up	3.03578e-06	2.03876e-05	-	-	-	-	-	gi|426242143|ref|XP_004014934.1|/0/PREDICTED: LOW QUALITY PROTEIN: protein FAM65C [Ovis aries]
gi|548460210|ref|XM_005678357.1|	3266	413	1219	21.2262	61.0556	1.52428	Up	6.02528e-88	4.12013e-86	-	K01080|1|6e-168|592|bta:617707|phosphatidate phosphatase [EC:3.1.3.4]	GO:0043231//intracellular membrane-bounded organelle;GO:0070161;GO:0031224//intrinsic to membrane;GO:0031090//organelle membrane	GO:0005102//receptor binding;GO:0016791//phosphatase activity	GO:0001934//positive regulation of protein phosphorylation;GO:0060070//canonical Wnt receptor signaling pathway;GO:0007369//gastrulation;GO:0031647//regulation of protein stability;GO:0001944//vasculature development;GO:0016337//cell-cell adhesion;GO:0019637//organophosphate metabolic process;GO:0006643//membrane lipid metabolic process;GO:0007276//gamete generation;GO:0043388//positive regulatio…	gi|426215608|ref|XP_004002063.1|/1.13742e-169/PREDICTED: lipid phosphate phosphohydrolase 3 [Ovis aries]
gi|548511593|ref|XM_005694594.1|	4926	19	56	0.647436	1.85965	1.52222	Up	2.43486e-05	0.000143173	-	K12807|1|0.0|2355|bta:539780|baculoviral IAP repeat-containing protein 1	-	GO:0005488//binding	GO:0048731;GO:0043066//negative regulation of apoptotic process	gi|426246773|ref|XP_004017164.1|/0/PREDICTED: baculoviral IAP repeat-containing protein 1 [Ovis aries]
gi|548524336|ref|XM_005698814.1|	2629	17	50	1.08542	3.11113	1.51919	Up	6.94474e-05	0.000378706	-	K05455|1|2e-94|347|ptr:464102|neuregulin 1	GO:0044459//plasma membrane part;GO:0016021//integral to membrane;GO:0044424//intracellular part;GO:0045202//synapse;GO:0044421//extracellular region part	GO:0005102//receptor binding;GO:0000989//transcription factor binding transcription factor activity;GO:0030296//protein tyrosine kinase activator activity	GO:0055007//cardiac muscle cell differentiation;GO:0051149//positive regulation of muscle cell differentiation;GO:0008284//positive regulation of cell proliferation;GO:0043112//receptor metabolic process;GO:0048732//gland development;GO:0032989;GO:0007169//transmembrane receptor protein tyrosine kinase signaling pathway;GO:0008645//hexose transport;GO:0048870//cell motility;GO:0016049//cell growt…	gi|426256370|ref|XP_004021813.1|/3.00021e-125/PREDICTED: uncharacterized protein LOC678677 [Ovis aries]
gi|548499747|ref|XM_005691110.1|	1341	236	694	29.5407	84.6582	1.51895	Up	1.4028e-50	5.81713e-49	-	K04004|1|4e-135|481|bta:280816|complement factor H	-	-	-	gi|358416183|ref|XP_003583320.1|/0/PREDICTED: complement factor H-like [Bos taurus]
gi|548486182|ref|XM_005686750.1|	2362	83	244	5.89842	16.8985	1.51849	Up	8.3726e-19	1.43488e-17	-	K09293|1|0.0|720|bta:534661|paired box protein 8	GO:0043234//protein complex;GO:0031981//nuclear lumen	GO:0003676//nucleic acid binding;GO:0001071//nucleic acid binding transcription factor activity	GO:0035270//endocrine system development;GO:0048869//cellular developmental process;GO:0006357//regulation of transcription from RNA polymerase II promoter;GO:0001822//kidney development;GO:0009653//anatomical structure morphogenesis	gi|296482542|tpg|DAA24657.1|/0/TPA: paired box 8 [Bos taurus]
gi|548491900|ref|XM_005688705.1|	2603	394	1158	25.4074	72.7734	1.51816	Up	3.7364e-83	2.41882e-81	-	K06257|1|4e-79|296|bta:508133|syndecan	GO:0043229//intracellular organelle;GO:0016021//integral to membrane;GO:0044459//plasma membrane part;GO:0044444//cytoplasmic part	GO:0004872//receptor activity;GO:0005515//protein binding	GO:0044087;GO:0048522//positive regulation of cellular process;GO:0051130	gi|426242075|ref|XP_004014903.1|/1.30345e-80/PREDICTED: syndecan-4 [Ovis aries]
gi|548479195|ref|XM_005684394.1|	10567	967	2842	15.3607	43.9957	1.51812	Up	2.69882e-201	4.00959e-199	-	K04011|1|3e-178|628|ecb:100057298|complement component (3b/4b) receptor 1	GO:0044424//intracellular part	GO:0046872//metal ion binding	GO:0009987//cellular process	gi|426219726|ref|XP_004004069.1|/0/PREDICTED: LOW QUALITY PROTEIN: sushi, von Willebrand factor type A, EGF and pentraxin domain-containing protein 1 [Ovis aries]
gi|548505097|ref|XM_005692644.1|	2682	130	382	8.13621	23.2993	1.51786	Up	1.49442e-28	3.72272e-27	-	K15420|1|0.0|828|xtr:448764|echinoderm microtubule-associated protein-like 4	-	-	-	gi|358416806|ref|XP_003583488.1|/0/PREDICTED: LOW QUALITY PROTEIN: echinoderm microtubule associated protein like 2 [Bos taurus]
gi|548486956|ref|XM_005687034.1|	2151	16	47	1.24858	3.57434	1.51739	Up	0.00011755	0.000617221	-	K15045|1|2e-139|497|bta:506415|radical S-adenosyl methionine domain-containing protein 2	GO:0031090//organelle membrane;GO:0043231//intracellular membrane-bounded organelle	GO:0043169//cation binding;GO:0051540	GO:0002252	gi|426223104|ref|XP_004005718.1|/7.60664e-140/PREDICTED: radical S-adenosyl methionine domain-containing protein 2 [Ovis aries]
gi|548486707|ref|XM_005687000.1|	1774	63	185	5.96107	17.0591	1.5169	Up	1.36718e-14	1.86484e-13	-	K04899|1|0.0|933|bta:505879|potassium voltage-gated channel subfamily F member 1	GO:0005887//integral to plasma membrane	GO:0005267//potassium channel activity	GO:0034220//ion transmembrane transport;GO:0030001//metal ion transport	gi|148232355|ref|NP_001091456.1|/0/potassium voltage-gated channel subfamily F member 1 [Bos taurus]
gi|548475548|ref|XM_005683349.1|	3730	403	1182	18.1357	51.8378	1.51518	Up	1.3424e-84	8.91377e-83	-	K05090|1|0.0|1752|bta:509418|macrophage colony-stimulating factor 1 receptor [EC:2.7.10.1]	GO:0043234//protein complex;GO:0016021//integral to membrane	GO:0042802//identical protein binding;GO:0004714//transmembrane receptor protein tyrosine kinase activity;GO:0032559	GO:0007167//enzyme linked receptor protein signaling pathway;GO:0032501//multicellular organismal process;GO:0006464//cellular protein modification process	gi|426231091|ref|XP_004009577.1|/0/PREDICTED: macrophage colony-stimulating factor 1 receptor [Ovis aries]
gi|548454384|ref|XM_005676310.1|	3747	29	85	1.29913	3.71085	1.51421	Up	2.04074e-07	1.59272e-06	-	-	-	-	-	gi|426221294|ref|XP_004004845.1|/0/PREDICTED: raftlin-2 [Ovis aries]
gi|548528168|ref|XM_005699998.1|	1677	28	82	2.80261	7.99869	1.51299	Up	3.41498e-07	2.58042e-06	-	-	-	-	-	gi|426252504|ref|XP_004019951.1|/7.81839e-134/PREDICTED: AP-5 complex subunit beta-1 [Ovis aries]
gi|548482311|ref|XM_005685484.1|	4938	69	202	2.3455	6.69173	1.51248	Up	9.75364e-16	1.43873e-14	-	-	-	-	-	gi|426234069|ref|XP_004011027.1|/0/PREDICTED: LOW QUALITY PROTEIN: uncharacterized protein C15orf52 homolog [Ovis aries]
gi|548467102|ref|XM_005680659.1|	4213	94	275	3.74519	10.6777	1.5115	Up	7.19746e-21	1.34389e-19	-	-	GO:0044432//endoplasmic reticulum part	GO:0050662//coenzyme binding;GO:0003824//catalytic activity	GO:0043161//proteasomal ubiquitin-dependent protein catabolic process	gi|426225229|ref|XP_004006769.1|/0/PREDICTED: FAD-dependent oxidoreductase domain-containing protein 2 [Ovis aries]
gi|548510333|ref|XM_005694279.1|	4130	40	117	1.62573	4.63419	1.51123	Up	1.08377e-09	1.0572e-08	-	K09294|1|1e-88|329|aml:100482582|homeobox protein HoxA/B/C/D9	GO:0043231//intracellular membrane-bounded organelle	GO:0001071//nucleic acid binding transcription factor activity	GO:0003002//regionalization;GO:0001501//skeletal system development;GO:0048562//embryonic organ morphogenesis;GO:0006351//transcription, DNA-dependent;GO:0000578//embryonic axis specification	gi|301762936|ref|XP_002916894.1|/8.29927e-88/PREDICTED: hypothetical protein LOC100482582 [Ailuropoda melanoleuca]
gi|548468132|ref|XM_005680911.1|	3553	186	544	8.7873	25.0462	1.5111	Up	1.01319e-39	3.43005e-38	-	K06545|1|0.0|2235|bta:533844|CD163 antigen	GO:0031224//intrinsic to membrane	GO:0004888//transmembrane signaling receptor activity	GO:0002526//acute inflammatory response	gi|426227010|ref|XP_004007623.1|/0/PREDICTED: LOW QUALITY PROTEIN: uncharacterized protein LOC443147 [Ovis aries]
gi|548488355|ref|XM_005687521.1|	5808	132	386	3.81492	10.8717	1.51086	Up	1.19367e-28	2.98072e-27	-	K07526|1|1e-11|74.3|cbr:CBG06126|SLIT-ROBO Rho GTPase activating protein;K10360|2|2e-10|70.1|nvi:100121553|myosin IX;K08773|4|8e-10|68.2|nve:NEMVE_v1g215863|RalA-binding protein 1	GO:0005740//mitochondrial envelope	GO:0008047//enzyme activator activity;GO:0005488//binding	GO:0035556//intracellular signal transduction;GO:0009966//regulation of signal transduction	gi|300796978|ref|NP_001178999.1|/0/stAR-related lipid transfer protein 13 [Bos taurus]
gi|548469730|ref|XM_005681360.1|	1499	26	76	2.91145	8.29374	1.51028	Up	9.58064e-07	6.86502e-06	-	-	GO:0005740//mitochondrial envelope;GO:0031224//intrinsic to membrane	GO:0015078//hydrogen ion transmembrane transporter activity;GO:0015291//secondary active transmembrane transporter activity	GO:0006818//hydrogen transport;GO:0030001//metal ion transport	gi|426231363|ref|XP_004009709.1|/0/PREDICTED: mitochondrial sodium/hydrogen exchanger 9B2 [Ovis aries]
gi|548474612|ref|XM_005683031.1|	863	78	228	15.1712	43.2178	1.51028	Up	1.53734e-17	2.48029e-16	-	-	-	-	-	-
gi|548497819|ref|XM_005690460.1|	1782	320	935	30.1425	85.8306	1.50969	Up	6.01328e-67	3.28519e-65	-	K07524|1|5e-42|173|gga:395110|regulator of G-protein signalling 3	GO:0043231//intracellular membrane-bounded organelle;GO:0016020//membrane	GO:0008047//enzyme activator activity;GO:0060089;GO:0005515//protein binding	GO:0043087//regulation of GTPase activity;GO:0007186//G-protein coupled receptor signaling pathway;GO:0048232//male gamete generation;GO:0045444//fat cell differentiation	gi|440904742|gb|ELR55212.1|/1.76396e-107/Regulator of G-protein signaling 2, partial [Bos grunniens mutus]
gi|548470580|ref|XM_005681729.1|	1262	32	93	4.25626	12.0549	1.50196	Up	6.4866e-08	5.33047e-07	-	-	-	GO:0005488//binding	GO:0002376//immune system process	gi|426231824|ref|XP_004009937.1|/1.42749e-86/PREDICTED: immunoglobulin J chain [Ovis aries]
gi|548453341|ref|XM_005676017.1|	1232	30	87	4.08741	11.5517	1.49885	Up	1.81183e-07	1.42375e-06	-	K04710|1|3e-176|618|bta:616901|ceramide synthetase [EC:2.3.1.24]	-	-	-	gi|426220953|ref|XP_004004676.1|/3.77517e-177/PREDICTED: ceramide synthase 6 isoform 1 [Ovis aries]
gi|548476633|ref|XM_005683745.1|	6341	20	58	0.529432	1.49627	1.49885	Up	2.15576e-05	0.000127707	-	K09666|1|4e-08|62.8|spu:575152|beta-1,2-N-acetylglucosaminyltransferase [EC:2.4.1.-]	GO:0031224//intrinsic to membrane	-	-	gi|426220310|ref|XP_004004359.1|/0/PREDICTED: transmembrane protein 2 isoform 1 [Ovis aries]
gi|548461992|ref|XM_005678906.1|	2451	631	1829	43.2139	122.07	1.49814	Up	9.27672e-128	9.43712e-126	-	K05917|1|0.0|822|bta:505060|cytochrome P450, family 51 (sterol 14-demethylase) [EC:1.14.13.70]	GO:0031090//organelle membrane;GO:0043231//intracellular membrane-bounded organelle;GO:0031224//intrinsic to membrane	GO:0016709//oxidoreductase activity, acting on paired donors, with incorporation or reduction of molecular oxygen, NAD(P)H as one donor, and incorporation of one atom of oxygen;GO:0005506//iron ion binding;GO:0016741	GO:0006694//steroid biosynthetic process;GO:0006730//one-carbon metabolic process;GO:0008203//cholesterol metabolic process	gi|426228287|ref|XP_004008244.1|/0/PREDICTED: lanosterol 14-alpha demethylase-like [Ovis aries]
gi|548460220|ref|XM_005678362.1|	4194	17914	51878	716.971	2023.45	1.49683	Up	0	0	-	K09828|1|0.0|1057|bta:533726|delta24-sterol reductase [EC:1.3.1.72]	GO:0043231//intracellular membrane-bounded organelle;GO:0031224//intrinsic to membrane;GO:0031090//organelle membrane;GO:0012505//endomembrane system;GO:0043232;GO:0044444//cytoplasmic part	GO:0005515//protein binding;GO:0003823//antigen binding;GO:0050662//coenzyme binding;GO:0016628//oxidoreductase activity, acting on the CH-CH group of donors, NAD or NADP as acceptor	GO:0033036;GO:0008544//epidermis development;GO:0031638//zymogen activation;GO:0046546//development of primary male sexual characteristics;GO:0006516//glycoprotein catabolic process;GO:0008283//cell proliferation;GO:0008203//cholesterol metabolic process;GO:0043523//regulation of neuron apoptotic process;GO:0007264//small GTPase mediated signal transduction;GO:0022402//cell cycle process;GO:00069…	gi|426215602|ref|XP_004002060.1|/0/PREDICTED: LOW QUALITY PROTEIN: delta(24)-sterol reductase [Ovis aries]
gi|548477173|ref|XM_005683830.1|	2008	66	191	5.51719	15.5599	1.49583	Up	9.67394e-15	1.33451e-13	-	-	GO:0043231//intracellular membrane-bounded organelle	-	-	gi|426220264|ref|XP_004004336.1|/9.73537e-134/PREDICTED: LOW QUALITY PROTEIN: protein FAM214B [Ovis aries]
gi|548498067|ref|XM_005690581.1|	2157	27	78	2.10112	5.91538	1.49331	Up	8.49274e-07	6.12587e-06	-	K09339|1|1e-133|478|bta:519165|homeobox protein HLX1	GO:0044424//intracellular part	GO:0003677//DNA binding	GO:0006351//transcription, DNA-dependent;GO:0048562//embryonic organ morphogenesis;GO:0014706//striated muscle tissue development;GO:0008283//cell proliferation;GO:0045927//positive regulation of growth;GO:0045623//negative regulation of T-helper cell differentiation;GO:0045624//positive regulation of T-helper cell differentiation	gi|155371925|ref|NP_001094567.1|/9.03753e-133/H2.0-like homeobox protein [Bos taurus]
gi|548514266|ref|XM_005695473.1|	1475	25	72	2.84502	7.98507	1.48887	Up	2.38632e-06	1.62801e-05	-	-	-	-	-	gi|440891067|gb|ELR45006.1|/3.61186e-140/Phospholipase D4, partial [Bos grunniens mutus]
gi|548471327|ref|XM_005681988.1|	1651	31	89	3.15175	8.81823	1.48433	Up	1.60498e-07	1.26747e-06	-	K13022|1|0.0|897|bta:537837|carboxypeptidase Z [EC:3.4.17.-]	GO:0031012//extracellular matrix	GO:0008235//metalloexopeptidase activity;GO:0046914//transition metal ion binding	GO:0019538//protein metabolic process;GO:0007166//cell surface receptor signaling pathway	gi|426232337|ref|XP_004010185.1|/0/PREDICTED: carboxypeptidase Z [Ovis aries]
gi|548491042|ref|XM_005688442.1|	2180	182	522	14.0137	39.1699	1.48291	Up	3.53816e-37	1.11723e-35	-	K12260|1|5e-52|206|bta:531606|sulfiredoxin [EC:1.8.98.2]	GO:0044444//cytoplasmic part	GO:0003676//nucleic acid binding;GO:0016667//oxidoreductase activity, acting on a sulfur group of donors;GO:0032559	GO:0008152//metabolic process;GO:0006950//response to stress	gi|440912562|gb|ELR62123.1|/3.93309e-51/Sulfiredoxin-1, partial [Bos grunniens mutus]
gi|548514478|ref|XM_005695525.1|	1765	29	83	2.75798	7.69257	1.47986	Up	4.48756e-07	3.34921e-06	-	-	GO:0031224//intrinsic to membrane	GO:0015925;GO:0043169//cation binding	-	gi|153791830|ref|NP_001093181.1|/0/transmembrane protein with metallophosphoesterase domain [Bos taurus]
gi|548501255|ref|XM_005691559.1|	1876	1463	4187	130.903	365.097	1.47978	Up	1.13542e-284	2.44246e-282	-	K00128|1|0.0|926|bta:508629|aldehyde dehydrogenase (NAD+) [EC:1.2.1.3]	GO:0044429//mitochondrial part	GO:0004030//aldehyde dehydrogenase [NAD(P)+] activity;GO:0005515//protein binding	GO:0048545//response to steroid hormone stimulus;GO:0002237//response to molecule of bacterial origin;GO:0070542//response to fatty acid;GO:0006950//response to stress;GO:0014070//response to organic cyclic compound;GO:0008152//metabolic process	gi|426247368|ref|XP_004017458.1|/0/PREDICTED: aldehyde dehydrogenase, mitochondrial isoform 1 [Ovis aries]
gi|548464195|ref|XM_005679592.1|	3121	629	1800	33.8294	94.3446	1.47966	Up	1.67435e-123	1.63872e-121	-	K06817|1|7e-113|409|bta:616366|podocalyxin-like	GO:0044459//plasma membrane part;GO:0042995//cell projection	-	GO:0016477//cell migration;GO:0035148//tube formation;GO:0007155//cell adhesion;GO:0050794//regulation of cellular process	gi|440900613|gb|ELR51703.1|/2.07922e-112/Podocalyxin, partial [Bos grunniens mutus]
gi|548497401|ref|XM_005690347.1|	1527	248	709	27.2615	75.9531	1.47824	Up	1.14214e-49	4.64296e-48	-	K11538|1|0.0|638|bta:512070|isobutyryl-CoA dehydrogenase [EC:1.3.99.-]	GO:0044429//mitochondrial part	GO:0016627//oxidoreductase activity, acting on the CH-CH group of donors;GO:0050662//coenzyme binding	GO:0009063//cellular amino acid catabolic process	gi|296479444|tpg|DAA21559.1|/0/TPA: isobutyryl-CoA dehydrogenase, mitochondrial precursor [Bos taurus]
gi|548463416|ref|XM_005679220.1|	2128	204	583	16.0915	44.8162	1.47772	Up	4.02012e-41	1.39529e-39	-	-	GO:0000323//lytic vacuole	GO:0046872//metal ion binding	GO:0031589//cell-substrate adhesion	gi|426228376|ref|XP_004023552.1|/9.27652e-98/PREDICTED: LOW QUALITY PROTEIN: mammalian ependymin-related protein 1 [Ovis aries]
gi|548455577|ref|XM_005676883.1|	1065	505	1441	79.5938	221.336	1.47551	Up	7.67176e-99	6.00112e-97	-	K03987|1|5e-80|298|bta:617435|complement C1q subcomponent subunit B	GO:0005615//extracellular space	GO:0042802//identical protein binding	GO:0007417//central nervous system development;GO:0006952//defense response;GO:0031960//response to corticosteroid stimulus;GO:0002455//humoral immune response mediated by circulating immunoglobulin	gi|426221990|ref|XP_004005188.1|/7.45115e-83/PREDICTED: complement C1q subcomponent subunit B [Ovis aries]
gi|548474958|ref|XM_005683195.1|	1506	40	114	4.45833	12.3828	1.47376	Up	3.498e-09	3.26865e-08	-	K07213|1|5e-33|142|bta:613998|copper chaperone	-	GO:0005507//copper ion binding;GO:0005515//protein binding	GO:0030003//cellular cation homeostasis;GO:0006950//response to stress;GO:0000041//transition metal ion transport	gi|57164249|ref|NP_001009429.1|/4.3793e-32/copper transport protein ATOX1 [Ovis aries]
gi|548508665|ref|XM_005693662.1|	5141	120	342	3.91806	10.8822	1.47376	Up	1.07053e-24	2.31493e-23	-	K05667|1|0.0|2804|bta:533151|ATP-binding cassette, subfamily C (CFTR/MRP), member 3	GO:0016021//integral to membrane	GO:0042626//ATPase activity, coupled to transmembrane movement of substances;GO:0008509//anion transmembrane transporter activity;GO:0032559	GO:0006820//anion transport;GO:0015718//monocarboxylic acid transport;GO:0008202//steroid metabolic process	gi|440910481|gb|ELR60275.1|/0/Canalicular multispecific organic anion transporter 2, partial [Bos grunniens mutus]
gi|548497164|ref|XM_005690314.1|	1609	1146	3266	119.555	332.046	1.47371	Up	3.6587e-221	5.9028e-219	-	K04001|1|1e-176|620|bta:281035|C1 inhibitor	GO:0044421//extracellular region part	GO:0004866//endopeptidase inhibitor activity	GO:0006508//proteolysis;GO:0010466//negative regulation of peptidase activity;GO:0001867//complement activation, lectin pathway	gi|426246147|ref|XP_004016857.1|/0/PREDICTED: factor XIIa inhibitor-like [Ovis aries]
gi|548488604|ref|XM_005687622.1|	5890	419	1194	11.9409	33.161	1.47358	Up	4.65216e-82	2.99289e-80	-	K05096|1|0.0|1924|bta:503620|FMS-like tyrosine kinase 1 [EC:2.7.10.1]	GO:0031981//nuclear lumen;GO:0016021//integral to membrane;GO:0044421//extracellular region part	GO:0005515//protein binding;GO:0032559;GO:0004714//transmembrane receptor protein tyrosine kinase activity	GO:0001525//angiogenesis;GO:0006937//regulation of muscle contraction;GO:0007169//transmembrane receptor protein tyrosine kinase signaling pathway;GO:0008284//positive regulation of cell proliferation;GO:0009967//positive regulation of signal transduction;GO:0048869//cellular developmental process;GO:0006950//response to stress;GO:0022414//reproductive process;GO:0016477//cell migration;GO:000016…	gi|426236757|ref|XP_004012334.1|/0/PREDICTED: vascular endothelial growth factor receptor 1 [Ovis aries]
gi|548487894|ref|XM_005709530.1|	1530	512	1458	56.1715	155.885	1.47257	Up	1.07628e-99	8.4833e-98	-	K08867|1|9e-10|65.9|pon:100450375|WNK lysine deficient protein kinase [EC:2.7.11.1];K14007|4|2e-07|58.2|dpo:Dpse_GA25950|protein transport protein SEC24;K11728|5|9e-07|55.8|bta:532986|nucleosome-remodeling factor subunit BPTF	-	-	-	gi|426236701|ref|XP_004012306.1|/2.39736e-133/PREDICTED: TSC22 domain family protein 1-like [Ovis aries]
gi|548511551|ref|XM_005694573.1|	8642	632	1798	12.2755	34.0341	1.47119	Up	2.46996e-122	2.37243e-120	-	K06850|1|0.0|2584|ecb:100070488|slit 3	GO:0043231//intracellular membrane-bounded organelle;GO:0044421//extracellular region part	GO:0005102//receptor binding;GO:0046872//metal ion binding	GO:0001960//negative regulation of cytokine-mediated signaling pathway;GO:0051384//response to glucocorticoid stimulus;GO:0048675//axon extension;GO:0006915//apoptotic process;GO:0006935//chemotaxis;GO:0021831//embryonic olfactory bulb interneuron precursor migration	gi|426246243|ref|XP_004016904.1|/0/PREDICTED: slit homolog 3 protein isoform 1 [Ovis aries]
gi|548468874|ref|XM_005709709.1|	8028	82	233	1.71453	4.74774	1.46943	Up	3.06392e-17	4.87465e-16	-	K04600|1|0.0|1613|cfa:481203|cadherin EGF LAG seven-pass G-type receptor 1 (flamingo)	-	-	-	gi|345776762|ref|XP_538324.3|/0/PREDICTED: cadherin EGF LAG seven-pass G-type receptor 1 [Canis lupus familiaris]
gi|548530263|ref|XM_005700510.1|	4907	156	443	5.33637	14.7681	1.46856	Up	2.29768e-31	6.24334e-30	-	K06550|1|0.0|2413|bta:516017|L1 cell adhesion molecule	GO:0031224//intrinsic to membrane;GO:0009986//cell surface;GO:0033267//axon part	GO:0048029//monosaccharide binding;GO:0005102//receptor binding;GO:0019904//protein domain specific binding	GO:0009967//positive regulation of signal transduction;GO:0048869//cellular developmental process;GO:0048731;GO:0016337//cell-cell adhesion;GO:0030030//cell projection organization;GO:0006935//chemotaxis;GO:0002376//immune system process;GO:0007599//hemostasis	gi|426257390|ref|XP_004022310.1|/0/PREDICTED: neural cell adhesion molecule L1 isoform 1 [Ovis aries]
gi|548456104|ref|XM_005677120.1|	2257	92	261	6.84217	18.9168	1.46714	Up	4.30944e-19	7.52276e-18	-	K13373|1|0.0|652|bta:505212|estradiol 17beta-dehydrogenase / 3-keto steroid reductase [EC:1.1.1.62 1.1.1.270]	GO:0031090//organelle membrane;GO:0043231//intracellular membrane-bounded organelle;GO:0031224//intrinsic to membrane	GO:0005126//cytokine receptor binding;GO:0033764//steroid dehydrogenase activity, acting on the CH-OH group of donors, NAD or NADP as acceptor	GO:0008203//cholesterol metabolic process	gi|426217043|ref|XP_004002763.1|/0/PREDICTED: 3-keto-steroid reductase [Ovis aries]
gi|548463603|ref|XM_005679312.1|	7217	18	51	0.418652	1.15598	1.4653	Up	9.1263e-05	0.000487373	-	K00665|1|1e-59|234|dpe:Dper_GL12292|fatty acid synthase, animal type [EC:2.3.1.85];K01110|2|2e-38|163|isc:IscW_ISCW021211|phosphatidylinositol-3,4,5-trisphosphate 3-phosphatase [EC:3.1.3.67];K08855|3|7e-38|161|gga:427291|cyclin G-associated kinase [EC:2.7.11.1]	GO:0005924//cell-substrate adherens junction	GO:0005488//binding	GO:0048870//cell motility;GO:0048856//anatomical structure development;GO:0008283//cell proliferation	gi|296488383|tpg|DAA30496.1|/0/TPA: Temporarily Assigned Gene name family member (tag-163)-like [Bos taurus]
gi|548493926|ref|XM_005689299.1|	2518	120	340	7.9995	22.0883	1.4653	Up	2.29626e-24	4.92932e-23	-	K01464|1|0.0|953|bta:509241|dihydropyrimidinase [EC:3.5.2.2]	GO:0044444//cytoplasmic part	GO:0046914//transition metal ion binding;GO:0016812//hydrolase activity, acting on carbon-nitrogen (but not peptide) bonds, in cyclic amides;GO:0002061;GO:0031406//carboxylic acid binding	GO:0006213//pyrimidine nucleoside metabolic process;GO:0051260//protein homooligomerization;GO:0006520//cellular amino acid metabolic process;GO:0006208//pyrimidine nucleobase catabolic process	gi|426236165|ref|XP_004012044.1|/0/PREDICTED: dihydropyrimidinase [Ovis aries]
gi|548535516|ref|XM_005701938.1|	1635	190	537	19.5062	53.7273	1.46172	Up	2.00534e-37	6.36133e-36	-	K05658|1|5e-89|329|bta:281585|ATP-binding cassette, subfamily B (MDR/TAP), member 1	-	GO:0017111//nucleoside-triphosphatase activity	-	gi|296488620|tpg|DAA30733.1|/3.6757e-88/TPA: ATP-binding cassette, sub-family B (MDR/TAP), member 1 [Bos taurus]
gi|548495927|ref|XM_005689948.1|	3942	320	903	13.6261	37.4722	1.45945	Up	1.24649e-61	6.17297e-60	-	K01120|1|0.0|1659|bta:281971|3',5'-cyclic-nucleotide phosphodiesterase [EC:3.1.4.17]	GO:0044444//cytoplasmic part	GO:0043169//cation binding;GO:0019002//GMP binding;GO:0004114//3',5'-cyclic-nucleotide phosphodiesterase activity	GO:0001775//cell activation;GO:0023052//signaling;GO:0009169;GO:0007599//hemostasis;GO:0046058//cAMP metabolic process	gi|426245087|ref|XP_004016346.1|/0/PREDICTED: cGMP-dependent 3',5'-cyclic phosphodiesterase isoform 2 [Ovis aries]
gi|548457550|ref|XM_005677549.1|	2560	39	110	2.55719	7.02896	1.45875	Up	8.57154e-09	7.65618e-08	-	K06619|1|5e-09|64.3|dvi:Dvir_GJ12453|proto-oncogene tyrosine-protein kinase ABL1 [EC:2.7.10.2]	-	-	-	gi|426218975|ref|XP_004023446.1|/5.23528e-167/PREDICTED: LOW QUALITY PROTEIN: SH2 domain-containing adapter protein E-like [Ovis aries]
gi|548519652|ref|XM_005697387.1|	3301	22	62	1.1187	3.07245	1.45756	Up	1.67402e-05	0.0001007	-	K15621|1|0.0|1254|mcc:722437|BAI1-associated protein 3	-	-	-	gi|297283185|ref|XP_002802401.1|/0/PREDICTED: BAI1-associated protein 3-like [Macaca mulatta]
gi|548496435|ref|XM_005690104.1|	6607	149	419	3.78547	10.374	1.45443	Up	2.3771e-29	6.02325e-28	-	K10359|1|0.0|2078|bta:535092|myosin VII	GO:0031513//nonmotile primary cilium;GO:0015629//actin cytoskeleton;GO:0005902//microvillus;GO:0005764//lysosome;GO:0048770;GO:0044459//plasma membrane part	GO:0008092//cytoskeletal protein binding;GO:0032559;GO:0003774//motor activity	GO:0051648//vesicle localization;GO:0030029//actin filament-based process;GO:0007033//vacuole organization;GO:0050953//sensory perception of light stimulus;GO:0006906//vesicle fusion;GO:0050954//sensory perception of mechanical stimulus;GO:0060122//inner ear receptor stereocilium organization;GO:0042471//ear morphogenesis;GO:0001754//eye photoreceptor cell differentiation	gi|359073339|ref|XP_002693553.2|/0/PREDICTED: myosin-VIIa [Bos taurus]
gi|548476223|ref|XM_005683560.1|	1628	7213	20206	743.702	2030.32	1.44891	Up	0	0	-	-	GO:0034364//high-density lipoprotein particle;GO:0030141//secretory granule	GO:0005515//protein binding	GO:0051707//response to other organism;GO:0006915//apoptotic process;GO:0032460//negative regulation of protein oligomerization;GO:0006950//response to stress	gi|426220555|ref|XP_004004480.1|/0/PREDICTED: clusterin isoform 1 [Ovis aries]
gi|548521278|ref|XM_005697923.1|	4716	35	98	1.24575	3.39931	1.44822	Up	6.61026e-08	5.42777e-07	-	K12800|1|2e-58|229|dre:561595|NACHT, LRR and PYD domains-containing protein 3	-	-	-	gi|311251627|ref|XP_003124699.1|/0/PREDICTED: protein NLRC3 [Sus scrofa]
gi|548516513|ref|XM_005696152.1|	1492	65	182	7.31277	19.9545	1.44822	Up	1.6072e-13	2.07698e-12	-	K05039|1|0.0|716|bta:282366|solute carrier family 6 (neurotransmitter transporter, GABA) member 6/8/11/12/13	GO:0016021//integral to membrane	GO:0043176//amine binding;GO:0005343//organic acid:sodium symporter activity;GO:0005326//neurotransmitter transporter activity;GO:0005275//amine transmembrane transporter activity	GO:0006865//amino acid transport;GO:0006807//nitrogen compound metabolic process;GO:0019752//carboxylic acid metabolic process	gi|440903569|gb|ELR54208.1|/0/Sodium- and chloride-dependent taurine transporter, partial [Bos grunniens mutus]
gi|548473218|ref|XM_005682649.1|	1234	25	70	3.40065	9.27943	1.44822	Up	5.21488e-06	3.37912e-05	-	-	GO:0031981//nuclear lumen	GO:0005488//binding	-	gi|301786186|ref|XP_002928513.1|/1.05602e-94/PREDICTED: signal-transducing adaptor protein 2-like [Ailuropoda melanoleuca]
gi|548484154|ref|XM_005686111.1|	2937	197	551	11.259	30.6892	1.44665	Up	8.57886e-38	2.75524e-36	-	K00710|1|0.0|989|bta:526331|polypeptide N-acetylgalactosaminyltransferase [EC:2.4.1.41]	GO:0031224//intrinsic to membrane;GO:0043231//intracellular membrane-bounded organelle	GO:0030246//carbohydrate binding;GO:0008376//acetylgalactosaminyltransferase activity	-	gi|426233584|ref|XP_004010796.1|/0/PREDICTED: LOW QUALITY PROTEIN: putative polypeptide N-acetylgalactosaminyltransferase-like protein 1 [Ovis aries]
gi|548533298|ref|XM_005701405.1|	939	177	495	31.6406	86.2339	1.44648	Up	4.10394e-34	1.20727e-32	-	K05514|1|7e-45|181|bta:616723|C-C motif chemokine, other	GO:0044421//extracellular region part	GO:0060089;GO:0005125//cytokine activity	GO:0008283//cell proliferation;GO:0002376//immune system process;GO:0023052//signaling;GO:0006875//cellular metal ion homeostasis	gi|426237100|ref|XP_004012499.1|/7.09695e-47/PREDICTED: c-C motif chemokine 14 [Ovis aries]
gi|548467331|ref|XM_005680767.1|	3630	102	285	4.71662	12.8433	1.44519	Up	2.78066e-20	5.05043e-19	-	K07367|1|1e-84|315|mdo:100012814|caspase recruitment domain-containing protein 11	GO:0043234//protein complex;GO:0044424//intracellular part	GO:0032947//protein complex scaffold	GO:0006915//apoptotic process;GO:0007249//I-kappaB kinase/NF-kappaB cascade;GO:0065003	gi|296487371|tpg|DAA29484.1|/0/TPA: Caspase recruitment domain family, member 10-like [Bos taurus]
gi|548457259|ref|XM_005677409.1|	1386	127	354	15.3808	41.781	1.44172	Up	9.7718e-25	2.11528e-23	-	K05462|1|2e-88|326|bta:507319|ephrin-A	GO:0016021//integral to membrane;GO:0031225//anchored to membrane	GO:0005102//receptor binding	GO:0010594//regulation of endothelial cell migration;GO:0000122//negative regulation of transcription from RNA polymerase II promoter;GO:0003176//aortic valve development;GO:0001837//epithelial to mesenchymal transition;GO:0003188//heart valve formation;GO:0010769//regulation of cell morphogenesis involved in differentiation;GO:0007154//cell communication;GO:0007169//transmembrane receptor protei…	gi|426218991|ref|XP_004003714.1|/8.31147e-91/PREDICTED: ephrin-A1 [Ovis aries]
gi|548470963|ref|XM_005681879.1|	2199	28	78	2.13732	5.8024	1.44084	Up	1.63212e-06	1.14022e-05	-	K15734|1|4e-70|266|mgp:100538468|all-trans-retinol dehydrogenase (NAD+) [EC:1.1.1.105]	GO:0043231//intracellular membrane-bounded organelle	GO:0033764//steroid dehydrogenase activity, acting on the CH-OH group of donors, NAD or NADP as acceptor	GO:0006706//steroid catabolic process	gi|440898505|gb|ELR49992.1|/4.25272e-162/Estradiol 17-beta-dehydrogenase 11 [Bos grunniens mutus]
gi|548499277|ref|XM_005690881.1|	1072	37	103	5.79355	15.7174	1.43984	Up	3.49054e-08	2.94698e-07	-	-	-	-	-	gi|440910111|gb|ELR59939.1|/4.83961e-106/hypothetical protein M91_17767 [Bos grunniens mutus]
gi|548518653|ref|XM_005696914.1|	1991	159	441	13.4049	36.2331	1.43455	Up	3.27124e-30	8.51884e-29	-	K04663|1|2e-163|577|bta:617566|bone morphogenetic protein 5/6/7/8	GO:0031982//vesicle;GO:0044424//intracellular part;GO:0044421//extracellular region part	GO:0070696//transmembrane receptor protein serine/threonine kinase binding;GO:0046983//protein dimerization activity	GO:0001934//positive regulation of protein phosphorylation;GO:0007423//sensory organ development;GO:0046546//development of primary male sexual characteristics;GO:0007178//transmembrane receptor protein serine/threonine kinase signaling pathway;GO:0006357//regulation of transcription from RNA polymerase II promoter;GO:0045597//positive regulation of cell differentiation;GO:0033189//response to vi…	gi|296473962|tpg|DAA16077.1|/1.29128e-162/TPA: bone morphogenetic protein 6-like [Bos taurus]
gi|548507820|ref|XM_005693468.1|	1250	78	216	10.4742	28.2672	1.43228	Up	1.52942e-15	2.21955e-14	-	K10035|1|1e-109|397|bta:511671|C-X-C motif chemokine 16	GO:0031224//intrinsic to membrane;GO:0044421//extracellular region part	GO:0005125//cytokine activity;GO:0004888//transmembrane signaling receptor activity	GO:0016477//cell migration;GO:0016049//cell growth;GO:0006935//chemotaxis;GO:0002376//immune system process;GO:0034097//response to cytokine stimulus	gi|426237426|ref|XP_004012661.1|/2.21599e-132/PREDICTED: c-X-C motif chemokine 16 [Ovis aries]
gi|548477600|ref|XM_005683968.1|	1862	30	83	2.70445	7.29183	1.43095	Up	8.56744e-07	6.17759e-06	-	K14752|1|2e-48|194|aml:100471276|docking protein 1	GO:0044444//cytoplasmic part	GO:0005102//receptor binding	GO:0007599//hemostasis;GO:0002376//immune system process;GO:0007167//enzyme linked receptor protein signaling pathway;GO:0007264//small GTPase mediated signal transduction	gi|426220110|ref|XP_004004260.1|/0/PREDICTED: LOW QUALITY PROTEIN: docking protein 2 [Ovis aries]
gi|548511843|ref|XM_005694715.1|	1750	51	141	4.89181	13.1801	1.42992	Up	1.29906e-10	1.3597e-09	-	K07977|1|2e-21|104|spu:582325|Arf/Sar family, other;K07962|2|2e-20|101|tca:655043|ADP-ribosylation factor-like 2-like 1;K07941|3|2e-20|101|hmg:100202307|ADP-ribosylation factor 6;K07943|5|5e-20|100|mdo:100017870|ADP-ribosylation factor-like 2	-	GO:0032561//guanyl ribonucleotide binding	-	gi|148686435|gb|EDL18382.1|/9.80746e-119/ADP-ribosylation factor-like 15, isoform CRA_a [Mus musculus]
gi|548449590|ref|XM_005674895.1|	1983	292	807	24.7171	66.5716	1.4294	Up	1.27295e-53	5.48805e-52	-	K04638|1|0.0|710|bta:531436|estrogen-related receptor beta like 1	GO:0005815//microtubule organizing center;GO:0042995//cell projection	GO:0003676//nucleic acid binding	GO:0006915//apoptotic process	gi|426219215|ref|XP_004003824.1|/0/PREDICTED: intraflagellar transport protein 57 homolog [Ovis aries]
gi|548511577|ref|XM_005694586.1|	1899	300	829	26.5176	71.4115	1.42921	Up	5.02462e-55	2.24111e-53	-	K12373|1|0.0|996|bta:618571|hexosaminidase [EC:3.2.1.52]	GO:0000323//lytic vacuole;GO:0030141//secretory granule	GO:0030246//carbohydrate binding;GO:0004563//beta-N-acetylhexosaminidase activity;GO:0043167//ion binding;GO:0046983//protein dimerization activity;GO:0042802//identical protein binding	GO:0007338//single fertilization;GO:0006022;GO:0006041//glucosamine metabolic process;GO:0009311//oligosaccharide metabolic process;GO:0007033//vacuole organization;GO:0001573//ganglioside metabolic process;GO:0050954//sensory perception of mechanical stimulus;GO:0007619//courtship behavior;GO:0007292//female gamete generation;GO:0019222//regulation of metabolic process;GO:0008366//axon ensheathm…	gi|426246297|ref|XP_004016931.1|/0/PREDICTED: beta-hexosaminidase subunit beta [Ovis aries]
gi|548455863|ref|XM_005677003.1|	817	38	105	7.80727	21.0235	1.42911	Up	3.06852e-08	2.60559e-07	-	-	-	-	-	gi|441478312|ref|NP_001092673.2|/6.96217e-106/protein FAM110D [Bos taurus]
gi|548470806|ref|XM_005681828.1|	3146	777	2143	41.4572	111.43	1.42644	Up	6.03464e-139	6.66424e-137	-	-	GO:0031224//intrinsic to membrane	-	-	gi|403263801|ref|XP_003924200.1|/3.91088e-117/PREDICTED: transmembrane protein 150C [Saimiri boliviensis boliviensis]
gi|548472756|ref|XR_310125.1|	859	41	113	8.01177	21.5191	1.42542	Up	9.73456e-09	8.6501e-08	-	-	-	-	-	-
gi|548533234|ref|XM_005701373.1|	7830	395	1088	8.46784	22.7303	1.42455	Up	2.5405e-71	1.4737e-69	-	K06255|1|2e-29|133|xtr:100494785|heparan sulfate proteoglycan 2 (perlecan)	-	-	-	gi|426257929|ref|XP_004022574.1|/0/PREDICTED: LOW QUALITY PROTEIN: matrix-remodeling-associated protein 5 [Ovis aries]
gi|548465640|ref|XM_005680092.1|	1302	56	154	7.21962	19.3485	1.42223	Up	2.2046e-11	2.4596e-10	-	K07604|1|0.0|678|bta:506480|type I keratin, acidic	GO:0005813//centrosome;GO:0005882//intermediate filament	GO:0005488//binding	GO:0006915//apoptotic process;GO:0051704;GO:0043001//Golgi to plasma membrane protein transport;GO:0019221//cytokine-mediated signaling pathway;GO:0032502//developmental process	gi|300797502|ref|NP_001179024.1|/0/keratin, type I cytoskeletal 18 [Bos taurus]
gi|548535654|ref|XM_005701998.1|	1501	20	55	2.23659	5.99405	1.42223	Up	6.99548e-05	0.000381171	-	K05305|1|3e-16|87.4|dre:100150934|fucokinase [EC:2.7.1.52]	-	GO:0032561//guanyl ribonucleotide binding	-	gi|426259081|ref|XP_004023130.1|/3.7209e-124/PREDICTED: GTPase IMAP family member 4-like [Ovis aries]
gi|548464007|ref|XM_005679506.1|	1325	47	129	5.95415	15.9262	1.41944	Up	9.85312e-10	9.63888e-09	-	-	-	-	-	gi|440899314|gb|ELR50631.1|/2.52669e-65/Protein FAM180A [Bos grunniens mutus]
gi|548535647|ref|XM_005701995.1|	1123	125	343	18.6839	49.9635	1.41908	Up	1.72696e-23	3.59148e-22	-	K03989|1|0.0|660|bta:280678|complement component 4	-	-	-	gi|426251178|ref|XP_004019305.1|/0/PREDICTED: complement C4-A-like [Ovis aries]
gi|548465578|ref|XM_005680061.1|	2064	39	107	3.1717	8.48032	1.41886	Up	2.6938e-08	2.30255e-07	-	-	GO:0031224//intrinsic to membrane;GO:0043231//intracellular membrane-bounded organelle	-	-	gi|426224647|ref|XP_004006480.1|/0/PREDICTED: transmembrane protein 117 [Ovis aries]
gi|548510185|ref|XM_005694209.1|	852	39	107	7.68356	20.5439	1.41886	Up	2.6938e-08	2.3016e-07	-	K11448|1|2e-10|67.0|aml:100477084|histone demethylase JMJD3 [EC:1.14.11.-]	GO:0031224//intrinsic to membrane	-	-	gi|148356255|ref|NP_001091848.1|/8.2122e-12/transmembrane protein 88 [Bos taurus]
gi|548472907|ref|XM_005709452.1|	1806	31	85	2.88125	7.69909	1.41799	Up	7.51068e-07	5.4403e-06	-	K07375|1|0.0|725|cfa:100855815|tubulin beta	GO:0015630//microtubule cytoskeleton;GO:0044297//cell body;GO:0043234//protein complex;GO:0033267//axon part;GO:0044444//cytoplasmic part	GO:0032561//guanyl ribonucleotide binding;GO:0042287//MHC protein binding;GO:0017111//nucleoside-triphosphatase activity	GO:0007017//microtubule-based process;GO:0006458//'de novo' protein folding;GO:0009207;GO:0022402//cell cycle process;GO:0043623//cellular protein complex assembly;GO:0001909//leukocyte mediated cytotoxicity	gi|426386870|ref|XP_004059902.1|/0/PREDICTED: tubulin beta-4A chain [Gorilla gorilla gorilla]
gi|548487908|ref|XM_005687432.1|	2087	138	378	11.0993	29.6284	1.41651	Up	1.16286e-25	2.57662e-24	-	K15106|1|2e-165|583|bta:507021|solute carrier family 25 (mitochondrial carrier), member 14/30	GO:0019866//organelle inner membrane;GO:0043231//intracellular membrane-bounded organelle;GO:0031224//intrinsic to membrane	-	GO:0046907//intracellular transport	gi|426236303|ref|XP_004012109.1|/1.01387e-165/PREDICTED: kidney mitochondrial carrier protein 1-like [Ovis aries]
gi|548453696|ref|XM_005676115.1|	2128	23	63	1.81424	4.84292	1.41651	Up	2.15966e-05	0.000127865	-	K08789|1|3e-10|68.2|dre:100535762|microtubule-associated serine/threonine kinase [EC:2.7.11.1]	-	-	-	gi|426221063|ref|XP_004004731.1|/2.73539e-166/PREDICTED: cytohesin-interacting protein [Ovis aries]
gi|548506044|ref|XM_005692857.1|	5131	52	142	1.70114	4.52715	1.4121	Up	1.66365e-10	1.73166e-09	-	K10352|1|0.0|1451|bta:514212|myosin heavy chain	-	GO:0005488//binding	GO:0006935//chemotaxis	gi|358416859|ref|XP_887804.5|/0/PREDICTED: myosin-14 isoform 4 [Bos taurus]
gi|548499508|ref|XM_005690995.1|	4445	125	341	4.72037	12.5493	1.41064	Up	3.63176e-23	7.44781e-22	-	-	GO:0043231//intracellular membrane-bounded organelle	GO:0005102//receptor binding;GO:0003712//transcription cofactor activity;GO:0019904//protein domain specific binding;GO:0043565//sequence-specific DNA binding;GO:0000981//sequence-specific DNA binding RNA polymerase II transcription factor activity	GO:0001743//optic placode formation;GO:0007015//actin filament organization;GO:0001935//endothelial cell proliferation;GO:0051495//positive regulation of cytoskeleton organization;GO:0021510//spinal cord development;GO:0007090//regulation of S phase of mitotic cell cycle;GO:0001945//lymph vessel development;GO:0055008//cardiac muscle tissue morphogenesis;GO:0043392//negative regulation of DNA bin…	gi|466035766|ref|XP_004275294.1|/0/PREDICTED: prospero homeobox protein 1 [Orcinus orca]
gi|548494307|ref|XM_005689436.1|	826	143	390	29.0599	77.2365	1.41026	Up	2.92524e-26	6.66767e-25	-	K09542|1|5e-99|360|bta:281719|crystallin, alpha B	GO:0016020//membrane;GO:0043231//intracellular membrane-bounded organelle;GO:0015629//actin cytoskeleton;GO:0031674//I band	GO:0005198//structural molecule activity;GO:0042802//identical protein binding;GO:0015631//tubulin binding	GO:0000226//microtubule cytoskeleton organization;GO:0003012//muscle system process;GO:0010467//gene expression;GO:0043010//camera-type eye development;GO:0044267//cellular protein metabolic process;GO:0043627//response to estrogen stimulus;GO:0000302//response to reactive oxygen species;GO:0051259//protein oligomerization;GO:0019318//hexose metabolic process;GO:0043623//cellular protein complex …	gi|431908329|gb|ELK11927.1|/5.03504e-115/Alpha-crystallin B chain [Pteropus alecto]
gi|548489759|ref|XM_005688024.1|	7226	113	308	2.62493	6.97254	1.4094	Up	4.7733e-21	8.93685e-20	-	K11461|1|7e-26|121|api:100161168|polycomb protein SCMH1	GO:0043231//intracellular membrane-bounded organelle	-	-	gi|329664286|ref|NP_001192885.1|/0/scm-like with four MBT domains protein 2 [Bos taurus]
gi|548534451|ref|XM_005701640.1|	1113	49	133	7.3899	19.5477	1.40337	Up	7.58314e-10	7.49997e-09	-	-	GO:0031224//intrinsic to membrane	-	-	gi|109892804|sp|Q2KJ11.1|NKG7_BOVIN/5.16948e-74/RecName: Full=Protein NKG7; AltName: Full=Natural killer cell protein 7
gi|548519438|ref|XM_005697284.1|	651	80	217	20.6275	54.5277	1.40242	Up	3.63096e-15	5.14993e-14	-	K13280|1|1e-88|326|ecb:100054810|signal peptidase, endoplasmic reticulum-type [EC:3.4.-.-]	GO:0031224//intrinsic to membrane;GO:0043231//intracellular membrane-bounded organelle;GO:0031090//organelle membrane	GO:0070011//peptidase activity, acting on L-amino acid peptides	GO:0030073//insulin secretion;GO:0015980//energy derivation by oxidation of organic compounds	gi|465999460|ref|XP_004268100.1|/7.072e-88/PREDICTED: signal peptidase complex catalytic subunit SEC11C [Orcinus orca]
gi|548496463|ref|XM_005690118.1|	2728	100	271	6.15309	16.2504	1.40109	Up	1.50646e-18	2.55628e-17	-	K03992|1|2e-42|175|bfo:BRAFLDRAFT_91518|mannan-binding lectin serine protease 1 [EC:3.4.21.-]	-	GO:0004175//endopeptidase activity	GO:0019538//protein metabolic process	gi|426245308|ref|XP_004016455.1|/0/PREDICTED: inactive serine protease PAMR1 [Ovis aries]
gi|548468436|ref|XM_005681020.1|	1204	383	1036	53.3961	140.758	1.3984	Up	3.58604e-66	1.90374e-64	-	K06460|1|1e-95|350|bta:280746|CD9 antigen	GO:0031224//intrinsic to membrane;GO:0044459//plasma membrane part;GO:0030667//secretory granule membrane	GO:0005102//receptor binding	GO:0007417//central nervous system development;GO:0007043//cell-cell junction assembly;GO:0021782//glial cell development;GO:0008283//cell proliferation;GO:0006950//response to stress;GO:0007338//single fertilization	gi|166714400|gb|ABY87964.1|/1.91497e-101/CD9 antigen [Capra hircus]
gi|548529176|ref|XR_311229.1|	620	27	73	7.30987	19.2606	1.39773	Up	5.85984e-06	3.75812e-05	-	K13625|1|5e-48|97.1|ecb:100051593|ferritin light chain	-	GO:0005506//iron ion binding;GO:0005515//protein binding;GO:0003824//catalytic activity	GO:0008152//metabolic process;GO:0000041//transition metal ion transport;GO:0006875//cellular metal ion homeostasis	gi|166007294|pdb|2ZA6|A/3.31979e-47/Chain A, Recombinant Horse L-Chain Apoferritin
gi|548454394|ref|XM_005676315.1|	4512	46	124	1.7113	4.49563	1.39343	Up	3.46008e-09	3.23468e-08	-	K15375|1|0.0|1897|bta:537873|inactive phospholipase C-like protein 1	-	-	-	gi|440906671|gb|ELR56903.1|/0/Inactive phospholipase C-like protein 1, partial [Bos grunniens mutus]
gi|548490673|ref|XM_005688370.1|	2070	23	62	1.86507	4.89959	1.39343	Up	3.1625e-05	0.000182631	-	K08893|1|0.0|929|aml:100468494|hemopoietic cell kinase [EC:2.7.10.2]	GO:0044459//plasma membrane part;GO:0044444//cytoplasmic part	GO:0004713//protein tyrosine kinase activity;GO:0032559	GO:0009888//tissue development;GO:0042742//defense response to bacterium;GO:0006897//endocytosis;GO:0050688//regulation of defense response to virus;GO:0006464//cellular protein modification process	gi|426241961|ref|XP_004014848.1|/0/PREDICTED: tyrosine-protein kinase HCK [Ovis aries]
gi|548481201|ref|XM_005685181.1|	1815	42	113	3.88428	10.1845	1.39066	Up	1.80894e-08	1.57224e-07	-	K12373|1|0.0|1018|bta:504468|hexosaminidase [EC:3.2.1.52]	GO:0000323//lytic vacuole	GO:0015929//hexosaminidase activity;GO:0046983//protein dimerization activity;GO:0043167//ion binding	GO:0008366//axon ensheathment;GO:0006022;GO:0050905//neuromuscular process;GO:0008344//adult locomotory behavior;GO:0050954//sensory perception of mechanical stimulus;GO:0000003//reproduction;GO:0001573//ganglioside metabolic process;GO:0010876//lipid localization;GO:0007033//vacuole organization;GO:0000904//cell morphogenesis involved in differentiation	gi|187607461|ref|NP_001119815.1|/0/beta-hexosaminidase subunit alpha precursor [Ovis aries]
gi|548455867|ref|XM_005677005.1|	2092	29	78	2.32688	6.09918	1.39022	Up	3.05772e-06	2.05216e-05	-	K02368|1|0.0|912|bta:511060|alpha-1,4-N-acetylglucosaminyltransferase EXTL1 [EC:2.4.1.224]	GO:0005789//endoplasmic reticulum membrane;GO:0031224//intrinsic to membrane	GO:0005488//binding;GO:0016758//transferase activity, transferring hexosyl groups	GO:0048731	gi|440905948|gb|ELR56264.1|/0/Exostosin-like 1 [Bos grunniens mutus]
gi|548488912|ref|XM_005687767.1|	1465	45	121	5.15599	13.511	1.38981	Up	5.74034e-09	5.23372e-08	-	K11390|1|3e-167|588|ecb:100061336|citrate lyase subunit beta-like protein [EC:4.1.-.-]	GO:0043234//protein complex;GO:0043231//intracellular membrane-bounded organelle	GO:0016833//oxo-acid-lyase activity;GO:0043169//cation binding	GO:0044237//cellular metabolic process	gi|426236879|ref|XP_004012392.1|/0/PREDICTED: citrate lyase subunit beta-like protein, mitochondrial [Ovis aries]
gi|548509729|ref|XM_005694013.1|	2739	19	51	1.16439	3.04591	1.38729	Up	0.00017307	0.000884014	-	K00907|1|8e-07|57.0|dan:Dana_GF13333|myosin-light-chain kinase [EC:2.7.11.18];K05702|2|2e-06|55.8|hmg:100201659|afadin;K09291|4|4e-06|54.7|phu:Phum_PHUM136010|nucleoprotein TPR;K04429|5|9e-06|53.5|mdo:100023876|thousand and one amino acid protein kinase [EC:2.7.11.1]	-	GO:0005488//binding	-	gi|426238279|ref|XP_004013082.1|/0/PREDICTED: centrosomal protein of 95 kDa [Ovis aries]
gi|548460426|ref|XM_005678462.1|	5409	19	51	0.589623	1.54238	1.38729	Up	0.00017307	0.000883795	-	K04573|1|2e-09|67.0|xla:397995|neurofilament medium polypeptide (neurofilament 3);K14572|2|3e-09|66.2|dya:Dyak_GE13493|midasin;K00907|4|5e-08|62.0|dme:Dmel_CG18255|myosin-light-chain kinase [EC:2.7.11.18]	-	-	-	gi|426218769|ref|XP_004003609.1|/0/PREDICTED: LOW QUALITY PROTEIN: uncharacterized protein C1orf173 homolog [Ovis aries]
gi|548454814|ref|XM_005676521.1|	725	88	236	20.3743	53.2491	1.38601	Up	4.19474e-16	6.27267e-15	-	K02921|1|5e-48|191|ecb:100050696|large subunit ribosomal protein L37Ae	-	-	-	gi|344268217|ref|XP_003405958.1|/1.19759e-51/PREDICTED: 60S ribosomal protein L37a-like [Loxodonta africana]
gi|548458640|ref|XM_005677900.1|	1952	34	91	2.92373	7.62605	1.38313	Up	5.01428e-07	3.71679e-06	-	K13221|1|7e-171|591|ptr:744535|methylosome protein 50;K01183|3|2e-117|424|oaa:100088282|chitinase [EC:3.2.1.14]	GO:0016023//cytoplasmic membrane-bounded vesicle	GO:0004553//hydrolase activity, hydrolyzing O-glycosyl compounds;GO:0043167//ion binding	GO:0009566//fertilization;GO:0006026	gi|94470237|gb|ABF20534.1|/0/oviductin [Capra hircus]
gi|548496933|ref|XM_005690281.1|	2784	21	56	1.26616	3.29046	1.37783	Up	8.92446e-05	0.00047783	-	K08230|1|0.0|810|bta:516840|MFS transporter, LAT3 family, solute carrier family 43, member 3	GO:0031224//intrinsic to membrane	-	GO:0006810//transport	gi|426245468|ref|XP_004016532.1|/0/PREDICTED: solute carrier family 43 member 3 [Ovis aries]
gi|548528479|ref|XM_005700049.1|	3020	261	695	14.5068	37.6458	1.37576	Up	6.6289e-44	2.4315e-42	-	K04503|1|2e-41|171|bta:524530|cyclin D1	GO:0043231//intracellular membrane-bounded organelle;GO:0043234//protein complex	GO:0016301//kinase activity;GO:0019887//protein kinase regulator activity;GO:0019900//kinase binding	GO:0006984//ER-nucleus signaling pathway;GO:0016055//Wnt receptor signaling pathway;GO:0007589//body fluid secretion;GO:0050673//epithelial cell proliferation;GO:0009411//response to UV;GO:0000079//regulation of cyclin-dependent protein serine/threonine kinase activity;GO:0000077//DNA damage checkpoint;GO:0030855//epithelial cell differentiation	gi|440894229|gb|ELR46735.1|/2.0426e-40/G1/S-specific cyclin-D1 [Bos grunniens mutus]
gi|548476946|ref|XM_005683795.1|	12559	250	665	3.34135	8.66173	1.37422	Up	5.15546e-42	1.81682e-40	-	K01514|1|0.0|1182|gga:431610|exopolyphosphatase [EC:3.6.1.11]	-	-	GO:0012502//induction of programmed cell death;GO:0022403	gi|426222320|ref|XP_004005342.1|/0/PREDICTED: protein prune homolog 2 [Ovis aries]
gi|548502485|ref|XM_005691820.1|	577	50	133	14.5456	37.7063	1.37422	Up	1.39357e-09	1.3492e-08	-	K10419|1|4e-48|191|bta:768062|dynein light chain roadblock-type	GO:0030286//dynein complex	GO:0005488//binding;GO:0003774//motor activity	GO:0051234//establishment of localization;GO:0007017//microtubule-based process	gi|116004455|ref|NP_001070587.1|/2.69141e-47/dynein light chain roadblock-type 2 [Bos taurus]
gi|548480357|ref|XM_005684850.1|	1504	41	109	4.57587	11.8554	1.37343	Up	4.3541e-08	3.64477e-07	-	-	-	-	-	gi|426235189|ref|XP_004011573.1|/7.70809e-154/PREDICTED: coiled-coil domain-containing protein 28A [Ovis aries]
gi|548455759|ref|XM_005676953.1|	3063	52	138	2.84967	7.37005	1.37088	Up	7.34868e-10	7.27505e-09	-	K15413|1|8e-139|495|cfa:477402|nuclear autoantigen Sp-100	GO:0031981//nuclear lumen	GO:0003712//transcription cofactor activity;GO:0019904//protein domain specific binding;GO:0042802//identical protein binding	GO:0006355//regulation of transcription, DNA-dependent;GO:0043392//negative regulation of DNA binding;GO:0019221//cytokine-mediated signaling pathway;GO:0006950//response to stress;GO:0048523//negative regulation of cellular process	gi|426222651|ref|XP_004005500.1|/0/PREDICTED: nuclear body protein SP140-like protein [Ovis aries]
gi|548519628|ref|XM_005697375.1|	1203	63	167	8.79048	22.7085	1.36922	Up	1.26585e-11	1.44107e-10	-	-	GO:0016020//membrane	-	GO:0009987//cellular process	gi|440913440|gb|ELR62890.1|/1.64294e-169/Mesothelin [Bos grunniens mutus]
gi|548476146|ref|XM_005683522.1|	1659	28	74	2.83302	7.29665	1.3649	Up	7.4247e-06	4.70041e-05	-	K10294|1|4e-169|595|ptr:461611|F-box protein 8	GO:0043234//protein complex;GO:0044424//intracellular part	GO:0005083//small GTPase regulator activity	GO:0019222//regulation of metabolic process;GO:0019941//modification-dependent protein catabolic process;GO:0032011//ARF protein signal transduction	gi|426220601|ref|XP_004004503.1|/4.78276e-168/PREDICTED: F-box only protein 8 [Ovis aries]
gi|548493300|ref|XM_005689043.1|	5743	50	132	1.4614	3.75987	1.36333	Up	2.01264e-09	1.92778e-08	-	K12365|1|0.0|1747|gga:419210|phosphatidylinositol-3,4,5-trisphosphate-dependent Rac exchanger 1 protein	GO:0044464//cell part	GO:0005488//binding;GO:0005089//Rho guanyl-nucleotide exchange factor activity;GO:0005100//Rho GTPase activator activity	GO:0007266//Rho protein signal transduction;GO:0007166//cell surface receptor signaling pathway	gi|426235612|ref|XP_004011774.1|/0/PREDICTED: phosphatidylinositol 3,4,5-trisphosphate-dependent Rac exchanger 2 protein [Ovis aries]
gi|548480750|ref|XM_005684975.1|	3064	210	554	11.5045	29.5774	1.36229	Up	7.7767e-35	2.33765e-33	-	-	GO:0044424//intracellular part	-	GO:0001933//negative regulation of protein phosphorylation;GO:0002028//regulation of sodium ion transport;GO:0043409//negative regulation of MAPK cascade	gi|426234983|ref|XP_004011471.1|/0/PREDICTED: connector enhancer of kinase suppressor of ras 3 [Ovis aries]
gi|548465807|ref|XR_310005.1|	3646	163	429	7.50427	19.2477	1.3589	Up	3.04492e-27	7.13742e-26	-	-	-	-	-	-
gi|548450970|ref|XM_005675235.1|	9175	163	429	2.98208	7.64873	1.3589	Up	3.04492e-27	7.14553e-26	-	K15048|1|0.0|2852|bta:540675|kalirin [EC:2.7.11.1]	GO:0044297//cell body;GO:0043232;GO:0042995//cell projection;GO:0044444//cytoplasmic part	GO:0043169//cation binding;GO:0005088//Ras guanyl-nucleotide exchange factor activity;GO:0004672//protein kinase activity;GO:0032559	GO:0006917//induction of apoptosis;GO:0048667//cell morphogenesis involved in neuron differentiation;GO:0019222//regulation of metabolic process;GO:0010975//regulation of neuron projection development;GO:0007266//Rho protein signal transduction;GO:0006464//cellular protein modification process	gi|441615059|ref|XP_003263216.2|/0/PREDICTED: triple functional domain protein [Nomascus leucogenys]
gi|548512027|ref|XM_005694769.1|	3437	193	507	9.42574	24.1305	1.35618	Up	8.22658e-32	2.25914e-30	-	K01027|1|0.0|987|bta:535804|3-oxoacid CoA-transferase [EC:2.8.3.5]	GO:0044429//mitochondrial part	GO:0008410//CoA-transferase activity;GO:0042802//identical protein binding	GO:0007417//central nervous system development;GO:0050796//regulation of insulin secretion;GO:0009888//tissue development;GO:0044248//cellular catabolic process;GO:0001101//response to acid;GO:0009719;GO:0031667//response to nutrient levels;GO:0001678//cellular glucose homeostasis;GO:0048513//organ development;GO:0006950//response to stress;GO:0010033//response to organic substance	gi|426246566|ref|XP_004017063.1|/0/PREDICTED: succinyl-CoA:3-ketoacid coenzyme A transferase 1, mitochondrial [Ovis aries]
gi|548529575|ref|XM_005700301.1|	1818	29	76	2.67758	6.83846	1.35274	Up	6.4468e-06	4.11285e-05	-	-	-	-	-	gi|440890631|gb|ELR44876.1|/4.84185e-60/hypothetical protein M91_16829, partial [Bos grunniens mutus]
gi|548527478|ref|XM_005699712.1|	2940	42	110	2.39795	6.12045	1.35184	Up	5.47832e-08	4.53438e-07	-	K13783|1|0.0|876|bta:506687|MFS transporter, OPA family, solute carrier family 37 (glycerol-3-phosphate transporter), member 1/2	GO:0031224//intrinsic to membrane	-	GO:0071702	gi|426251701|ref|XP_004019560.1|/0/PREDICTED: sugar phosphate exchanger 2 [Ovis aries]
gi|548527945|ref|XR_311217.1|	2762	21	55	1.27624	3.25745	1.35184	Up	0.000129979	0.000679373	-	-	-	-	-	gi|119594793|gb|EAW74387.1|/7.07188e-16/hCG2018832 [Homo sapiens]
gi|548491950|ref|XM_005688728.1|	5791	421	1101	12.203	31.1008	1.34972	Up	1.28822e-66	7.00081e-65	-	K12365|1|0.0|2838|bta:527410|phosphatidylinositol-3,4,5-trisphosphate-dependent Rac exchanger 1 protein	GO:0044444//cytoplasmic part;GO:0016020//membrane	GO:0005099//Ras GTPase activator activity;GO:0005088//Ras guanyl-nucleotide exchange factor activity;GO:0008289//lipid binding;GO:0005515//protein binding	GO:0006917//induction of apoptosis;GO:0072593//reactive oxygen species metabolic process;GO:0008154//actin polymerization or depolymerization;GO:0007169//transmembrane receptor protein tyrosine kinase signaling pathway;GO:0009966//regulation of signal transduction;GO:0002274;GO:0007266//Rho protein signal transduction	gi|359071772|ref|XP_002692397.2|/0/PREDICTED: phosphatidylinositol 3,4,5-trisphosphate-dependent Rac exchanger 1 protein [Bos taurus]
gi|548493567|ref|XM_005689130.1|	654	31	81	7.95649	20.2603	1.34845	Up	3.35634e-06	2.2431e-05	-	K08753|1|1e-66|253|bta:281759|fatty acid-binding protein 4, adipocyte	GO:0043231//intracellular membrane-bounded organelle	GO:0005488//binding	GO:0055092//sterol homeostasis;GO:0022611//dormancy process;GO:0032501//multicellular organismal process;GO:0033673//negative regulation of kinase activity;GO:0031349//positive regulation of defense response;GO:0051234//establishment of localization;GO:0010226//response to lithium ion;GO:0045444//fat cell differentiation	gi|167900488|ref|NP_001108139.1|/2.55538e-69/fatty acid-binding protein, adipocyte [Ovis aries]
gi|548488397|ref|XM_005687536.1|	850	23	60	4.54199	11.547	1.34613	Up	6.7023e-05	0.000366356	-	K00799|1|9e-20|97.8|gga:770916|glutathione S-transferase [EC:2.5.1.18]	GO:0031224//intrinsic to membrane;GO:0031090//organelle membrane;GO:0005635//nuclear envelope	GO:0050543//icosatetraenoic acid binding;GO:0030234//enzyme regulator activity;GO:0005515//protein binding	GO:0002538;GO:0051260//protein homooligomerization;GO:0006691//leukotriene metabolic process;GO:0051592//response to calcium ion	gi|426236467|ref|XP_004012190.1|/1.65506e-81/PREDICTED: arachidonate 5-lipoxygenase-activating protein [Ovis aries]
gi|548471038|ref|XM_005681902.1|	5181	476	1240	15.4217	39.1513	1.3441	Up	2.467e-74	1.47243e-72	-	K02602|1|7e-55|217|spu:581876|oo18 RNA-binding protein	GO:0044424//intracellular part	GO:0003727//single-stranded RNA binding	GO:0006412//translation	gi|296486281|tpg|DAA28394.1|/0/TPA: cytoplasmic polyadenylation element binding protein 2 isoform 2 [Bos taurus]
gi|548488678|ref|XM_005687657.1|	5265	284	738	9.05435	22.9296	1.34053	Up	8.94558e-45	3.35882e-43	-	K11837|1|2e-11|73.6|hsa:9098|ubiquitin carboxyl-terminal hydrolase 6/32 [EC:3.1.2.15];K13136|2|5e-08|62.0|nvi:100114269|gem associated protein 8	GO:0044464//cell part	GO:0005099//Ras GTPase activator activity	-	gi|329663141|ref|NP_001193239.1|/0/TBC1 domain family member 4 [Bos taurus]
gi|548449343|ref|XM_005674775.1|	5172	77	200	2.49902	6.32572	1.33987	Up	3.02878e-13	3.83256e-12	-	K05666|1|0.0|1179|dre:393561|ATP-binding cassette, subfamily C (CFTR/MRP), member 2	GO:0031224//intrinsic to membrane	GO:0017111//nucleoside-triphosphatase activity;GO:0015405;GO:0032559	GO:0006810//transport;GO:0009207	gi|194663566|ref|XP_596263.4|/0/PREDICTED: multidrug resistance-associated protein 1 [Bos taurus]
gi|548475488|ref|XM_005683340.1|	3079	74	192	4.03422	10.2007	1.33831	Up	9.42448e-13	1.15917e-11	-	K13736|1|0.0|674|bta:510704|Rho GTPase-activating protein 10	GO:0043232;GO:0005924//cell-substrate adherens junction;GO:0044444//cytoplasmic part	GO:0005099//Ras GTPase activator activity;GO:0030674//protein binding, bridging;GO:0019904//protein domain specific binding	GO:0048731;GO:0035556//intracellular signal transduction;GO:0030035//microspike assembly;GO:0007010//cytoskeleton organization;GO:0009966//regulation of signal transduction	gi|403255807|ref|XP_003920601.1|/0/PREDICTED: rho GTPase-activating protein 26 isoform 2 [Saimiri boliviensis boliviensis]
gi|548483013|ref|XM_005685695.1|	1697	37	96	3.6598	9.25396	1.33831	Up	4.77226e-07	3.54503e-06	-	K08532|1|0.0|899|mcc:704014|RAR-related orphan receptor alpha	GO:0031981//nuclear lumen	GO:0046914//transition metal ion binding;GO:0001071//nucleic acid binding transcription factor activity;GO:0003677//DNA binding;GO:0004879//ligand-activated sequence-specific DNA binding RNA polymerase II transcription factor activity	GO:0023052//signaling	gi|410049253|ref|XP_003952715.1|/0/PREDICTED: nuclear receptor ROR-alpha [Pan troglodytes]
gi|548492629|ref|XM_005688946.1|	3806	69	179	3.04311	7.69347	1.33809	Up	5.55406e-12	6.51317e-11	-	K08814|1|3e-128|460|bta:521857|tribbles [EC:2.7.11.-]	GO:0043231//intracellular membrane-bounded organelle	GO:0019901//protein kinase binding;GO:0055103//ligase regulator activity;GO:0016740//transferase activity;GO:0032559;GO:0019887//protein kinase regulator activity	GO:0014909//smooth muscle cell migration;GO:0002832;GO:0033673//negative regulation of kinase activity;GO:0043392//negative regulation of DNA binding;GO:0008285//negative regulation of cell proliferation;GO:0009966//regulation of signal transduction;GO:0031331;GO:0006464//cellular protein modification process;GO:0002237//response to molecule of bacterial origin;GO:0000165//MAPK cascade	gi|426236059|ref|XP_004011992.1|/2.17747e-127/PREDICTED: tribbles homolog 1 [Ovis aries]
gi|548489952|ref|XM_005688118.1|	2731	544	1411	33.436	84.5169	1.33784	Up	9.61454e-84	6.28322e-82	-	K03907|1|1e-157|558|bta:281529|thrombomodulin	GO:0016021//integral to membrane	GO:0046872//metal ion binding;GO:0004872//receptor activity	GO:0030194//positive regulation of blood coagulation;GO:0051704;GO:0002376//immune system process;GO:0030162//regulation of proteolysis;GO:0007275//multicellular organismal development;GO:0022414//reproductive process;GO:0010033//response to organic substance;GO:0010543//regulation of platelet activation	gi|426241748|ref|XP_004014751.1|/1.64154e-174/PREDICTED: thrombomodulin [Ovis aries]
gi|548490174|ref|XM_005688228.1|	4005	556	1442	23.3029	58.8981	1.33771	Up	1.56888e-85	1.05191e-83	-	K06972|1|0.0|1987|bta:513230|	GO:0044429//mitochondrial part	GO:0004175//endopeptidase activity;GO:0046914//transition metal ion binding;GO:0030234//enzyme regulator activity	GO:0019538//protein metabolic process	gi|426240998|ref|XP_004014379.1|/0/PREDICTED: LOW QUALITY PROTEIN: presequence protease, mitochondrial [Ovis aries]
gi|548526661|ref|XM_005699434.1|	6637	1343	3483	33.9658	85.846	1.33767	Up	7.47802e-204	1.1355e-201	-	K02354|1|0.0|912|bta:445416|frizzled 4	GO:0016021//integral to membrane;GO:0044424//intracellular part	GO:0046983//protein dimerization activity;GO:0019904//protein domain specific binding;GO:0042802//identical protein binding;GO:0004888//transmembrane signaling receptor activity	GO:0007626//locomotory behavior;GO:0007417//central nervous system development;GO:0006357//regulation of transcription from RNA polymerase II promoter;GO:0032526//response to retinoic acid;GO:0001944//vasculature development;GO:0007162//negative regulation of cell adhesion;GO:0007154//cell communication;GO:0050954//sensory perception of mechanical stimulus;GO:0035567//non-canonical Wnt receptor s…	gi|426251473|ref|XP_004019446.1|/0/PREDICTED: frizzled-4 [Ovis aries]
gi|548455911|ref|XM_005677026.1|	2249	2850	7386	212.712	537.227	1.33663	Up	0	0	-	K01077|1|0.0|879|bta:280994|alkaline phosphatase [EC:3.1.3.1]	GO:0031224//intrinsic to membrane;GO:0044424//intracellular part;GO:0044421//extracellular region part	GO:0043169//cation binding;GO:0016791//phosphatase activity	GO:0033273//response to vitamin;GO:0006796//phosphate-containing compound metabolic process;GO:0014070//response to organic cyclic compound;GO:0034505//tooth mineralization;GO:0031960//response to corticosteroid stimulus;GO:0002237//response to molecule of bacterial origin	gi|110347574|ref|NP_789828.2|/0/alkaline phosphatase, tissue-nonspecific isozyme precursor [Bos taurus]
gi|548462176|ref|XM_005678996.1|	1716	180	466	17.6073	44.4229	1.33513	Up	1.03242e-28	2.58743e-27	-	K06497|1|5e-07|57.0|bta:404156|CD63 antigen	GO:0016021//integral to membrane	-	-	gi|426227429|ref|XP_004007820.1|/2.44936e-98/PREDICTED: tetraspanin-13 [Ovis aries]
gi|548526562|ref|XM_005699388.1|	2782	102	264	6.15433	15.5233	1.33477	Up	6.2991e-17	9.82498e-16	-	K09853|1|1e-105|385|cfa:607383|Ras association domain-containing protein 4	-	GO:0005488//binding	-	gi|426255970|ref|XP_004021620.1|/7.15566e-117/PREDICTED: LOW QUALITY PROTEIN: ras association domain-containing protein 4 [Ovis aries]
gi|548459996|ref|XM_005678252.1|	1484	46	119	5.20309	13.1175	1.33405	Up	2.17124e-08	1.87451e-07	-	K00249|1|5e-85|315|bta:505968|acyl-CoA dehydrogenase [EC:1.3.99.3]	GO:0005740//mitochondrial envelope	GO:0005515//protein binding;GO:0050662//coenzyme binding;GO:0003995//acyl-CoA dehydrogenase activity	GO:0006094//gluconeogenesis;GO:0035051//cardiocyte differentiation;GO:0006635//fatty acid beta-oxidation;GO:0009437//carnitine metabolic process;GO:0005977//glycogen metabolic process;GO:0006578//amino-acid betaine biosynthetic process;GO:0006950//response to stress;GO:0051260//protein homooligomerization	gi|440907912|gb|ELR57996.1|/3.70208e-84/Medium-chain specific acyl-CoA dehydrogenase, mitochondrial, partial [Bos grunniens mutus]
gi|548455072|ref|XM_005676647.1|	2282	225	582	16.5502	41.7201	1.33389	Up	2.08794e-35	6.34089e-34	-	-	GO:0044424//intracellular part	-	-	gi|359801561|gb|AEV66316.1|/1.14515e-109/phosphotyrosine interaction domain containing 1 [Capra hircus]
gi|548504856|ref|XM_005692592.1|	1116	41	106	6.16676	15.5375	1.33317	Up	1.30688e-07	1.04122e-06	-	K06499|1|2e-146|519|bta:404118|carcinoembryonic antigen-related cell adhesion molecule;K06500|5|5e-72|271|mcc:710079|pregnancy specific beta-1-glycoprotein	-	-	-	gi|358416743|ref|XP_003583471.1|/1.34047e-154/PREDICTED: carcinoembryonic antigen-related cell adhesion molecule 6-like [Bos taurus]
gi|548476744|ref|XM_005683759.1|	5519	562	1450	17.0928	42.978	1.33021	Up	2.85592e-85	1.90866e-83	-	-	GO:0031090//organelle membrane;GO:0043231//intracellular membrane-bounded organelle;GO:0031224//intrinsic to membrane	GO:0043169//cation binding;GO:0070011//peptidase activity, acting on L-amino acid peptides	GO:0019538//protein metabolic process;GO:0022602//ovulation cycle process	gi|426220422|ref|XP_004004415.1|/0/PREDICTED: endoplasmic reticulum metallopeptidase 1 [Ovis aries]
gi|548495175|ref|XM_005689658.1|	4933	78	201	2.65412	6.66535	1.32845	Up	3.7726e-13	4.73893e-12	-	K13296|1|0.0|1679|bta:533323|cGMP-inhibited 3',5'-cyclic phosphodiesterase [EC:3.1.4.17]	GO:0043231//intracellular membrane-bounded organelle;GO:0031224//intrinsic to membrane;GO:0043234//protein complex;GO:0044444//cytoplasmic part	GO:0016208//AMP binding;GO:0019901//protein kinase binding;GO:0004114//3',5'-cyclic-nucleotide phosphodiesterase activity;GO:0043169//cation binding	GO:0007599//hemostasis;GO:0031016//pancreas development;GO:0032868//response to insulin stimulus;GO:0033500//carbohydrate homeostasis;GO:0009968//negative regulation of signal transduction;GO:0007162//negative regulation of cell adhesion;GO:0050796//regulation of insulin secretion;GO:0009895;GO:0006195//purine nucleotide catabolic process;GO:0007169//transmembrane receptor protein tyrosine kinase…	gi|426245686|ref|XP_004016636.1|/0/PREDICTED: cGMP-inhibited 3',5'-cyclic phosphodiesterase B [Ovis aries]
gi|548507022|ref|XM_005693218.1|	779	127	327	27.3655	68.6671	1.32726	Up	1.9222e-20	3.51909e-19	-	K14624|1|8e-36|150|bta:281043|C-C motif chemokine 2;K05509|2|6e-33|141|ecb:100071714|C-C motif chemokine 7/8/11/12/13	-	-	-	gi|426237142|ref|XP_004012520.1|/3.77738e-42/PREDICTED: c-C motif chemokine 2 [Ovis aries]
gi|548479104|ref|XM_005684354.1|	3695	47	121	2.13511	5.35685	1.32707	Up	1.88459e-08	1.63523e-07	-	K10160|1|0.0|1497|bta:281536|toll-like receptor 4	GO:0009986//cell surface;GO:0043235//receptor complex;GO:0016021//integral to membrane;GO:0044444//cytoplasmic part	GO:0004872//receptor activity;GO:0001530//lipopolysaccharide binding	GO:0042108//positive regulation of cytokine biosynthetic process;GO:0010543//regulation of platelet activation;GO:0032481//positive regulation of type I interferon production;GO:0010935;GO:0051091//positive regulation of sequence-specific DNA binding transcription factor activity;GO:0002532//production of molecular mediator involved in inflammatory response;GO:0043409//negative regulation of MAPK…	gi|311294137|gb|ADP88824.1|/0/toll-like receptor 4 [Capra hircus]
gi|548486206|ref|XM_005686762.1|	1399	121	311	14.5179	36.3648	1.3247	Up	1.83089e-19	3.2399e-18	-	K10368|1|9e-171|600|bta:353121|capping protein (actin filament), gelsolin-like	GO:0031981//nuclear lumen;GO:0015629//actin cytoskeleton;GO:0005635//nuclear envelope;GO:0048770	GO:0008092//cytoskeletal protein binding	GO:0030030//cell projection organization;GO:0051693//actin filament capping	gi|426223511|ref|XP_004005918.1|/2.16339e-171/PREDICTED: macrophage-capping protein isoform 1 [Ovis aries]
gi|548450076|ref|XM_005675079.1|	2697	44	113	2.73848	6.85387	1.32354	Up	5.93946e-08	4.90035e-07	-	K08098|1|0.0|967|bta:525407|phosphatidylinositol glycan, class Z [EC:2.4.1.-]	-	-	-	gi|426219297|ref|XP_004003862.1|/0/PREDICTED: LOW QUALITY PROTEIN: GPI mannosyltransferase 4 [Ovis aries]
gi|548495237|ref|XM_005689689.1|	1727	192	493	18.6615	46.6974	1.32328	Up	6.81696e-30	1.76412e-28	-	K06256|1|4e-16|87.0|xtr:394545|CD44 antigen	GO:0016021//integral to membrane	GO:0004872//receptor activity;GO:0005539//glycosaminoglycan binding	GO:0051234//establishment of localization;GO:0032502//developmental process;GO:0031589//cell-substrate adhesion;GO:0006950//response to stress;GO:0006026	gi|426244806|ref|XP_004016208.1|/9.85177e-156/PREDICTED: lymphatic vessel endothelial hyaluronic acid receptor 1 [Ovis aries]
gi|548475952|ref|XM_005683437.1|	3378	37	95	1.83857	4.60047	1.3232	Up	6.8627e-07	4.99371e-06	-	K15290|1|7e-14|80.9|tgu:751605|synaptotagmin-1	GO:0031224//intrinsic to membrane	GO:0046872//metal ion binding;GO:0005543//phospholipid binding	GO:0019932//second-messenger-mediated signaling	gi|431907905|gb|ELK11512.1|/0/Multiple C2 and transmembrane domain-containing protein 1 [Pteropus alecto]
gi|548477940|ref|XM_005684136.1|	1359	53	136	6.54627	16.3703	1.32234	Up	2.7343e-09	2.58308e-08	-	K01365|1|4e-160|565|cfa:100684364|cathepsin L [EC:3.4.22.15]	GO:0000323//lytic vacuole	GO:0005488//binding;GO:0004175//endopeptidase activity	GO:0019538//protein metabolic process	gi|426219875|ref|XP_004004143.1|/0/PREDICTED: cathepsin L1 [Ovis aries]
gi|548519066|ref|XM_005697113.1|	1176	76	195	10.8479	27.1247	1.3222	Up	1.01976e-12	1.25277e-11	-	K12385|1|5e-145|514|bta:286772|Niemann-Pick C1 protein	GO:0005764//lysosome;GO:0016021//integral to membrane;GO:0005770//late endosome;GO:0012505//endomembrane system	GO:0005319//lipid transporter activity;GO:0005488//binding;GO:0004888//transmembrane signaling receptor activity	GO:0010507//negative regulation of autophagy;GO:0008202//steroid metabolic process;GO:0007034//vacuolar transport;GO:0016192//vesicle-mediated transport;GO:0010038//response to metal ion;GO:0030301//cholesterol transport;GO:0055092//sterol homeostasis	gi|426253685|ref|XP_004020523.1|/1.06969e-149/PREDICTED: LOW QUALITY PROTEIN: niemann-Pick C1 protein-like [Ovis aries]
gi|548472598|ref|XM_005682394.1|	1462	241	618	27.6699	69.148	1.32137	Up	5.59734e-37	1.7567e-35	-	K14379|1|1e-179|630|bta:517002|tartrate-resistant acid phosphatase type 5 [EC:3.1.3.2]	GO:0000323//lytic vacuole;GO:0031224//intrinsic to membrane	GO:0016791//phosphatase activity;GO:0005506//iron ion binding	GO:0009653//anatomical structure morphogenesis;GO:0031348//negative regulation of defense response;GO:0032611//interleukin-1 beta production;GO:0001818//negative regulation of cytokine production;GO:0006766//vitamin metabolic process;GO:0031327;GO:0042742//defense response to bacterium;GO:0006796//phosphate-containing compound metabolic process;GO:2000378//negative regulation of reactive oxygen s…	gi|356582208|ref|NP_001239106.1|/0/tartrate-resistant acid phosphatase type 5 precursor [Ovis aries]
gi|548507850|ref|XM_005693483.1|	2229	25	64	1.88264	4.69687	1.31894	Up	5.00398e-05	0.000279743	-	K09479|1|0.0|1133|bta:282130|very long chain acyl-CoA dehydrogenase [EC:1.3.99.-]	GO:0019866//organelle inner membrane;GO:0005759//mitochondrial matrix	GO:0003995//acyl-CoA dehydrogenase activity;GO:0050662//coenzyme binding;GO:0005504//fatty acid binding	GO:0000038//very long-chain fatty acid metabolic process;GO:0045922//negative regulation of fatty acid metabolic process;GO:0006091//generation of precursor metabolites and energy;GO:0031327;GO:0006635//fatty acid beta-oxidation;GO:0048871//multicellular organismal homeostasis;GO:0008203//cholesterol metabolic process	gi|426237474|ref|XP_004012685.1|/0/PREDICTED: very long-chain specific acyl-CoA dehydrogenase, mitochondrial isoform 1 [Ovis aries]
gi|548471561|ref|XM_005682099.1|	1418	106	271	12.5478	31.2631	1.31703	Up	5.15192e-17	8.06613e-16	-	K15010|1|5e-148|525|bta:508124|homer	GO:0005886//plasma membrane;GO:0044424//intracellular part	GO:0005515//protein binding	GO:0006886//intracellular protein transport;GO:0007186//G-protein coupled receptor signaling pathway	gi|358412860|ref|XP_003582413.1|/3.79501e-147/PREDICTED: homer protein homolog 3-like [Bos taurus]
gi|548488488|ref|XM_005687565.1|	1616	205	524	21.2936	53.043	1.31674	Up	1.92354e-31	5.24742e-30	-	K15105|1|3e-10|67.4|bta:539494|solute carrier family 25 (mitochondrial aspartate/glutamate transporter), member 12/13	GO:0043231//intracellular membrane-bounded organelle	GO:0046872//metal ion binding	-	gi|426236797|ref|XP_004012353.1|/0/PREDICTED: EF-hand domain-containing family member A1 [Ovis aries]
gi|548500285|ref|XM_005691276.1|	4252	302	771	11.9221	29.6619	1.31498	Up	2.17718e-45	8.26488e-44	-	K04704|1|2e-161|571|bta:507095|sprouty	GO:0044424//intracellular part	-	GO:0001822//kidney development;GO:0043409//negative regulation of MAPK cascade;GO:0046578//regulation of Ras protein signal transduction;GO:0008283//cell proliferation;GO:0003156//regulation of organ formation;GO:0043405//regulation of MAP kinase activity;GO:0035295//tube development;GO:0008543//fibroblast growth factor receptor signaling pathway;GO:0034260//negative regulation of GTPase activity	gi|332244489|ref|XP_003271406.1|/5.05681e-165/PREDICTED: protein sprouty homolog 1 isoform 2 [Nomascus leucogenys]
gi|548452624|ref|XM_005675709.1|	7878	40	102	0.852279	2.11798	1.31329	Up	3.10516e-07	2.361e-06	-	K06238|1|0.0|4086|bta:530102|collagen, type VI, alpha	GO:0031012//extracellular matrix	-	GO:0006935//chemotaxis;GO:0009987//cellular process	gi|426219566|ref|XP_004003991.1|/0/PREDICTED: LOW QUALITY PROTEIN: collagen alpha-6(VI) chain [Ovis aries]
gi|548499900|ref|XM_005691185.1|	4757	42	107	1.48202	3.6795	1.31195	Up	1.62454e-07	1.28047e-06	-	K09608|1|0.0|1978|bta:616468|tolloid-like protein 1 [EC:3.4.24.-]	-	GO:0046914//transition metal ion binding;GO:0004175//endopeptidase activity	GO:0048731;GO:0019538//protein metabolic process;GO:0048869//cellular developmental process	gi|426246903|ref|XP_004017226.1|/0/PREDICTED: tolloid-like protein 1, partial [Ovis aries]
gi|548476139|ref|XM_005683519.1|	1123	22	56	3.28837	8.1573	1.31072	Up	0.000162387	0.000832537	-	-	GO:0044421//extracellular region part	-	GO:0048731	gi|426220607|ref|XP_004004506.1|/8.15202e-43/PREDICTED: scrapie-responsive protein 1 [Ovis aries]
gi|548482579|ref|XM_005685612.1|	877	33	84	6.31614	15.6682	1.31072	Up	3.62288e-06	2.40799e-05	-	-	GO:0032991//macromolecular complex;GO:0043005//neuron projection;GO:0005635//nuclear envelope;GO:0048770	GO:0030234//enzyme regulator activity;GO:0019899//enzyme binding;GO:0031406//carboxylic acid binding;GO:0003824//catalytic activity	GO:0051259//protein oligomerization;GO:0001505//regulation of neurotransmitter levels;GO:0044271//cellular nitrogen compound biosynthetic process;GO:0043095//regulation of GTP cyclohydrolase I activity	gi|194206786|ref|XP_001503567.2|/8.29278e-39/PREDICTED: GTP cyclohydrolase 1 feedback regulatory protein-like [Equus caballus]
gi|548505189|ref|XM_005692684.1|	1516	206	524	22.809	56.5419	1.30972	Up	3.37974e-31	9.08789e-30	-	K01672|1|2e-32|140|ptr:450162|carbonic anhydrase [EC:4.2.1.1]	GO:0044459//plasma membrane part	GO:0016836//hydro-lyase activity	-	gi|57164275|ref|NP_001009408.1|/3.47377e-178/carbonic anhydrase-related protein 11 precursor [Ovis aries]
gi|548501949|ref|XM_005709604.1|	2276	46	117	3.39253	8.40915	1.3096	Up	4.45844e-08	3.72607e-07	-	K14216|1|1e-152|540|bta:347699|2'-5'-oligoadenylate synthetase	-	GO:0016772//transferase activity, transferring phosphorus-containing groups;GO:0003676//nucleic acid binding;GO:0032559	GO:0002376//immune system process	gi|426247768|ref|XP_004017648.1|/4.88284e-161/PREDICTED: 2'-5'-oligoadenylate synthase 2 [Ovis aries]
gi|548463784|ref|XM_005679400.1|	3627	118	299	5.461	13.4853	1.30416	Up	2.32102e-18	3.90003e-17	-	-	GO:0044459//plasma membrane part;GO:0030136//clathrin-coated vesicle;GO:0012506//vesicle membrane	GO:0043169//cation binding	GO:0016079//synaptic vesicle exocytosis;GO:0017157//regulation of exocytosis	gi|426227925|ref|XP_004008065.1|/0/PREDICTED: calcium-dependent secretion activator 2 isoform 1 [Ovis aries]
gi|548526233|ref|XM_005699292.1|	2778	75	190	4.53176	11.1882	1.30383	Up	3.40688e-12	4.04574e-11	-	K08136|1|0.0|709|bta:523846|sparc/osteonectin, cwcv and kazal-like domains proteoglycan (testican)	GO:0031012//extracellular matrix	GO:0046872//metal ion binding	GO:0043062//extracellular structure organization;GO:0050793//regulation of developmental process;GO:0007399//nervous system development;GO:0023052//signaling	gi|40788936|dbj|BAA13404.2|/0/KIAA0275 [Homo sapiens]
gi|548527876|ref|XM_005699864.1|	3162	169	428	8.97144	22.1422	1.30338	Up	1.35263e-25	2.98751e-24	-	K00688|1|0.0|1651|bta:327664|starch phosphorylase [EC:2.4.1.1]	-	GO:0004645//phosphorylase activity;GO:0048037//cofactor binding	GO:0005977//glycogen metabolic process	gi|57163939|ref|NP_001009192.1|/0/glycogen phosphorylase, muscle form [Ovis aries]
gi|548518726|ref|XM_005696948.1|	2241	32	81	2.39688	5.91264	1.30265	Up	6.0148e-06	3.85511e-05	-	K04446|1|0.0|637|bta:511224|nuclear factor of activated T-cells, cytoplasmic, calcineurin-dependent	GO:0043231//intracellular membrane-bounded organelle	GO:0043565//sequence-specific DNA binding	GO:0006357//regulation of transcription from RNA polymerase II promoter;GO:0022402//cell cycle process;GO:0048513//organ development;GO:0007165//signal transduction;GO:0070838//divalent metal ion transport;GO:0000904//cell morphogenesis involved in differentiation	gi|156632630|sp|P98201.2|NFAC1_BOVIN/0/RecName: Full=Nuclear factor of activated T-cells, cytoplasmic 1; Short=NF-ATc1; Short=NFATc1; AltName: Full=NFAT transcription complex cytosolic component; Short=NF-ATc; Short=NFATc
gi|548511573|ref|XM_005694584.1|	819	112	283	22.9547	56.525	1.3001	Up	2.21014e-17	3.53811e-16	-	K06537|1|1e-84|313|bta:523328|CD151 antigen	GO:0016020//membrane	-	GO:0007044//cell-substrate junction assembly	gi|440906572|gb|ELR56820.1|/1.98504e-84/CD151 antigen [Bos grunniens mutus]
gi|548456080|ref|XM_005677108.1|	1775	434	1095	41.042	100.915	1.29796	Up	1.70566e-62	8.54941e-61	-	K06453|1|3e-19|97.4|cfa:611571|CD3Z antigen, zeta polypeptide	GO:0043234//protein complex	GO:0003712//transcription cofactor activity;GO:0005515//protein binding;GO:0000166//nucleotide binding	GO:0006355//regulation of transcription, DNA-dependent;GO:0032501//multicellular organismal process	gi|426217079|ref|XP_004002781.1|/2.01869e-87/PREDICTED: protein CREG1 [Ovis aries]
gi|548526479|ref|XM_005699347.1|	10070	94	237	1.56688	3.84997	1.29695	Up	9.54488e-15	1.31759e-13	-	K07295|1|6e-35|152|dpe:Dper_GL19043|nuclear receptor subfamily 2 group A;K11127|2|2e-09|67.8|xtr:100485265|telomerase protein component 1;K14793|3|2e-09|67.4|cin:100180728|ribosomal RNA-processing protein 9;K14855|4|2e-07|60.8|gga:417613|ribosome assembly protein 4	GO:0031224//intrinsic to membrane	-	-	gi|426255942|ref|XP_004021606.1|/0/PREDICTED: WD repeat- and FYVE domain-containing protein 4 [Ovis aries]
gi|548522978|ref|XM_005698384.1|	2755	33	83	2.01062	4.92827	1.29344	Up	5.18936e-06	3.36681e-05	-	K12230|1|0.0|1438|bta:100138311|phosphoinositide 3-kinase adapter protein 1	GO:0044424//intracellular part;GO:0016020//membrane	-	-	gi|426252865|ref|XP_004020123.1|/0/PREDICTED: phosphoinositide 3-kinase adapter protein 1 [Ovis aries]
gi|548510706|ref|XM_005694348.1|	3118	99	249	5.32962	13.0636	1.29344	Up	2.31952e-15	3.32642e-14	-	K04512|1|6e-59|230|oaa:100086296|dishevelled associated activator of morphogenesis	-	-	-	gi|355568790|gb|EHH25071.1|/0/hypothetical protein EGK_08829, partial [Macaca mulatta]
gi|548534620|ref|XM_005701722.1|	687	212	532	51.7984	126.676	1.29016	Up	5.86208e-31	1.56608e-29	-	K06554|1|3e-27|122|bta:789205|immunoglobulin lambda-like polypeptide 1;K06553|2|2e-24|112|bta:100336430|pre-B lymphocyte gene	-	-	-	gi|397471264|ref|XP_003807216.1|/2.0022e-30/PREDICTED: uncharacterized protein LOC100985594 [Pan paniscus]
gi|548484719|ref|XM_005686211.1|	4087	155	388	6.36597	15.5298	1.28659	Up	6.44808e-23	1.30933e-21	-	K01202|1|0.0|1220|bta:533428|galactosylceramidase [EC:3.2.1.46]	GO:0000323//lytic vacuole	GO:0004553//hydrolase activity, hydrolyzing O-glycosyl compounds;GO:0043167//ion binding	GO:0006681//galactosylceramide metabolic process	gi|426233752|ref|XP_004010878.1|/0/PREDICTED: galactocerebrosidase [Ovis aries]
gi|548486542|ref|XM_005686926.1|	1665	28	70	2.82281	6.87737	1.28472	Up	3.2011e-05	0.000184653	-	K10436|1|3e-136|486|bta:528839|microtubule-associated protein, RP/EB family;K07529|2|3e-135|482|aml:100478389|dihydropyrimidinase-like 5	GO:0005874//microtubule;GO:0044444//cytoplasmic part	GO:0030695//GTPase regulator activity;GO:0015631//tubulin binding	GO:0000087//M phase of mitotic cell cycle	gi|12751131|gb|AAK07557.1|/2.56584e-137/EBF3-S [Homo sapiens]
gi|548451054|ref|XM_005675259.1|	3138	60	150	3.20949	7.81946	1.28472	Up	9.99122e-10	9.76473e-09	-	K04657|1|0.0|1581|bta:509942|chordin	GO:0044421//extracellular region part	GO:0005515//protein binding;GO:0005539//glycosaminoglycan binding	GO:0016477//cell migration;GO:0045596//negative regulation of cell differentiation;GO:0030155//regulation of cell adhesion;GO:0021915//neural tube development;GO:0007420//brain development;GO:0030509//BMP signaling pathway;GO:0021914//negative regulation of smoothened signaling pathway involved in ventral spinal cord patterning;GO:0001704//formation of primary germ layer	gi|296491266|tpg|DAA33329.1|/0/TPA: chordin-like [Bos taurus]
gi|548493493|ref|XM_005689093.1|	1467	32	80	3.66149	8.92068	1.28472	Up	8.60558e-06	5.3869e-05	-	K07430|1|0.0|886|bta:529552|cytochrome P450, family 7, subfamily B (oxysterol 7-alpha-hydroxylase) [EC:1.14.13.100]	GO:0043231//intracellular membrane-bounded organelle;GO:0031090//organelle membrane	GO:0008395//steroid hydroxylase activity;GO:0005506//iron ion binding;GO:0016709//oxidoreductase activity, acting on paired donors, with incorporation or reduction of molecular oxygen, NAD(P)H as one donor, and incorporation of one atom of oxygen	GO:0048511//rhythmic process;GO:0016125//sterol metabolic process;GO:0007611//learning or memory;GO:0010033//response to organic substance;GO:0044237//cellular metabolic process;GO:0006694//steroid biosynthetic process;GO:0030520//intracellular estrogen receptor signaling pathway;GO:0008284//positive regulation of cell proliferation;GO:0002009//morphogenesis of an epithelium	gi|426235568|ref|XP_004011752.1|/0/PREDICTED: 25-hydroxycholesterol 7-alpha-hydroxylase-like [Ovis aries]
gi|548468440|ref|XM_005681022.1|	8639	4580	11448	88.9897	216.773	1.28447	Up	0	0	-	K03900|1|0.0|5424|bta:280958|von Willebrand factor	GO:0031012//extracellular matrix;GO:0030141//secretory granule	GO:0042802//identical protein binding;GO:0032403//protein complex binding;GO:0005102//receptor binding;GO:0019899//enzyme binding	GO:0007599//hemostasis;GO:0001775//cell activation;GO:0007155//cell adhesion;GO:0051259//protein oligomerization	gi|334265666|tpg|DAA34796.1|/0/TPA_inf: von Willebrand factor [Bos taurus]
gi|548483543|ref|XM_005709671.1|	1551	270	672	29.2206	70.8754	1.2783	Up	3.81682e-38	1.24324e-36	-	K00540|1|0.0|778|hsa:58472|[EC:1.-.-.-]	GO:0019866//organelle inner membrane;GO:0043231//intracellular membrane-bounded organelle	GO:0003824//catalytic activity	GO:0008152//metabolic process	gi|426233378|ref|XP_004010694.1|/0/PREDICTED: sulfide:quinone oxidoreductase, mitochondrial [Ovis aries]
gi|548486974|ref|XM_005687037.1|	1548	43	107	4.66267	11.3071	1.278	Up	2.85792e-07	2.19075e-06	-	K00743|1|0.0|708|bta:281780|N-acetyllactosaminide 3-alpha-galactosyltransferase [EC:2.4.1.87]	GO:0000139//Golgi membrane;GO:0031224//intrinsic to membrane	GO:0043169//cation binding;GO:0035250//UDP-galactosyltransferase activity	GO:0044238//primary metabolic process	gi|57526284|ref|NP_001009764.1|/0/glycoprotein, alpha-galactosyltransferase 2, pseudogene [Ovis aries]
gi|548470166|ref|XR_310075.1|	804	50	124	10.4388	25.2292	1.27314	Up	3.54272e-08	2.98737e-07	-	-	-	-	-	gi|358412167|ref|XP_003582241.1|/2.90173e-08/PREDICTED: uncharacterized protein LOC100851763 [Bos taurus]
gi|548515499|ref|XM_005695915.1|	1860	91	225	8.21232	19.7883	1.26878	Up	1.18849e-13	1.54556e-12	-	K04701|1|2e-133|476|bta:616753|cytokine inducible SH2-containing protein	GO:0016020//membrane	-	GO:0016049//cell growth;GO:0007186//G-protein coupled receptor signaling pathway	gi|426249491|ref|XP_004018483.1|/3.85282e-137/PREDICTED: cytokine-inducible SH2-containing protein [Ovis aries]
gi|548516127|ref|XM_005696076.1|	2625	808	1997	51.6678	124.448	1.2682	Up	1.5211e-108	1.33669e-106	-	K01900|1|0.0|765|bta:537713|succinyl-CoA synthetase beta subunit [EC:6.2.1.4 6.2.1.5]	GO:0044429//mitochondrial part	GO:0032561//guanyl ribonucleotide binding;GO:0004774//succinate-CoA ligase activity;GO:0032559	GO:0009060//aerobic respiration;GO:0006732//coenzyme metabolic process	gi|146231894|gb|ABQ13022.1|/0/similar to Succinyl-CoA ligase [GDP-forming] beta-chain, mitochondrial precursor (Succinyl-CoA synthetase, betaG chain) (SCS-betaG) (GTP-specific succinyl-CoA synthetase beta subunit) [Bos taurus]
gi|548502513|ref|XM_005691833.1|	3869	136	335	5.90035	14.1639	1.26335	Up	1.75692e-19	3.11168e-18	-	K06808|1|0.0|1342|bta:512302|cadherin 13, H-cadherin	GO:0009986//cell surface;GO:0031224//intrinsic to membrane;GO:0042995//cell projection;GO:0044421//extracellular region part;GO:0044459//plasma membrane part;GO:0044444//cytoplasmic part	GO:0050839//cell adhesion molecule binding;GO:0046872//metal ion binding;GO:0042562//hormone binding;GO:0042802//identical protein binding;GO:0071813//lipoprotein particle binding	GO:0001525//angiogenesis;GO:0007265//Ras protein signal transduction;GO:0010628//positive regulation of gene expression;GO:0001952//regulation of cell-matrix adhesion;GO:0051641//cellular localization;GO:0001935//endothelial cell proliferation;GO:0016337//cell-cell adhesion;GO:0007173//epidermal growth factor receptor signaling pathway;GO:0008284//positive regulation of cell proliferation;GO:0055…	gi|426242242|ref|XP_004014983.1|/0/PREDICTED: cadherin-13 isoform 1 [Ovis aries]
gi|548519075|ref|XM_005709591.1|	2107	26	64	2.07132	4.96883	1.26236	Up	8.85256e-05	0.000474349	-	K13696|1|0.0|704|bta:539795|abhydrolase domain-containing protein 1/3	GO:0031224//intrinsic to membrane	GO:0016788//hydrolase activity, acting on ester bonds	-	gi|426253703|ref|XP_004020532.1|/0/PREDICTED: abhydrolase domain-containing protein 3 [Ovis aries]
gi|548468215|ref|XM_005680922.1|	2842	1425	3507	84.1644	201.86	1.26207	Up	9.99642e-188	1.43358e-185	-	K01331|1|0.0|1382|bta:767827|complement component 1, s subcomponent [EC:3.4.21.42]	-	GO:0046872//metal ion binding;GO:0004175//endopeptidase activity	GO:0019538//protein metabolic process;GO:0006952//defense response;GO:0002455//humoral immune response mediated by circulating immunoglobulin	gi|426225626|ref|XP_004006966.1|/0/PREDICTED: complement C1s subcomponent isoform 2 [Ovis aries]
gi|548496582|ref|XM_005690176.1|	6140	379	932	10.3612	24.8305	1.26093	Up	3.5354e-51	1.47793e-49	-	K05698|1|0.0|1721|ecb:100058689|protein tyrosine phosphatase, receptor type, J [EC:3.1.3.48]	GO:0030054//cell junction	GO:0004721//phosphoprotein phosphatase activity;GO:0019901//protein kinase binding;GO:0070851//growth factor receptor binding	GO:0010628//positive regulation of gene expression;GO:0050856//regulation of T cell receptor signaling pathway;GO:0010741//negative regulation of intracellular protein kinase cascade;GO:0008283//cell proliferation;GO:0007173//epidermal growth factor receptor signaling pathway;GO:0001954//positive regulation of cell-matrix adhesion;GO:0010740//positive regulation of intracellular protein kinase ca…	gi|426246032|ref|XP_004016802.1|/0/PREDICTED: receptor-type tyrosine-protein phosphatase eta [Ovis aries]
gi|548490004|ref|XM_005688144.1|	2430	800	1966	55.2613	132.347	1.25999	Up	7.89856e-106	6.63062e-104	-	K00850|1|0.0|1350|bta:507119|6-phosphofructokinase [EC:2.7.1.11]	GO:0043234//protein complex;GO:0044444//cytoplasmic part	GO:0008443//phosphofructokinase activity;GO:0043169//cation binding;GO:0032559	GO:0006796//phosphate-containing compound metabolic process;GO:0006007//glucose catabolic process	gi|296481335|tpg|DAA23450.1|/0/TPA: phosphofructokinase, platelet isoform 2 [Bos taurus]
gi|548464087|ref|XM_005679545.1|	2396	46	113	3.22262	7.71489	1.25941	Up	1.82935e-07	1.43533e-06	-	K05114|1|0.0|1197|cfa:475519|Eph receptor B6 [EC:2.7.10.1]	GO:0016021//integral to membrane	GO:0004714//transmembrane receptor protein tyrosine kinase activity;GO:0032559	GO:0006464//cellular protein modification process;GO:0007167//enzyme linked receptor protein signaling pathway	gi|254996419|dbj|BAH87023.1|/0/putative EPHB6 [Sus scrofa]
gi|548535938|ref|XM_005702132.1|	523	33	81	10.5913	25.335	1.25825	Up	1.05475e-05	6.52144e-05	-	K12385|1|5e-45|180|bta:286772|Niemann-Pick C1 protein	GO:0005764//lysosome;GO:0016021//integral to membrane;GO:0005770//late endosome;GO:0012505//endomembrane system	GO:0005319//lipid transporter activity;GO:0005488//binding;GO:0004888//transmembrane signaling receptor activity	GO:0010507//negative regulation of autophagy;GO:0008202//steroid metabolic process;GO:0007034//vacuolar transport;GO:0016192//vesicle-mediated transport;GO:0010038//response to metal ion;GO:0030301//cholesterol transport;GO:0055092//sterol homeostasis	gi|426253685|ref|XP_004020523.1|/3.29313e-45/PREDICTED: LOW QUALITY PROTEIN: niemann-Pick C1 protein-like [Ovis aries]
gi|548514086|ref|XM_005695394.1|	3812	58	142	2.55395	6.0936	1.25456	Up	5.40028e-09	4.94331e-08	-	K09603|1|5e-129|463|bta:504880|ubiquitin thioesterase protein OTUB2 [EC:3.4.-.-]	-	GO:0019783//small conjugating protein-specific protease activity;GO:0008238//exopeptidase activity	GO:0016579//protein deubiquitination;GO:0019752//carboxylic acid metabolic process	gi|426248886|ref|XP_004018188.1|/3.04382e-129/PREDICTED: ubiquitin thioesterase OTUB2 [Ovis aries]
gi|548516323|ref|XM_005696114.1|	1586	249	609	26.3532	62.8134	1.25309	Up	1.03028e-33	3.00089e-32	-	K06711|1|0.0|786|bta:538626|hypoxia-inducible factor prolyl 4-hydroxylase [EC:1.14.11.-]	GO:0031090//organelle membrane;GO:0043231//intracellular membrane-bounded organelle;GO:0031224//intrinsic to membrane	GO:0046914//transition metal ion binding;GO:0019842//vitamin binding;GO:0016701//oxidoreductase activity, acting on single donors with incorporation of molecular oxygen	GO:0008152//metabolic process	gi|296474834|tpg|DAA16949.1|/0/TPA: hypoxia-inducible factor prolyl 4-hydroxylase [Bos taurus]
gi|548503298|ref|XM_005692086.1|	1929	823	2008	71.6152	170.282	1.24959	Up	1.10752e-106	9.4121e-105	-	K14027|1|1e-158|560|bta:613577|homocysteine-responsive endoplasmic reticulum-resident ubiquitin-like domain member 1 protein	GO:0031090//organelle membrane;GO:0044425//membrane part	GO:0005488//binding	GO:0006950//response to stress	gi|426242407|ref|XP_004015064.1|/8.09481e-162/PREDICTED: homocysteine-responsive endoplasmic reticulum-resident ubiquitin-like domain member 1 protein isoform 1 [Ovis aries]
gi|548475164|ref|XM_005683290.1|	926	189	461	34.2601	81.4382	1.24918	Up	8.55212e-26	1.91343e-24	-	K01334|1|4e-107|388|bta:505647|component factor D [EC:3.4.21.46]	GO:0031091//platelet alpha granule;GO:0005576//extracellular region	GO:0004175//endopeptidase activity	GO:0006952//defense response;GO:0006956//complement activation;GO:0001775//cell activation;GO:0006887//exocytosis;GO:0007599//hemostasis	gi|426229475|ref|XP_004008816.1|/1.72663e-106/PREDICTED: complement factor D [Ovis aries]
gi|548524070|ref|XM_005698685.1|	1546	106	258	11.5089	27.2991	1.2461	Up	4.71338e-15	6.6441e-14	-	K05449|1|0.0|819|bta:282122|vascular endothelial growth factor C/D	GO:0031091//platelet alpha granule;GO:0044421//extracellular region part	GO:0005172//vascular endothelial growth factor receptor binding	GO:0001934//positive regulation of protein phosphorylation;GO:0007599//hemostasis;GO:0050927//positive regulation of positive chemotaxis;GO:0002690//positive regulation of leukocyte chemotaxis;GO:0007405//neuroblast proliferation;GO:0006887//exocytosis;GO:0007169//transmembrane receptor protein tyrosine kinase signaling pathway;GO:0008284//positive regulation of cell proliferation;GO:0002009//mor…	gi|426256514|ref|XP_004021885.1|/0/PREDICTED: vascular endothelial growth factor C, partial [Ovis aries]
gi|548501153|ref|XM_005709528.1|	1780	166	404	15.654	37.1278	1.24597	Up	1.02839e-22	2.07193e-21	-	K06058|1|1e-169|597|bta:512873|deltex	GO:0044424//intracellular part	GO:0003712//transcription cofactor activity;GO:0019899//enzyme binding;GO:0005102//receptor binding	GO:0045596//negative regulation of cell differentiation;GO:0007219//Notch signaling pathway;GO:0006351//transcription, DNA-dependent;GO:0045580//regulation of T cell differentiation	gi|466066544|ref|XP_004281508.1|/3.26554e-170/PREDICTED: E3 ubiquitin-protein ligase DTX1 [Orcinus orca]
gi|548457421|ref|XM_005677487.1|	3716	164	399	7.40808	17.5645	1.24549	Up	1.93449e-22	3.86729e-21	-	K12323|1|0.0|1699|bta:533048|atrial natriuretic peptide receptor A [EC:4.6.1.2]	GO:0016021//integral to membrane	GO:0032561//guanyl ribonucleotide binding;GO:0016301//kinase activity;GO:0001653//peptide receptor activity;GO:0032559;GO:0019900//kinase binding;GO:0009975//cyclase activity	GO:0001525//angiogenesis;GO:0003014//renal system process;GO:0006584//catecholamine metabolic process;GO:0042311//vasodilation;GO:0008285//negative regulation of cell proliferation;GO:0007167//enzyme linked receptor protein signaling pathway;GO:0006464//cellular protein modification process;GO:0006182//cGMP biosynthetic process;GO:0016049//cell growth;GO:0046903//secretion	gi|300795231|ref|NP_001179680.1|/0/atrial natriuretic peptide receptor 1 precursor [Bos taurus]
gi|548492627|ref|XM_005709525.1|	3878	67	163	2.90004	6.87572	1.24544	Up	5.0382e-10	5.06543e-09	-	-	GO:0044424//intracellular part;GO:0016020//membrane	-	-	gi|426236057|ref|XP_004011991.1|/5.92091e-88/PREDICTED: protein FAM84B [Ovis aries]
gi|548528190|ref|XM_005700008.1|	3203	58	141	3.03955	7.20113	1.24437	Up	7.62162e-09	6.84322e-08	-	-	GO:0016020//membrane;GO:0044424//intracellular part	GO:0005488//binding	GO:0009987//cellular process;GO:0023052//signaling	gi|426252070|ref|XP_004019741.1|/0/PREDICTED: LOW QUALITY PROTEIN: ras and Rab interactor 1 [Ovis aries]
gi|548455443|ref|XM_005676817.1|	1535	28	68	3.06187	7.24668	1.2429	Up	6.50466e-05	0.000356024	-	K14012|1|2e-06|55.1|nve:NEMVE_v1g113586|UBX domain-containing protein 1	GO:0043232	-	-	gi|343168804|ref|NP_001230225.1|/0/UBX domain protein 11 [Bos taurus]
gi|548504365|ref|XM_005692478.1|	5406	35	85	1.08675	2.57206	1.2429	Up	7.77722e-06	4.90854e-05	-	K04989|1|0.0|2549|bta:100138604|polycystin 1L3	GO:0031224//intrinsic to membrane	GO:0015075//ion transmembrane transporter activity;GO:0030246//carbohydrate binding	GO:0006810//transport;GO:0007186//G-protein coupled receptor signaling pathway	gi|426243643|ref|XP_004015660.1|/0/PREDICTED: LOW QUALITY PROTEIN: polycystic kidney disease protein 1-like 3 [Ovis aries]
gi|548535541|ref|XM_005701943.1|	1951	1436	3483	123.548	292.035	1.24107	Up	1.13205e-181	1.5796e-179	-	K03909|1|8e-38|159|aml:100467371|tissue factor pathway inhibitor	GO:0031012//extracellular matrix	GO:0005198//structural molecule activity;GO:0004866//endopeptidase inhibitor activity	GO:0007599//hemostasis	gi|426227330|ref|XP_004007771.1|/8.85359e-124/PREDICTED: tissue factor pathway inhibitor 2 [Ovis aries]
gi|548476367|ref|XM_005683629.1|	3048	66	160	3.63468	8.58704	1.24033	Up	8.23696e-10	8.1194e-09	-	K01441|1|2e-140|500|bta:540732|alkaline ceramidase [EC:3.5.1.23]	GO:0031228//intrinsic to Golgi membrane	GO:0016810//hydrolase activity, acting on carbon-nitrogen (but not peptide) bonds	GO:0033578//protein glycosylation in Golgi;GO:0006670//sphingosine metabolic process;GO:0007162//negative regulation of cell adhesion;GO:0033189//response to vitamin A;GO:0008283//cell proliferation;GO:0001952//regulation of cell-matrix adhesion	gi|426222364|ref|XP_004005364.1|/6.67422e-140/PREDICTED: alkaline ceramidase 2 [Ovis aries]
gi|548516198|ref|XM_005696090.1|	7024	708	1716	16.9195	39.9642	1.24003	Up	2.27346e-90	1.60236e-88	-	K14616|1|1e-29|134|mmu:65969|cubilin	GO:0016021//integral to membrane	GO:0030169//low-density lipoprotein particle binding;GO:0043498//cell surface binding;GO:0004888//transmembrane signaling receptor activity	GO:0006952//defense response;GO:0001525//angiogenesis;GO:0007154//cell communication	gi|426249898|ref|XP_004023215.1|/0/PREDICTED: LOW QUALITY PROTEIN: stabilin-1-like [Ovis aries]
gi|548451886|ref|XM_005675590.1|	2516	643	1558	42.8981	101.297	1.2396	Up	3.54596e-82	2.28836e-80	-	K15116|1|3e-165|583|bta:510392|solute carrier family 25, member 33/36	GO:0019866//organelle inner membrane;GO:0043231//intracellular membrane-bounded organelle;GO:0031224//intrinsic to membrane	-	GO:0043627//response to estrogen stimulus;GO:0006810//transport	gi|426219429|ref|XP_004003928.1|/0/PREDICTED: solute carrier family 25 member 36 [Ovis aries]
gi|548480265|ref|XM_005684827.1|	3222	732	1768	38.1349	89.7625	1.235	Up	1.79652e-92	1.30175e-90	-	K01513|1|0.0|1662|bta:615535|ectonucleotide pyrophosphatase/phosphodiesterase family member 1/3 [EC:3.1.4.1 3.6.1.9]	GO:0031224//intrinsic to membrane;GO:0044421//extracellular region part;GO:0044459//plasma membrane part	GO:0016462//pyrophosphatase activity;GO:0005102//receptor binding;GO:0001871;GO:0004527//exonuclease activity;GO:0042802//identical protein binding;GO:0032559;GO:0043169//cation binding;GO:0004888//transmembrane signaling receptor activity	GO:0009888//tissue development;GO:0030278//regulation of ossification;GO:0045596//negative regulation of cell differentiation;GO:0032868//response to insulin stimulus;GO:0009141//nucleoside triphosphate metabolic process;GO:0006766//vitamin metabolic process;GO:0015698//inorganic anion transport;GO:0010829//negative regulation of glucose transport;GO:0009968//negative regulation of signal transdu…	gi|426234791|ref|XP_004011375.1|/0/PREDICTED: ectonucleotide pyrophosphatase/phosphodiesterase family member 1 [Ovis aries]
gi|548510087|ref|XM_005694162.1|	1583	159	384	16.8599	39.6815	1.23488	Up	2.1851e-21	4.15894e-20	-	K06248|1|0.0|658|bta:281069|chondroadherin	GO:0031012//extracellular matrix	GO:0005198//structural molecule activity	GO:0016049//cell growth	gi|296476454|tpg|DAA18569.1|/0/TPA: chondroadherin precursor [Bos taurus]
gi|548487782|ref|XM_005687371.1|	754	29	70	6.45601	15.1868	1.2341	Up	5.57066e-05	0.000308583	-	K03999|1|2e-42|172|bta:517356|complement component 8 subunit gamma	GO:0005887//integral to plasma membrane	GO:0005501//retinoid binding	GO:0006952//defense response;GO:0006956//complement activation;GO:0002455//humoral immune response mediated by circulating immunoglobulin;GO:0008219//cell death	gi|440913241|gb|ELR62717.1|/6.11478e-42/Complement component C8 gamma chain, partial [Bos grunniens mutus]
gi|548529926|ref|XM_005700370.1|	4191	152	366	6.08784	14.2857	1.23057	Up	2.36126e-20	4.29624e-19	-	K14208|1|0.0|1291|bta:504822|Xaa-Pro aminopeptidase 2 [EC:3.4.11.9]	GO:0031224//intrinsic to membrane	GO:0008237//metallopeptidase activity;GO:0008238//exopeptidase activity;GO:0043169//cation binding	GO:0019538//protein metabolic process	gi|426257621|ref|XP_004022424.1|/0/PREDICTED: xaa-Pro aminopeptidase 2 [Ovis aries]
gi|548507592|ref|XM_005693355.1|	1761	76	183	7.24422	16.9993	1.23057	Up	6.6391e-11	7.15201e-10	-	K14613|1|0.0|661|bta:511097|MFS transporter, PCFT/HCP family, solute carrier family 46 (folate transporter), member 1/3	-	-	-	gi|440895898|gb|ELR47969.1|/0/Proton-coupled folate transporter [Bos grunniens mutus]
gi|548485981|ref|XM_005686652.1|	2515	539	1297	35.974	84.3607	1.22962	Up	7.16332e-68	4.00894e-66	-	K01025|1|1e-162|574|bta:783020|[EC:2.8.2.-]	-	GO:0016782//transferase activity, transferring sulfur-containing groups	-	gi|426223617|ref|XP_004005971.1|/1.5931e-168/PREDICTED: sulfotransferase 1C4-like [Ovis aries]
gi|548517737|ref|XM_005696509.1|	2531	564	1353	37.4046	87.4468	1.22519	Up	2.4697e-70	1.41672e-68	-	K05448|1|4e-95|350|hsa:7422|vascular endothelial growth factor A/B, PGF	GO:0031091//platelet alpha granule;GO:0031012//extracellular matrix	GO:0005172//vascular endothelial growth factor receptor binding;GO:0046983//protein dimerization activity;GO:0042802//identical protein binding;GO:0005539//glycosaminoglycan binding	GO:0001934//positive regulation of protein phosphorylation;GO:0007599//hemostasis;GO:0050927//positive regulation of positive chemotaxis;GO:0001935//endothelial cell proliferation;GO:0002690//positive regulation of leukocyte chemotaxis;GO:0006887//exocytosis;GO:0007169//transmembrane receptor protein tyrosine kinase signaling pathway;GO:0009967//positive regulation of signal transduction;GO:00016…	gi|254892264|dbj|BAH86639.1|/2.61573e-94/vascular endothelial growth factor 188 [Bos taurus]
gi|548467349|ref|XM_005680776.1|	2617	122	292	7.82517	18.2523	1.22188	Up	2.23488e-16	3.38858e-15	-	K03730|1|1e-83|311|bta:613907|class B basic helix-loop-helix protein 3	GO:0043231//intracellular membrane-bounded organelle	GO:0003676//nucleic acid binding;GO:0001071//nucleic acid binding transcription factor activity	GO:0006351//transcription, DNA-dependent;GO:0009653//anatomical structure morphogenesis;GO:0048511//rhythmic process;GO:0048869//cellular developmental process	gi|426372035|ref|XP_004052937.1|/1.29854e-112/PREDICTED: class E basic helix-loop-helix protein 41 [Gorilla gorilla gorilla]
gi|548493970|ref|XM_005689320.1|	1897	41	98	3.62789	8.45078	1.21995	Up	2.19406e-06	1.5038e-05	-	K13084|1|8e-141|501|bta:616641|phosphatidylinositol-4,5-bisphosphate 4-phosphatase [EC:3.1.3.78]	GO:0005764//lysosome;GO:0031224//intrinsic to membrane;GO:0005770//late endosome	GO:0003824//catalytic activity	-	gi|94966976|ref|NP_001035684.1|/6.52267e-140/transmembrane protein 55A [Bos taurus]
gi|548524415|ref|XM_005698850.1|	4401	718	1716	27.3849	63.7829	1.21979	Up	4.14552e-88	2.84416e-86	-	K05766|1|1e-11|73.9|spu:575378|slingshot	GO:0031224//intrinsic to membrane	GO:0046914//transition metal ion binding	GO:0006497//protein lipidation	gi|426256544|ref|XP_004021900.1|/0/PREDICTED: palmitoyltransferase ZDHHC2 [Ovis aries]
gi|548481112|ref|XM_005685151.1|	3288	482	1151	24.6067	57.264	1.21858	Up	1.31988e-59	6.29486e-58	-	K13882|1|1e-119|432|xtr:448298|coronin-1A;K13887|3|2e-118|427|tad:TRIADDRAFT_36434|coronin-1C	GO:0005856//cytoskeleton	GO:0003779//actin binding	GO:0007010//cytoskeleton organization	gi|440908066|gb|ELR58133.1|/0/Coronin-2B, partial [Bos grunniens mutus]
gi|548516724|ref|XM_005696192.1|	836	31	74	6.22434	14.4798	1.21805	Up	4.07954e-05	0.000231256	-	K09570|1|6e-132|470|mcc:702405|FK506-binding protein 3 [EC:5.2.1.8]	GO:0043231//intracellular membrane-bounded organelle	GO:0016859//cis-trans isomerase activity;GO:0005527//macrolide binding;GO:0004871//signal transducer activity	GO:0018193//peptidyl-amino acid modification	gi|402876049|ref|XP_003901796.1|/4.93939e-131/PREDICTED: peptidyl-prolyl cis-trans isomerase FKBP3 [Papio anubis]
gi|548481108|ref|XM_005685149.1|	1998	26	62	2.18432	5.07615	1.21655	Up	0.000178695	0.000909147	-	K02183|1|1e-29|132|ptr:456153|calmodulin	-	GO:0046872//metal ion binding	-	gi|426232604|ref|XP_004010311.1|/7.74145e-99/PREDICTED: calmodulin-like 4 protein isoform 1 [Ovis aries]
gi|548473448|ref|XM_005682755.1|	2595	26	62	1.6818	3.90834	1.21655	Up	0.000178695	0.000908923	-	K13765|1|7e-18|93.6|mcc:718549|regulator of G-protein signaling 9	GO:0015630//microtubule cytoskeleton;GO:0016020//membrane	GO:0005083//small GTPase regulator activity;GO:0008047//enzyme activator activity;GO:0004871//signal transducer activity;GO:0015631//tubulin binding	GO:0007186//G-protein coupled receptor signaling pathway;GO:0000226//microtubule cytoskeleton organization	gi|300794809|ref|NP_001179660.1|/0/regulator of G-protein signaling 14 [Bos taurus]
gi|548470095|ref|XM_005681493.1|	8449	540	1285	10.7282	24.8792	1.21353	Up	6.45986e-66	3.40313e-64	-	K04601|1|7e-65|251|nve:NEMVE_v1g84228|cadherin EGF LAG seven-pass G-type receptor 2 (flamingo)	-	-	-	gi|351715176|gb|EHB18095.1|/0/Protocadherin-7 [Heterocephalus glaber]
gi|548501431|ref|XM_005691588.1|	8831	29	69	0.551221	1.27814	1.21334	Up	7.87988e-05	0.0004261	-	K11262|1|0.0|4633|bta:515338|acetyl-CoA carboxylase / biotin carboxylase [EC:6.4.1.2 6.3.4.14]	GO:0043231//intracellular membrane-bounded organelle;GO:0044444//cytoplasmic part	GO:0043169//cation binding;GO:0016879//ligase activity, forming carbon-nitrogen bonds;GO:0016421//CoA carboxylase activity;GO:0032559	GO:0009893//positive regulation of metabolic process;GO:0051260//protein homooligomerization;GO:0003333//amino acid transmembrane transport;GO:0019217//regulation of fatty acid metabolic process;GO:0006732//coenzyme metabolic process;GO:0015980//energy derivation by oxidation of organic compounds	gi|426247802|ref|XP_004017665.1|/0/PREDICTED: LOW QUALITY PROTEIN: acetyl-CoA carboxylase 2 [Ovis aries]
gi|548451152|ref|XM_005675307.1|	4649	138	328	4.98261	11.5412	1.21182	Up	5.3785e-18	8.86444e-17	-	K14349|1|0.0|761|bta:534212|neutral cholesterol ester hydrolase 1 [EC:3.1.1.-]	GO:0043231//intracellular membrane-bounded organelle;GO:0031224//intrinsic to membrane	GO:0016788//hydrolase activity, acting on ester bonds;GO:0043168	GO:0006629//lipid metabolic process;GO:0006464//cellular protein modification process	gi|440910831|gb|ELR60585.1|/0/Neutral cholesterol ester hydrolase 1, partial [Bos grunniens mutus]
gi|548496423|ref|XM_005690098.1|	1625	32	76	3.30548	7.65065	1.21072	Up	3.48884e-05	0.000200189	-	K01384|1|0.0|634|cfa:485183|wingless-type MMTV integration site family, member 11	GO:0044424//intracellular part;GO:0016020//membrane;GO:0031012//extracellular matrix	GO:0005102//receptor binding;GO:0005083//small GTPase regulator activity;GO:0019887//protein kinase regulator activity;GO:0043565//sequence-specific DNA binding	GO:0006915//apoptotic process;GO:0001932//regulation of protein phosphorylation;GO:0001501//skeletal system development;GO:0010941//regulation of cell death;GO:0035567//non-canonical Wnt receptor signaling pathway;GO:0016049//cell growth;GO:0032318//regulation of Ras GTPase activity;GO:0001503//ossification;GO:0032906;GO:0016477//cell migration;GO:0060411//cardiac septum morphogenesis;GO:0035270/…	gi|444731550|gb|ELW71903.1|/2.37428e-180/Protein Wnt-11 [Tupaia chinensis]
gi|548510428|ref|XM_005694303.1|	2255	243	577	18.0883	41.8569	1.21041	Up	2.03286e-30	5.32749e-29	-	K03728|1|0.0|966|bta:768225|nuclear receptor subfamily 1 group D member 1	GO:0031981//nuclear lumen;GO:0000785//chromatin	GO:0046914//transition metal ion binding;GO:0003712//transcription cofactor activity;GO:0004879//ligand-activated sequence-specific DNA binding RNA polymerase II transcription factor activity;GO:0001071//nucleic acid binding transcription factor activity;GO:0043565//sequence-specific DNA binding	GO:0032496//response to lipopolysaccharide;GO:0000122//negative regulation of transcription from RNA polymerase II promoter;GO:0032846;GO:0048511//rhythmic process;GO:0009755//hormone-mediated signaling pathway;GO:0034122//negative regulation of toll-like receptor signaling pathway	gi|196259779|ref|NP_001124501.1|/0/nuclear receptor subfamily 1 group D member 1 [Ovis aries]
gi|548534784|ref|XM_005701800.1|	1995	123	292	10.349	23.943	1.21011	Up	3.75286e-16	5.63639e-15	-	K00249|1|2e-165|583|bta:505968|acyl-CoA dehydrogenase [EC:1.3.99.3]	GO:0044429//mitochondrial part	GO:0005515//protein binding;GO:0050662//coenzyme binding;GO:0003995//acyl-CoA dehydrogenase activity	GO:0006094//gluconeogenesis;GO:0035051//cardiocyte differentiation;GO:0006635//fatty acid beta-oxidation;GO:0009437//carnitine metabolic process;GO:0005977//glycogen metabolic process;GO:0006578//amino-acid betaine biosynthetic process;GO:0006950//response to stress	gi|115497690|ref|NP_001068703.1|/1.38225e-164/medium-chain specific acyl-CoA dehydrogenase, mitochondrial precursor [Bos taurus]
gi|548523748|ref|XM_005698533.1|	1613	113	268	11.7593	27.1793	1.20871	Up	6.38584e-15	8.88639e-14	-	K03386|1|1e-128|461|bta:281998|peroxiredoxin (alkyl hydroperoxide reductase subunit C) [EC:1.11.1.15]	GO:0043231//intracellular membrane-bounded organelle	GO:0016705//oxidoreductase activity, acting on paired donors, with incorporation or reduction of molecular oxygen;GO:0005515//protein binding;GO:0016209//antioxidant activity;GO:0016757//transferase activity, transferring glycosyl groups	GO:0055086//nucleobase-containing small molecule metabolic process;GO:0030097//hemopoiesis;GO:0001890//placenta development;GO:0019725//cellular homeostasis;GO:0002237//response to molecule of bacterial origin;GO:0006950//response to stress	gi|426253176|ref|XP_004020276.1|/2.4667e-129/PREDICTED: thioredoxin-dependent peroxide reductase, mitochondrial isoform 1 [Ovis aries]
gi|548524301|ref|XM_005698797.1|	1859	652	1546	58.8716	136.041	1.20839	Up	2.02318e-78	1.26226e-76	-	-	GO:0016020//membrane	-	-	gi|426256346|ref|XP_004021801.1|/1.3436e-119/PREDICTED: store-operated calcium entry-associated regulatory factor [Ovis aries]
gi|548511284|ref|XM_005694451.1|	1042	111	263	17.881	41.2882	1.2073	Up	1.20361e-14	1.65154e-13	-	K12419|1|2e-138|492|bta:523867|fatty acid desaturase 6 [EC:1.14.19.-]	GO:0031224//intrinsic to membrane	GO:0003824//catalytic activity	GO:0006631//fatty acid metabolic process	gi|426239293|ref|XP_004013560.1|/3.19781e-139/PREDICTED: fatty acid desaturase 6 [Ovis aries]
gi|548534544|ref|XM_005701685.1|	1388	475	1124	57.4436	132.469	1.20544	Up	2.72576e-57	1.24811e-55	-	K06752|1|2e-96|353|bta:790858|major histocompatibility complex, class II	GO:0044425//membrane part	-	GO:0002376//immune system process	gi|40950154|gb|AAR97717.1|/9.82544e-100/major histocompatibility class II DQB1 [Capra hircus]
gi|548504313|ref|XM_005692454.1|	2324	47	111	3.39468	7.81313	1.20262	Up	6.19174e-07	4.53746e-06	-	K12366|1|0.0|689|oaa:100075220|engulfment and cell motility protein 1	-	-	-	gi|470657589|ref|XP_004330892.1|/0/PREDICTED: LOW QUALITY PROTEIN: engulfment and cell motility protein 3 [Tursiops truncatus]
gi|548458850|ref|XM_005678002.1|	2346	89	210	6.36795	14.643	1.20131	Up	6.67674e-12	7.78551e-11	-	K05453|1|0.0|926|bta:281094|macrophage colony-stimulating factor 1	GO:0031224//intrinsic to membrane;GO:0043234//protein complex;GO:0044421//extracellular region part;GO:0044444//cytoplasmic part	GO:0005126//cytokine receptor binding;GO:0042802//identical protein binding	GO:0033674//positive regulation of kinase activity;GO:0031325//positive regulation of cellular metabolic process;GO:0002274;GO:0010742//macrophage derived foam cell differentiation;GO:0001952//regulation of cell-matrix adhesion;GO:0010467//gene expression;GO:0046578//regulation of Ras protein signal transduction;GO:0060560//developmental growth involved in morphogenesis;GO:0002763//positive regul…	gi|296489320|tpg|DAA31433.1|/0/TPA: colony stimulating factor 1 (macrophage) [Bos taurus]
gi|548455619|ref|XM_005676904.1|	2593	64	151	4.143	9.52605	1.2012	Up	6.05006e-09	5.49669e-08	-	-	-	-	-	gi|426222818|ref|XP_004005579.1|/2.48331e-140/PREDICTED: UBX domain-containing protein 10 [Ovis aries]
gi|548510068|ref|XM_005694153.1|	2402	591	1390	41.3002	94.663	1.19665	Up	1.23228e-69	7.04926e-68	-	K00528|1|0.0|834|mcc:699336|ferredoxin--NADP+ reductase [EC:1.18.1.2]	GO:0019866//organelle inner membrane;GO:0044429//mitochondrial part	GO:0008937//ferredoxin-NAD(P) reductase activity;GO:0050662//coenzyme binding;GO:0000166//nucleotide binding	GO:0051234//establishment of localization;GO:0016125//sterol metabolic process;GO:0006091//generation of precursor metabolites and energy	gi|109939777|gb|AAI18191.1|/0/FDXR protein [Bos taurus]
gi|548530324|ref|XM_005700540.1|	2509	37	87	2.47536	5.67227	1.19629	Up	1.1336e-05	6.98181e-05	-	K08515|1|2e-95|295|cfa:612663|vesicle-associated membrane protein 7	GO:0031224//intrinsic to membrane;GO:0005764//lysosome;GO:0043234//protein complex;GO:0030133//transport vesicle;GO:0005770//late endosome;GO:0030666//endocytic vesicle membrane	GO:0000149//SNARE binding	GO:0007041//lysosomal transport;GO:0006906//vesicle fusion;GO:0006909//phagocytosis;GO:0002283//neutrophil activation involved in immune response;GO:0034196//acylglycerol transport;GO:0006887//exocytosis;GO:0002278;GO:0048193//Golgi vesicle transport	gi|332260642|ref|XP_003279393.1|/1.08577e-105/PREDICTED: vesicle-associated membrane protein 7 isoform 2 [Nomascus leucogenys]
gi|548509871|ref|XM_005694064.1|	1403	37	87	4.42672	10.1438	1.19629	Up	1.1336e-05	6.97973e-05	-	K07942|1|5e-16|86.3|dvi:Dvir_GJ13575|ADP-ribosylation factor-like 1	-	GO:0032561//guanyl ribonucleotide binding	-	gi|296476192|tpg|DAA18307.1|/2.54281e-95/TPA: ADP-ribosylation factor-like 16-like [Bos taurus]
[truncated: 845 more rows]
