# Supplementary material for: Comparative analysis of differentially expressed genes between the ovaries from pregnant and nonpregnant goats using RNA-Seq
Source: J Biol Res (Thessalon). 2019 May 6;26:3. doi: 10.1186/s40709-019-0095-9 (PMC6503366; doi:10.1186/s40709-019-0095-9)
Supplement: Supplementary file 6 — Additional file 6. Gene Ontology (GO) classifications of two libraries. [file 40709_2019_95_MOESM6_ESM.xls]

## Sheet: Sheet1
Ontology	Class	Numbers_of_Non-pregnant-Ovary-VS-Pregnant-Ovary	Genes_of_Non-pregnant-Ovary-VS-Pregnant-Ovary
biological_process	biological adhesion	54	gi|548455007|ref|XM_005676615.1|;gi|548499904|ref|XM_005691187.1|;gi|548463416|ref|XM_005679220.1|;gi|548495237|ref|XM_005689689.1|;gi|548530950|ref|XM_005700712.1|;gi|548462333|ref|XM_005679027.1|;gi|548516295|ref|XM_005696108.1|;gi|548524336|ref|XM_005698814.1|;gi|548451054|ref|XM_005675259.1|;gi|548498151|ref|XM_005690622.1|;gi|548503723|ref|XM_005692180.1|;gi|548526661|ref|XM_005699434.1|;gi|…
biological_process	biological regulation	589	gi|548495111|ref|XM_005689627.1|;gi|548495109|ref|XM_005689626.1|;gi|548456188|ref|XM_005677161.1|;gi|548452410|ref|XM_005675677.1|;gi|548451042|ref|XM_005675253.1|;gi|548455726|ref|XM_005676938.1|;gi|548464227|ref|XM_005679608.1|;gi|548468923|ref|XM_005681252.1|;gi|548484928|ref|XM_005686308.1|;gi|548503259|ref|XM_005692078.1|;gi|548524336|ref|XM_005698814.1|;gi|548480265|ref|XM_005684827.1|;gi|…
biological_process	cell killing	5	gi|548483380|ref|XM_005685749.1|;gi|548475162|ref|XM_005683289.1|;gi|548472907|ref|XM_005709452.1|;gi|548518046|ref|XM_005696629.1|;gi|548457475|ref|XM_005677514.1|
biological_process	cellular component organization or biogenesis	297	gi|548495147|ref|XM_005689644.1|;gi|548510305|ref|XM_005694265.1|;gi|548499508|ref|XM_005690995.1|;gi|548481201|ref|XM_005685181.1|;gi|548526661|ref|XM_005699434.1|;gi|548518726|ref|XM_005696948.1|;gi|548483818|ref|XM_005685947.1|;gi|548455726|ref|XM_005676938.1|;gi|548473040|ref|XM_005682560.1|;gi|548500629|ref|XM_005691343.1|;gi|548500634|ref|XM_005691344.1|;gi|548488377|ref|XM_005687529.1|;gi|…
biological_process	cellular process	987	gi|548495111|ref|XM_005689627.1|;gi|548495109|ref|XM_005689626.1|;gi|548456188|ref|XM_005677161.1|;gi|548449856|ref|XM_005675026.1|;gi|548500595|ref|XM_005691337.1|;gi|548455726|ref|XM_005676938.1|;gi|548486381|ref|XM_005686846.1|;gi|548460181|ref|XM_005678343.1|;gi|548509444|ref|XM_005693944.1|;gi|548455463|ref|XM_005676827.1|;gi|548530484|ref|XM_005700618.1|;gi|548503259|ref|XM_005692078.1|;gi|…
biological_process	developmental process	346	gi|548455726|ref|XM_005676938.1|;gi|548511873|ref|XM_005694730.1|;gi|548530950|ref|XM_005700712.1|;gi|548511847|ref|XM_005694717.1|;gi|548477794|ref|XM_005684063.1|;gi|548463672|ref|XM_005679345.1|;gi|548518966|ref|XM_005697064.1|;gi|548496653|ref|XM_005690210.1|;gi|548532018|ref|XM_005701114.1|;gi|548468990|ref|XM_005681263.1|;gi|548476136|ref|XM_005683518.1|;gi|548510305|ref|XM_005694265.1|;gi|…
biological_process	establishment of localization	280	gi|548486381|ref|XM_005686846.1|;gi|548460181|ref|XM_005678343.1|;gi|548530273|ref|XM_005700515.1|;gi|548485987|ref|XM_005686655.1|;gi|548483380|ref|XM_005685749.1|;gi|548480265|ref|XM_005684827.1|;gi|548511286|ref|XM_005694452.1|;gi|548515647|ref|XM_005695986.1|;gi|548523022|ref|XM_005698393.1|;gi|548470502|ref|XM_005681691.1|;gi|548482015|ref|XM_005685340.1|;gi|548483863|ref|XM_005685969.1|;gi|…
biological_process	growth	53	gi|548503259|ref|XM_005692078.1|;gi|548462664|ref|XM_005679083.1|;gi|548475162|ref|XM_005683289.1|;gi|548516253|ref|XM_005696100.1|;gi|548498067|ref|XM_005690581.1|;gi|548462596|ref|XM_005679076.1|;gi|548479449|ref|XM_005684517.1|;gi|548458850|ref|XM_005678002.1|;gi|548468923|ref|XM_005681252.1|;gi|548499508|ref|XM_005690995.1|;gi|548467212|ref|XM_005680711.1|;gi|548469920|ref|XM_005681410.1|;gi|…
biological_process	immune system process	152	gi|548455726|ref|XM_005676938.1|;gi|548503259|ref|XM_005692078.1|;gi|548450443|ref|XM_005675141.1|;gi|548483380|ref|XM_005685749.1|;gi|548511221|ref|XM_005694429.1|;gi|548479104|ref|XM_005684354.1|;gi|548474905|ref|XM_005683170.1|;gi|548491784|ref|XM_005688648.1|;gi|548503754|ref|XR_310693.1|;gi|548514872|ref|XM_005695611.1|;gi|548456192|ref|XM_005677163.1|;gi|548449718|ref|XM_005674957.1|;gi|548…
biological_process	localization	348	gi|548486381|ref|XM_005686846.1|;gi|548460181|ref|XM_005678343.1|;gi|548496435|ref|XM_005690104.1|;gi|548519946|ref|XM_005697523.1|;gi|548462257|ref|XM_005679013.1|;gi|548530273|ref|XM_005700515.1|;gi|548485987|ref|XM_005686655.1|;gi|548483380|ref|XM_005685749.1|;gi|548480265|ref|XM_005684827.1|;gi|548511286|ref|XM_005694452.1|;gi|548515647|ref|XM_005695986.1|;gi|548523022|ref|XM_005698393.1|;gi|…
biological_process	locomotion	97	gi|548524046|ref|XM_005698674.1|;gi|548500629|ref|XM_005691343.1|;gi|548470375|ref|XM_005681629.1|;gi|548457259|ref|XM_005677409.1|;gi|548499508|ref|XM_005690995.1|;gi|548511551|ref|XM_005694573.1|;gi|548505144|ref|XM_005692663.1|;gi|548524070|ref|XM_005698685.1|;gi|548517737|ref|XM_005696509.1|;gi|548474905|ref|XM_005683170.1|;gi|548464156|ref|XM_005679577.1|;gi|548450925|ref|XM_005675228.1|;gi|…
biological_process	metabolic process	686	gi|548495111|ref|XM_005689627.1|;gi|548495109|ref|XM_005689626.1|;gi|548456188|ref|XM_005677161.1|;gi|548466106|ref|XM_005680319.1|;gi|548467118|ref|XM_005680667.1|;gi|548483889|ref|XM_005685982.1|;gi|548451475|ref|XM_005675461.1|;gi|548502481|ref|XM_005691818.1|;gi|548471672|ref|XM_005682153.1|;gi|548450337|ref|XM_005675124.1|;gi|548497801|ref|XM_005690451.1|;gi|548491042|ref|XM_005688442.1|;gi|…
biological_process	multi-organism process	88	gi|548449856|ref|XM_005675026.1|;gi|548500595|ref|XM_005691337.1|;gi|548484928|ref|XM_005686308.1|;gi|548455007|ref|XM_005676615.1|;gi|548503259|ref|XM_005692078.1|;gi|548462664|ref|XM_005679083.1|;gi|548475162|ref|XM_005683289.1|;gi|548521401|ref|XM_005697947.1|;gi|548451349|ref|XM_005675400.1|;gi|548491938|ref|XM_005688723.1|;gi|548500629|ref|XM_005691343.1|;gi|548500634|ref|XM_005691344.1|;gi|…
biological_process	multicellular organismal process	439	gi|548452410|ref|XM_005675677.1|;gi|548451042|ref|XM_005675253.1|;gi|548455726|ref|XM_005676938.1|;gi|548464227|ref|XM_005679608.1|;gi|548468923|ref|XM_005681252.1|;gi|548484928|ref|XM_005686308.1|;gi|548529342|ref|XM_005700239.1|;gi|548483932|ref|XM_005686001.1|;gi|548483863|ref|XM_005685969.1|;gi|548511873|ref|XM_005694730.1|;gi|548530950|ref|XM_005700712.1|;gi|548511847|ref|XM_005694717.1|;gi|…
biological_process	negative regulation of biological process	144	gi|548480265|ref|XM_005684827.1|;gi|548524046|ref|XM_005698674.1|;gi|548473385|ref|XM_005682726.1|;gi|548450443|ref|XM_005675141.1|;gi|548495111|ref|XM_005689627.1|;gi|548495109|ref|XM_005689626.1|;gi|548469011|ref|XM_005681266.1|;gi|548509373|ref|XM_005693926.1|;gi|548531320|ref|XM_005700780.1|;gi|548492629|ref|XM_005688946.1|;gi|548457421|ref|XM_005677487.1|;gi|548496423|ref|XM_005690098.1|;gi|…
biological_process	positive regulation of biological process	155	gi|548455726|ref|XM_005676938.1|;gi|548503259|ref|XM_005692078.1|;gi|548483863|ref|XM_005685969.1|;gi|548522063|ref|XM_005698057.1|;gi|548510428|ref|XM_005694303.1|;gi|548463672|ref|XM_005679345.1|;gi|548508522|ref|XM_005693639.1|;gi|548451349|ref|XM_005675400.1|;gi|548459645|ref|XM_005678156.1|;gi|548480768|ref|XM_005684984.1|;gi|548514256|ref|XM_005695470.1|;gi|548491784|ref|XM_005688648.1|;gi|…
biological_process	regulation of biological process	515	gi|548495111|ref|XM_005689627.1|;gi|548495109|ref|XM_005689626.1|;gi|548456188|ref|XM_005677161.1|;gi|548452410|ref|XM_005675677.1|;gi|548451042|ref|XM_005675253.1|;gi|548455726|ref|XM_005676938.1|;gi|548464227|ref|XM_005679608.1|;gi|548468923|ref|XM_005681252.1|;gi|548484928|ref|XM_005686308.1|;gi|548503259|ref|XM_005692078.1|;gi|548480265|ref|XM_005684827.1|;gi|548511873|ref|XM_005694730.1|;gi|…
biological_process	reproduction	98	gi|548449856|ref|XM_005675026.1|;gi|548500595|ref|XM_005691337.1|;gi|548529342|ref|XM_005700239.1|;gi|548483932|ref|XM_005686001.1|;gi|548483863|ref|XM_005685969.1|;gi|548484928|ref|XM_005686308.1|;gi|548455007|ref|XM_005676615.1|;gi|548521401|ref|XM_005697947.1|;gi|548513238|ref|XR_310906.1|;gi|548476744|ref|XM_005683759.1|;gi|548483859|ref|XM_005685967.1|;gi|548494087|ref|XM_005689375.1|;gi|548…
biological_process	reproductive process	94	gi|548449856|ref|XM_005675026.1|;gi|548500595|ref|XM_005691337.1|;gi|548529342|ref|XM_005700239.1|;gi|548483932|ref|XM_005686001.1|;gi|548483863|ref|XM_005685969.1|;gi|548484928|ref|XM_005686308.1|;gi|548455007|ref|XM_005676615.1|;gi|548521401|ref|XM_005697947.1|;gi|548513238|ref|XR_310906.1|;gi|548476744|ref|XM_005683759.1|;gi|548483859|ref|XM_005685967.1|;gi|548494087|ref|XM_005689375.1|;gi|548…
biological_process	response to stimulus	505	gi|548450426|ref|XM_005675139.1|;gi|548503259|ref|XM_005692078.1|;gi|548470331|ref|XM_005681608.1|;gi|548480088|ref|XM_005684784.1|;gi|548499719|ref|XM_005691096.1|;gi|548508943|ref|XM_005693780.1|;gi|548466836|ref|XM_005680530.1|;gi|548529233|ref|XM_005700186.1|;gi|548455899|ref|XM_005677020.1|;gi|548466192|ref|XM_005680343.1|;gi|548524046|ref|XM_005698674.1|;gi|548511873|ref|XM_005694730.1|;gi|…
biological_process	rhythmic process	17	gi|548513238|ref|XR_310906.1|;gi|548476744|ref|XM_005683759.1|;gi|548483859|ref|XM_005685967.1|;gi|548494087|ref|XM_005689375.1|;gi|548534711|ref|XM_005701766.1|;gi|548469920|ref|XM_005681410.1|;gi|548522063|ref|XM_005698057.1|;gi|548451917|ref|XM_005675597.1|;gi|548461933|ref|XM_005678877.1|;gi|548522456|ref|XM_005698240.1|;gi|548493493|ref|XM_005689093.1|;gi|548467349|ref|XM_005680776.1|;gi|548…
biological_process	signaling	392	gi|548503259|ref|XM_005692078.1|;gi|548511873|ref|XM_005694730.1|;gi|548500285|ref|XM_005691276.1|;gi|548517791|ref|XM_005696518.1|;gi|548455899|ref|XM_005677020.1|;gi|548499961|ref|XM_005691213.1|;gi|548518369|ref|XM_005696786.1|;gi|548514984|ref|XM_005695665.1|;gi|548460460|ref|XM_005709702.1|;gi|548472841|ref|XM_005682468.1|;gi|548463758|ref|XM_005679387.1|;gi|548530322|ref|XM_005700539.1|;gi|…
biological_process	single-organism process	877	gi|548452410|ref|XM_005675677.1|;gi|548451042|ref|XM_005675253.1|;gi|548455726|ref|XM_005676938.1|;gi|548486381|ref|XM_005686846.1|;gi|548460181|ref|XM_005678343.1|;gi|548509444|ref|XM_005693944.1|;gi|548455463|ref|XM_005676827.1|;gi|548530484|ref|XM_005700618.1|;gi|548464227|ref|XM_005679608.1|;gi|548468923|ref|XM_005681252.1|;gi|548484928|ref|XM_005686308.1|;gi|548511873|ref|XM_005694730.1|;gi|…
cellular_component	cell	963	gi|548509215|ref|XM_005693887.1|;gi|548489035|ref|XM_005687825.1|;gi|548501933|ref|XM_005691668.1|;gi|548509207|ref|XM_005693885.1|;gi|548477648|ref|XM_005683992.1|;gi|548531331|ref|XM_005700785.1|;gi|548448838|ref|XM_005674663.1|;gi|548457103|ref|XM_005677334.1|;gi|548495380|ref|XM_005709644.1|;gi|548519885|ref|XM_005697495.1|;gi|548512693|ref|XM_005694882.1|;gi|548520102|ref|XM_005697585.1|;gi|…
cellular_component	cell junction	35	gi|548510159|ref|XM_005694196.1|;gi|548449289|ref|XM_005674750.1|;gi|548477794|ref|XM_005684063.1|;gi|548496582|ref|XM_005690176.1|;gi|548526961|ref|XM_005699581.1|;gi|548499111|ref|XM_005690806.1|;gi|548526800|ref|XM_005699502.1|;gi|548460038|ref|XM_005678273.1|;gi|548492383|ref|XM_005688906.1|;gi|548503723|ref|XM_005692180.1|;gi|548463603|ref|XM_005679312.1|;gi|548475488|ref|XM_005683340.1|;gi|…
cellular_component	cell part	963	gi|548509215|ref|XM_005693887.1|;gi|548489035|ref|XM_005687825.1|;gi|548501933|ref|XM_005691668.1|;gi|548509207|ref|XM_005693885.1|;gi|548477648|ref|XM_005683992.1|;gi|548531331|ref|XM_005700785.1|;gi|548448838|ref|XM_005674663.1|;gi|548457103|ref|XM_005677334.1|;gi|548495380|ref|XM_005709644.1|;gi|548519885|ref|XM_005697495.1|;gi|548512693|ref|XM_005694882.1|;gi|548520102|ref|XM_005697585.1|;gi|…
cellular_component	extracellular matrix	42	gi|548473385|ref|XM_005682726.1|;gi|548522091|ref|XM_005698067.1|;gi|548494073|ref|XM_005689368.1|;gi|548463157|ref|XM_005679153.1|;gi|548513054|ref|XM_005695043.1|;gi|548475306|ref|XM_005683316.1|;gi|548481014|ref|XR_310300.1|;gi|548457888|ref|XM_005677667.1|;gi|548484192|ref|XM_005686126.1|;gi|548463404|ref|XM_005679214.1|;gi|548472881|ref|XM_005682485.1|;gi|548475873|ref|XM_005683399.1|;gi|548…
cellular_component	extracellular matrix part	7	gi|548473385|ref|XM_005682726.1|;gi|548522091|ref|XM_005698067.1|;gi|548479276|ref|XM_005684433.1|;gi|548477576|ref|XM_005683956.1|;gi|548517896|ref|XM_005696557.1|;gi|548510305|ref|XM_005694265.1|;gi|548508721|ref|XM_005693673.1|
cellular_component	extracellular region	120	gi|548495111|ref|XM_005689627.1|;gi|548476777|ref|XM_005683765.1|;gi|548495109|ref|XM_005689626.1|;gi|548456188|ref|XM_005677161.1|;gi|548473385|ref|XM_005682726.1|;gi|548499840|ref|XM_005691156.1|;gi|548499838|ref|XM_005691155.1|;gi|548524237|ref|XM_005698766.1|;gi|548462774|ref|XM_005679098.1|;gi|548455585|ref|XM_005676887.1|;gi|548455577|ref|XM_005676883.1|;gi|548450426|ref|XM_005675139.1|;gi|…
cellular_component	extracellular region part	106	gi|548495111|ref|XM_005689627.1|;gi|548476777|ref|XM_005683765.1|;gi|548495109|ref|XM_005689626.1|;gi|548456188|ref|XM_005677161.1|;gi|548473385|ref|XM_005682726.1|;gi|548499840|ref|XM_005691156.1|;gi|548499838|ref|XM_005691155.1|;gi|548524237|ref|XM_005698766.1|;gi|548462774|ref|XM_005679098.1|;gi|548455585|ref|XM_005676887.1|;gi|548455577|ref|XM_005676883.1|;gi|548450426|ref|XM_005675139.1|;gi|…
cellular_component	macromolecular complex	199	gi|548509215|ref|XM_005693887.1|;gi|548489035|ref|XM_005687825.1|;gi|548501933|ref|XM_005691668.1|;gi|548509207|ref|XM_005693885.1|;gi|548477648|ref|XM_005683992.1|;gi|548531331|ref|XM_005700785.1|;gi|548448838|ref|XM_005674663.1|;gi|548457103|ref|XM_005677334.1|;gi|548495380|ref|XM_005709644.1|;gi|548519885|ref|XM_005697495.1|;gi|548512693|ref|XM_005694882.1|;gi|548520102|ref|XM_005697585.1|;gi|…
cellular_component	membrane	568	gi|548450743|ref|XM_005675197.1|;gi|548511845|ref|XM_005694716.1|;gi|548454852|ref|XM_005676539.1|;gi|548462664|ref|XM_005679083.1|;gi|548463460|ref|XM_005679242.1|;gi|548468436|ref|XM_005681020.1|;gi|548498151|ref|XM_005690622.1|;gi|548529765|ref|XM_005700339.1|;gi|548470502|ref|XM_005681691.1|;gi|548508778|ref|XM_005693700.1|;gi|548517171|ref|XM_005696363.1|;gi|548528500|ref|XM_005700052.1|;gi|…
cellular_component	membrane part	446	gi|548450743|ref|XM_005675197.1|;gi|548511845|ref|XM_005694716.1|;gi|548508778|ref|XM_005693700.1|;gi|548517171|ref|XM_005696363.1|;gi|548528500|ref|XM_005700052.1|;gi|548456192|ref|XM_005677163.1|;gi|548516253|ref|XM_005696100.1|;gi|548511173|ref|XM_005694421.1|;gi|548512816|ref|XM_005694935.1|;gi|548476367|ref|XM_005683629.1|;gi|548524885|ref|XM_005698947.1|;gi|548468793|ref|XM_005681194.1|;gi|…
cellular_component	membrane-enclosed lumen	145	gi|548520567|ref|XM_005697699.1|;gi|548482355|ref|XM_005709403.1|;gi|548512933|ref|XM_005694992.1|;gi|548455513|ref|XM_005676851.1|;gi|548504600|ref|XM_005692547.1|;gi|548455519|ref|XM_005676854.1|;gi|548508943|ref|XM_005693780.1|;gi|548484780|ref|XM_005686239.1|;gi|548507982|ref|XM_005693548.1|;gi|548487134|ref|XM_005709505.1|;gi|548510516|ref|XM_005694316.1|;gi|548491816|ref|XM_005688663.1|;gi|…
cellular_component	organelle	713	gi|548509215|ref|XM_005693887.1|;gi|548503259|ref|XM_005692078.1|;gi|548512693|ref|XM_005694882.1|;gi|548520102|ref|XM_005697585.1|;gi|548511302|ref|XM_005694460.1|;gi|548510227|ref|XM_005694229.1|;gi|548502485|ref|XM_005691820.1|;gi|548462257|ref|XM_005679013.1|;gi|548511845|ref|XM_005694716.1|;gi|548470608|ref|XM_005681743.1|;gi|548533944|ref|XM_005701527.1|;gi|548514570|ref|XM_005695548.1|;gi|…
cellular_component	organelle part	397	gi|548509215|ref|XM_005693887.1|;gi|548512693|ref|XM_005694882.1|;gi|548520102|ref|XM_005697585.1|;gi|548511302|ref|XM_005694460.1|;gi|548510227|ref|XM_005694229.1|;gi|548502485|ref|XM_005691820.1|;gi|548462257|ref|XM_005679013.1|;gi|548511845|ref|XM_005694716.1|;gi|548454852|ref|XM_005676539.1|;gi|548462664|ref|XM_005679083.1|;gi|548463460|ref|XM_005679242.1|;gi|548468436|ref|XM_005681020.1|;gi|…
cellular_component	synapse	12	gi|548515191|ref|XM_005695764.1|;gi|548527778|ref|XM_005699815.1|;gi|548467146|ref|XM_005680681.1|;gi|548487138|ref|XM_005687072.1|;gi|548463752|ref|XM_005679384.1|;gi|548464518|ref|XM_005679747.1|;gi|548518744|ref|XM_005696956.1|;gi|548522091|ref|XM_005698067.1|;gi|548524336|ref|XM_005698814.1|;gi|548455007|ref|XM_005676615.1|;gi|548483863|ref|XM_005685969.1|;gi|548518701|ref|XR_311038.1|
cellular_component	synapse part	7	gi|548515191|ref|XM_005695764.1|;gi|548527778|ref|XM_005699815.1|;gi|548467146|ref|XM_005680681.1|;gi|548487138|ref|XM_005687072.1|;gi|548463752|ref|XM_005679384.1|;gi|548464518|ref|XM_005679747.1|;gi|548518701|ref|XR_311038.1|
molecular_function	antioxidant activity	8	gi|548483889|ref|XM_005685982.1|;gi|548474933|ref|XM_005683183.1|;gi|548460304|ref|XM_005678403.1|;gi|548483652|ref|XM_005685869.1|;gi|548499496|ref|XM_005690989.1|;gi|548523748|ref|XM_005698533.1|;gi|548480768|ref|XM_005684984.1|;gi|548479251|ref|XM_005684421.1|
molecular_function	binding	973	gi|548468969|ref|XM_005681260.1|;gi|548515418|ref|XR_310963.1|;gi|548514010|ref|XM_005695358.1|;gi|548511873|ref|XM_005694730.1|;gi|548466858|ref|XM_005680541.1|;gi|548475873|ref|XM_005683399.1|;gi|548520724|ref|XM_005697735.1|;gi|548495237|ref|XM_005689689.1|;gi|548451054|ref|XM_005675259.1|;gi|548517737|ref|XM_005696509.1|;gi|548475162|ref|XM_005683289.1|;gi|548498151|ref|XM_005690622.1|;gi|548…
molecular_function	catalytic activity	482	gi|548480570|ref|XM_005684891.1|;gi|548517755|ref|XM_005696512.1|;gi|548484934|ref|XM_005686310.1|;gi|548476701|ref|XM_005683753.1|;gi|548501255|ref|XM_005691559.1|;gi|548473312|ref|XM_005682692.1|;gi|548523854|ref|XM_005698585.1|;gi|548490158|ref|XM_005688220.1|;gi|548471327|ref|XM_005681988.1|;gi|548510121|ref|XM_005694179.1|;gi|548485981|ref|XM_005686652.1|;gi|548476726|ref|XM_005683756.1|;gi|…
molecular_function	channel regulator activity	5	gi|548506291|ref|XM_005692974.1|;gi|548504405|ref|XM_005692498.1|;gi|548513238|ref|XR_310906.1|;gi|548511434|ref|XM_005694520.1|;gi|548451367|ref|XM_005675409.1|
molecular_function	enzyme regulator activity	100	gi|548462774|ref|XM_005679098.1|;gi|548467929|ref|XM_005680884.1|;gi|548468821|ref|XM_005681207.1|;gi|548495111|ref|XM_005689627.1|;gi|548495109|ref|XM_005689626.1|;gi|548488355|ref|XM_005687521.1|;gi|548497819|ref|XM_005690460.1|;gi|548473448|ref|XM_005682755.1|;gi|548480645|ref|XM_005684926.1|;gi|548456188|ref|XM_005677161.1|;gi|548482264|ref|XM_005685462.1|;gi|548458784|ref|XM_005677969.1|;gi|…
molecular_function	molecular transducer activity	162	gi|548488731|ref|XM_005687682.1|;gi|548467122|ref|XM_005680669.1|;gi|548472841|ref|XM_005682468.1|;gi|548512439|ref|XM_005694836.1|;gi|548494783|ref|XM_005689501.1|;gi|548522456|ref|XM_005698240.1|;gi|548482723|ref|XM_005685653.1|;gi|548463157|ref|XM_005679153.1|;gi|548483769|ref|XM_005685923.1|;gi|548511913|ref|XM_005694750.1|;gi|548485764|ref|XM_005686594.1|;gi|548473254|ref|XM_005682667.1|;gi|…
molecular_function	nucleic acid binding transcription factor activity	42	gi|548483013|ref|XM_005685695.1|;gi|548510428|ref|XM_005694303.1|;gi|548483859|ref|XM_005685967.1|;gi|548494087|ref|XM_005689375.1|;gi|548511221|ref|XM_005694429.1|;gi|548485764|ref|XM_005686594.1|;gi|548499508|ref|XM_005690995.1|;gi|548466039|ref|XM_005680286.1|;gi|548451917|ref|XM_005675597.1|;gi|548488580|ref|XM_005687610.1|;gi|548517436|ref|XM_005696461.1|;gi|548487544|ref|XM_005687266.1|;gi|…
molecular_function	protein binding transcription factor activity	16	gi|548524336|ref|XM_005698814.1|;gi|548512735|ref|XM_005694903.1|;gi|548498329|ref|XM_005690698.1|;gi|548475879|ref|XM_005683402.1|;gi|548485764|ref|XM_005686594.1|;gi|548499508|ref|XM_005690995.1|;gi|548455759|ref|XM_005676953.1|;gi|548456080|ref|XM_005677108.1|;gi|548501153|ref|XM_005709528.1|;gi|548510428|ref|XM_005694303.1|;gi|548481323|ref|XM_005685203.1|;gi|548491816|ref|XM_005688663.1|;gi|…
molecular_function	receptor activity	95	gi|548488731|ref|XM_005687682.1|;gi|548463726|ref|XM_005679371.1|;gi|548528718|ref|XM_005700081.1|;gi|548511359|ref|XM_005694485.1|;gi|548491900|ref|XM_005688705.1|;gi|548489952|ref|XM_005688118.1|;gi|548479104|ref|XM_005684354.1|;gi|548495237|ref|XM_005689689.1|;gi|548468701|ref|XM_005681150.1|;gi|548495147|ref|XM_005689644.1|;gi|548467122|ref|XM_005680669.1|;gi|548472841|ref|XM_005682468.1|;gi|…
molecular_function	structural molecule activity	36	gi|548467331|ref|XM_005680767.1|;gi|548496614|ref|XM_005690192.1|;gi|548494907|ref|XM_005689529.1|;gi|548514570|ref|XM_005695548.1|;gi|548489035|ref|XM_005687825.1|;gi|548501933|ref|XM_005691668.1|;gi|548523163|ref|XM_005698421.1|;gi|548524174|ref|XM_005698735.1|;gi|548492383|ref|XM_005688906.1|;gi|548509036|ref|XM_005693822.1|;gi|548494307|ref|XM_005689436.1|;gi|548535541|ref|XM_005701943.1|;gi|…
molecular_function	transporter activity	90	gi|548504405|ref|XM_005692498.1|;gi|548515010|ref|XM_005695678.1|;gi|548519066|ref|XM_005697113.1|;gi|548535938|ref|XM_005702132.1|;gi|548535646|ref|XR_311349.1|;gi|548526189|ref|XM_005699283.1|;gi|548463642|ref|XM_005679330.1|;gi|548524371|ref|XM_005698829.1|;gi|548495111|ref|XM_005689627.1|;gi|548495109|ref|XM_005689626.1|;gi|548485483|ref|XM_005686548.1|;gi|548483145|ref|XM_005685715.1|;gi|548…
