# Supplementary material for: Comparative analysis of differentially expressed genes between the ovaries from pregnant and nonpregnant goats using RNA-Seq
Source: J Biol Res (Thessalon). 2019 May 6;26:3. doi: 10.1186/s40709-019-0095-9 (PMC6503366; doi:10.1186/s40709-019-0095-9)
Supplement: Supplementary file 7 — Additional file 7. KEGG pathway analysis of two libraries. [file 40709_2019_95_MOESM7_ESM.xls]

## Sheet: Sheet1
#	Pathway	DEGs with pathway annotation (1413)	All genes with pathway annotation (22885)	Pvalue	Qvalue	Pathway ID
1	Complement and coagulation cascades	51 (3.61%)	235 (1.03%)	2.04748e-15	4.9549e-13	ko04610
2	Staphylococcus aureus infection	33 (2.34%)	181 (0.79%)	1.88265e-08	2.27801e-06	ko05150
3	Hematopoietic cell lineage	30 (2.12%)	212 (0.93%)	1.86691e-05	0.0012105	ko04640
4	Bile secretion	28 (1.98%)	192 (0.84%)	2.00082e-05	0.0012105	ko04976
5	Cytokine-cytokine receptor interaction	46 (3.26%)	395 (1.73%)	2.69818e-05	0.00130592	ko04060
6	DNA replication	12 (0.85%)	51 (0.22%)	4.89491e-05	0.00197428	ko03030
7	Systemic lupus erythematosus	31 (2.19%)	241 (1.05%)	8.77092e-05	0.00303223	ko05322
8	Axon guidance	44 (3.11%)	403 (1.76%)	0.000178193	0.00539032	ko04360
9	Pertussis	23 (1.63%)	177 (0.77%)	0.000587109	0.0157867	ko05133
10	Cell cycle	31 (2.19%)	273 (1.19%)	0.000795974	0.0192626	ko04110
11	Vitamin digestion and absorption	13 (0.92%)	78 (0.34%)	0.000920767	0.0202569	ko04977
12	Steroid biosynthesis	10 (0.71%)	54 (0.24%)	0.00154186	0.0310942	ko00100
13	Phagosome	45 (3.18%)	471 (2.06%)	0.00248594	0.0462768	ko04145
14	PPAR signaling pathway	23 (1.63%)	203 (0.89%)	0.00364216	0.0601045	ko03320
15	Type I diabetes mellitus	14 (0.99%)	102 (0.45%)	0.00397216	0.0601045	ko04940
16	Autoimmune thyroid disease	15 (1.06%)	113 (0.49%)	0.00404443	0.0601045	ko05320
17	HTLV-I infection	51 (3.61%)	566 (2.47%)	0.00445016	0.0601045	ko05166
18	Propanoate metabolism	11 (0.78%)	72 (0.31%)	0.00447059	0.0601045	ko00640
19	Leishmaniasis	17 (1.2%)	138 (0.6%)	0.0050173	0.0639046	ko05140
20	Chemokine signaling pathway	37 (2.62%)	390 (1.7%)	0.00637165	0.0770969	ko04062
21	Salivary secretion	20 (1.42%)	178 (0.78%)	0.00701445	0.0808332	ko04970
22	Mineral absorption	15 (1.06%)	121 (0.53%)	0.00763865	0.0840252	ko04978
23	Cell adhesion molecules (CAMs)	30 (2.12%)	319 (1.39%)	0.0145841	0.15345	ko04514
24	Steroid hormone biosynthesis	13 (0.92%)	108 (0.47%)	0.0156972	0.15828	ko00140
25	Biosynthesis of unsaturated fatty acids	7 (0.5%)	45 (0.2%)	0.0194861	0.188625	ko01040
26	Fatty acid metabolism	11 (0.78%)	90 (0.39%)	0.0225881	0.197082	ko00071
27	Purine metabolism	32 (2.26%)	358 (1.56%)	0.0231185	0.197082	ko00230
28	Valine, leucine and isoleucine degradation	12 (0.85%)	102 (0.45%)	0.0232728	0.197082	ko00280
29	Prion diseases	14 (0.99%)	126 (0.55%)	0.0236327	0.197082	ko05020
30	Morphine addiction	17 (1.2%)	164 (0.72%)	0.0252005	0.197082	ko05032
31	Pyrimidine metabolism	20 (1.42%)	202 (0.88%)	0.025246	0.197082	ko00240
32	Fatty acid biosynthesis	4 (0.28%)	19 (0.08%)	0.0266184	0.197782	ko00061
33	Bladder cancer	10 (0.71%)	81 (0.35%)	0.0271366	0.197782	ko05219
34	Nicotinate and nicotinamide metabolism	9 (0.64%)	70 (0.31%)	0.0277875	0.197782	ko00760
35	ECM-receptor interaction	26 (1.84%)	286 (1.25%)	0.0314988	0.213029	ko04512
36	Synthesis and degradation of ketone bodies	4 (0.28%)	20 (0.09%)	0.0316902	0.213029	ko00072
37	Rheumatoid arthritis	17 (1.2%)	170 (0.74%)	0.0340542	0.218994	ko05323
38	Allograft rejection	11 (0.78%)	96 (0.42%)	0.0343874	0.218994	ko05330
39	Graft-versus-host disease	12 (0.85%)	109 (0.48%)	0.0365986	0.227099	ko05332
40	Pyruvate metabolism	10 (0.71%)	86 (0.38%)	0.0389298	0.235525	ko00620
41	African trypanosomiasis	9 (0.64%)	75 (0.33%)	0.0409533	0.241724	ko05143
42	Glutathione metabolism	11 (0.78%)	100 (0.44%)	0.0443317	0.251584	ko00480
43	Chagas disease (American trypanosomiasis)	19 (1.34%)	202 (0.88%)	0.0447029	0.251584	ko05142
44	beta-Alanine metabolism	7 (0.5%)	54 (0.24%)	0.0473182	0.26025	ko00410
45	Renin-angiotensin system	5 (0.35%)	34 (0.15%)	0.055893	0.30058	ko04614
46	Gap junction	15 (1.06%)	159 (0.69%)	0.0672122	0.353595	ko04540
47	Proximal tubule bicarbonate reclamation	7 (0.5%)	60 (0.26%)	0.0754679	0.388579	ko04964
48	Calcium signaling pathway	31 (2.19%)	386 (1.69%)	0.0813449	0.403306	ko04020
49	Pathways in cancer	59 (4.18%)	795 (3.47%)	0.0816612	0.403306	ko05200
50	Tuberculosis	40 (2.83%)	519 (2.27%)	0.0876068	0.420075	ko05152
51	Amino sugar and nucleotide sugar metabolism	13 (0.92%)	139 (0.61%)	0.0885283	0.420075	ko00520
52	Riboflavin metabolism	3 (0.21%)	18 (0.08%)	0.0958819	0.433985	ko00740
53	Amyotrophic lateral sclerosis (ALS)	15 (1.06%)	168 (0.73%)	0.0966084	0.433985	ko05014
54	Progesterone-mediated oocyte maturation	19 (1.34%)	223 (0.97%)	0.0969214	0.433985	ko04914
55	Endocrine and other factor-regulated calcium reabsorption	10 (0.71%)	102 (0.45%)	0.0986329	0.433985	ko04961
56	Hedgehog signaling pathway	10 (0.71%)	103 (0.45%)	0.103543	0.447452	ko04340
57	Synaptic vesicle cycle	15 (1.06%)	171 (0.75%)	0.107943	0.452878	ko04721
58	Influenza A	35 (2.48%)	456 (1.99%)	0.108541	0.452878	ko05164
59	GABAergic synapse	15 (1.06%)	173 (0.76%)	0.115928	0.4755	ko04727
60	Metabolic pathways	158 (11.18%)	2345 (10.25%)	0.125469	0.506057	ko01100
61	Focal adhesion	47 (3.33%)	643 (2.81%)	0.130314	0.515366	ko04510
62	Glycosaminoglycan biosynthesis - chondroitin sulfate	4 (0.28%)	32 (0.14%)	0.132432	0.515366	ko00532
63	Gastric acid secretion	19 (1.34%)	234 (1.02%)	0.135501	0.515366	ko04971
64	Pancreatic secretion	18 (1.27%)	220 (0.96%)	0.136295	0.515366	ko04972
65	Glycolysis / Gluconeogenesis	11 (0.78%)	123 (0.54%)	0.13855	0.515832	ko00010
66	TGF-beta signaling pathway	16 (1.13%)	194 (0.85%)	0.146072	0.516105	ko04350
67	Glycosphingolipid biosynthesis - globo series	3 (0.21%)	22 (0.1%)	0.151415	0.516105	ko00603
68	Homologous recombination	5 (0.35%)	46 (0.2%)	0.152452	0.516105	ko03440
69	Fatty acid elongation	5 (0.35%)	46 (0.2%)	0.152452	0.516105	ko00062
70	Alcoholism	26 (1.84%)	340 (1.49%)	0.15307	0.516105	ko05034
71	Non-small cell lung cancer	10 (0.71%)	112 (0.49%)	0.153833	0.516105	ko05223
72	Asthma	7 (0.5%)	72 (0.31%)	0.155371	0.516105	ko05310
73	Carbohydrate digestion and absorption	9 (0.64%)	99 (0.43%)	0.157613	0.516105	ko04973
74	Cytosolic DNA-sensing pathway	10 (0.71%)	113 (0.49%)	0.16007	0.516105	ko04623
75	Glycine, serine and threonine metabolism	8 (0.57%)	86 (0.38%)	0.160902	0.516105	ko00260
76	Legionellosis	13 (0.92%)	155 (0.68%)	0.162083	0.516105	ko05134
77	Measles	21 (1.49%)	272 (1.19%)	0.172364	0.533123	ko05162
78	Alanine, aspartate and glutamate metabolism	5 (0.35%)	48 (0.21%)	0.172857	0.533123	ko00250
79	Lysine biosynthesis	1 (0.07%)	3 (0.01%)	0.174036	0.533123	ko00300
80	Cholinergic synapse	17 (1.2%)	215 (0.94%)	0.177157	0.5359	ko04725
81	Mismatch repair	4 (0.28%)	36 (0.16%)	0.179943	0.537607	ko03430
82	Viral myocarditis	30 (2.12%)	408 (1.78%)	0.183829	0.540745	ko05416
83	Fat digestion and absorption	9 (0.64%)	103 (0.45%)	0.185462	0.540745	ko04975
84	Pathogenic Escherichia coli infection	20 (1.42%)	261 (1.14%)	0.188013	0.541656	ko05130
85	Pantothenate and CoA biosynthesis	3 (0.21%)	25 (0.11%)	0.198227	0.546631	ko00770
86	Jak-STAT signaling pathway	21 (1.49%)	278 (1.21%)	0.198283	0.546631	ko04630
87	Retinol metabolism	11 (0.78%)	133 (0.58%)	0.199068	0.546631	ko00830
88	Vascular smooth muscle contraction	37 (2.62%)	519 (2.27%)	0.203103	0.546631	ko04270
89	Melanogenesis	16 (1.13%)	206 (0.9%)	0.204962	0.546631	ko04916
90	NOD-like receptor signaling pathway	14 (0.99%)	177 (0.77%)	0.205241	0.546631	ko04621
91	One carbon pool by folate	4 (0.28%)	38 (0.17%)	0.205551	0.546631	ko00670
92	Natural killer cell mediated cytotoxicity	22 (1.56%)	297 (1.3%)	0.217105	0.571079	ko04650
93	Neuroactive ligand-receptor interaction	31 (2.19%)	434 (1.9%)	0.224082	0.583094	ko04080
94	Thyroid cancer	8 (0.57%)	95 (0.42%)	0.232419	0.590783	ko05216
95	ABC transporters	8 (0.57%)	95 (0.42%)	0.232419	0.590783	ko02010
96	Prostate cancer	18 (1.27%)	241 (1.05%)	0.23436	0.590783	ko05215
97	Basal cell carcinoma	8 (0.57%)	96 (0.42%)	0.240987	0.597421	ko05217
98	Base excision repair	6 (0.42%)	68 (0.3%)	0.242111	0.597421	ko03410
99	Terpenoid backbone biosynthesis	4 (0.28%)	41 (0.18%)	0.245722	0.597421	ko00900
100	Malaria	9 (0.64%)	111 (0.49%)	0.246868	0.597421	ko05144
101	Histidine metabolism	4 (0.28%)	42 (0.18%)	0.259482	0.613784	ko00340
102	Fanconi anemia pathway	7 (0.5%)	84 (0.37%)	0.261271	0.613784	ko03460
103	Transcriptional misregulation in cancer	34 (2.41%)	490 (2.14%)	0.263602	0.613784	ko05202
104	Pancreatic cancer	12 (0.85%)	157 (0.69%)	0.263775	0.613784	ko05212
105	Melanoma	11 (0.78%)	143 (0.62%)	0.269077	0.618313	ko05218
106	Dorso-ventral axis formation	7 (0.5%)	85 (0.37%)	0.270928	0.618313	ko04320
107	Circadian rhythm - mammal	4 (0.28%)	43 (0.19%)	0.273386	0.618313	ko04710
108	Cocaine addiction	10 (0.71%)	130 (0.57%)	0.282346	0.632665	ko05030
109	Amoebiasis	22 (1.56%)	312 (1.36%)	0.289896	0.643623	ko05146
110	Intestinal immune network for IgA production	7 (0.5%)	88 (0.38%)	0.300422	0.658497	ko04672
111	Endocytosis	42 (2.97%)	624 (2.73%)	0.302038	0.658497	ko04144
112	Butirosin and neomycin biosynthesis	1 (0.07%)	6 (0.03%)	0.317802	0.686678	ko00524
113	Oocyte meiosis	21 (1.49%)	306 (1.34%)	0.339823	0.727763	ko04114
114	Glycosphingolipid biosynthesis - ganglio series	3 (0.21%)	34 (0.15%)	0.350963	0.745026	ko00604
115	Glioma	12 (0.85%)	170 (0.74%)	0.358627	0.753268	ko05214
116	Nucleotide excision repair	7 (0.5%)	94 (0.41%)	0.361071	0.753268	ko03420
117	Sulfur metabolism	2 (0.14%)	21 (0.09%)	0.375322	0.771519	ko00920
118	Renal cell carcinoma	10 (0.71%)	142 (0.62%)	0.380841	0.771519	ko05211
119	Adipocytokine signaling pathway	13 (0.92%)	189 (0.83%)	0.384847	0.771519	ko04920
120	Retrograde endocannabinoid signaling	13 (0.92%)	189 (0.83%)	0.384847	0.771519	ko04723
121	Taste transduction	5 (0.35%)	66 (0.29%)	0.38624	0.771519	ko04742
122	Antigen processing and presentation	12 (0.85%)	174 (0.76%)	0.388948	0.771519	ko04612
123	Amphetamine addiction	14 (0.99%)	206 (0.9%)	0.394901	0.776181	ko05031
124	Folate biosynthesis	2 (0.14%)	22 (0.1%)	0.397713	0.776181	ko00790
125	Glycosaminoglycan degradation	3 (0.21%)	37 (0.16%)	0.402265	0.778785	ko00531
126	Aldosterone-regulated sodium reabsorption	6 (0.42%)	83 (0.36%)	0.406581	0.780893	ko04960
127	Dilated cardiomyopathy	31 (2.19%)	477 (2.08%)	0.410094	0.78144	ko05414
128	Starch and sucrose metabolism	7 (0.5%)	101 (0.44%)	0.432795	0.812157	ko00500
129	Galactose metabolism	5 (0.35%)	70 (0.31%)	0.435849	0.812157	ko00052
130	Valine, leucine and isoleucine biosynthesis	1 (0.07%)	9 (0.04%)	0.436558	0.812157	ko00290
131	Insulin signaling pathway	22 (1.56%)	340 (1.49%)	0.441591	0.812157	ko04910
132	Sphingolipid metabolism	7 (0.5%)	102 (0.45%)	0.442995	0.812157	ko00600
133	p53 signaling pathway	15 (1.06%)	230 (1.01%)	0.451587	0.817427	ko04115
134	Osteoclast differentiation	20 (1.42%)	310 (1.35%)	0.452625	0.817427	ko04380
135	Serotonergic synapse	17 (1.2%)	263 (1.15%)	0.458527	0.821952	ko04726
136	Hepatitis C	16 (1.13%)	250 (1.09%)	0.478085	0.850711	ko05160
137	Arginine and proline metabolism	7 (0.5%)	106 (0.46%)	0.483419	0.853923	ko00330
138	Wnt signaling pathway	24 (1.7%)	381 (1.66%)	0.48992	0.858158	ko04310
139	Ether lipid metabolism	6 (0.42%)	91 (0.4%)	0.494833	0.858158	ko00565
140	Collecting duct acid secretion	5 (0.35%)	75 (0.33%)	0.496455	0.858158	ko04966
141	Glycosphingolipid biosynthesis - lacto and neolacto series	3 (0.21%)	43 (0.19%)	0.500596	0.859178	ko00601
142	Other glycan degradation	3 (0.21%)	44 (0.19%)	0.516195	0.879712	ko00511
143	Hypertrophic cardiomyopathy (HCM)	29 (2.05%)	469 (2.05%)	0.524549	0.887699	ko05410
144	Sulfur relay system	1 (0.07%)	12 (0.05%)	0.534653	0.898515	ko04122
145	Arachidonic acid metabolism	10 (0.71%)	161 (0.7%)	0.53882	0.899273	ko00590
146	Porphyrin and chlorophyll metabolism	5 (0.35%)	80 (0.35%)	0.554437	0.901151	ko00860
147	ErbB signaling pathway	13 (0.92%)	213 (0.93%)	0.558013	0.901151	ko04012
148	Glycosaminoglycan biosynthesis - heparan sulfate	2 (0.14%)	30 (0.13%)	0.560597	0.901151	ko00534
149	Arrhythmogenic right ventricular cardiomyopathy (ARVC)	14 (0.99%)	230 (1.01%)	0.561332	0.901151	ko05412
150	Lysosome	17 (1.2%)	280 (1.22%)	0.564393	0.901151	ko04142
151	Butanoate metabolism	5 (0.35%)	81 (0.35%)	0.565638	0.901151	ko00650
152	Type II diabetes mellitus	7 (0.5%)	115 (0.5%)	0.57072	0.901151	ko04930
153	Nicotine addiction	4 (0.28%)	65 (0.28%)	0.575706	0.901151	ko05033
154	Pentose phosphate pathway	4 (0.28%)	65 (0.28%)	0.575706	0.901151	ko00030
155	Fructose and mannose metabolism	7 (0.5%)	116 (0.51%)	0.580001	0.901151	ko00051
156	Cysteine and methionine metabolism	5 (0.35%)	83 (0.36%)	0.587598	0.901151	ko00270
157	Tyrosine metabolism	5 (0.35%)	84 (0.37%)	0.598348	0.901151	ko00350
158	Vibrio cholerae infection	9 (0.64%)	152 (0.66%)	0.60002	0.901151	ko05110
159	Long-term potentiation	10 (0.71%)	169 (0.74%)	0.601225	0.901151	ko04720
160	Mucin type O-Glycan biosynthesis	3 (0.21%)	50 (0.22%)	0.603852	0.901151	ko00512
161	Ascorbate and aldarate metabolism	3 (0.21%)	50 (0.22%)	0.603852	0.901151	ko00053
162	B cell receptor signaling pathway	13 (0.92%)	220 (0.96%)	0.605454	0.901151	ko04662
163	Glutamatergic synapse	14 (0.99%)	237 (1.04%)	0.606974	0.901151	ko04724
164	Vasopressin-regulated water reabsorption	6 (0.42%)	103 (0.45%)	0.617197	0.90631	ko04962
165	Huntington's disease	21 (1.49%)	356 (1.56%)	0.617939	0.90631	ko05016
166	Vitamin B6 metabolism	1 (0.07%)	16 (0.07%)	0.639425	0.932174	ko00750
167	Glycosylphosphatidylinositol(GPI)-anchor biosynthesis	3 (0.21%)	53 (0.23%)	0.643533	0.932545	ko00563
168	Small cell lung cancer	12 (0.85%)	210 (0.92%)	0.650738	0.937373	ko05222
169	VEGF signaling pathway	11 (0.78%)	196 (0.86%)	0.671207	0.951375	ko04370
170	Dopaminergic synapse	18 (1.27%)	316 (1.38%)	0.672467	0.951375	ko04728
171	RIG-I-like receptor signaling pathway	7 (0.5%)	127 (0.55%)	0.674994	0.951375	ko04622
172	Adherens junction	18 (1.27%)	318 (1.39%)	0.682693	0.951375	ko04520
173	Endometrial cancer	7 (0.5%)	128 (0.56%)	0.682927	0.951375	ko05213
174	Epstein-Barr virus infection	26 (1.84%)	455 (1.99%)	0.687732	0.951375	ko05169
175	Salmonella infection	24 (1.7%)	422 (1.84%)	0.691616	0.951375	ko05132
176	Toxoplasmosis	15 (1.06%)	269 (1.18%)	0.69529	0.951375	ko05145
177	NF-kappa B signaling pathway	13 (0.92%)	235 (1.03%)	0.698271	0.951375	ko04064
178	Tight junction	34 (2.41%)	595 (2.6%)	0.706109	0.951375	ko04530
179	MAPK signaling pathway	35 (2.48%)	612 (2.67%)	0.706496	0.951375	ko04010
180	Lysine degradation	8 (0.57%)	149 (0.65%)	0.707635	0.951375	ko00310
181	Herpes simplex infection	25 (1.77%)	444 (1.94%)	0.712735	0.952938	ko05168
182	Ubiquinone and other terpenoid-quinone biosynthesis	1 (0.07%)	20 (0.09%)	0.720621	0.954956	ko00130
183	Apoptosis	10 (0.71%)	187 (0.82%)	0.724622	0.954956	ko04210
184	GnRH signaling pathway	13 (0.92%)	240 (1.05%)	0.726082	0.954956	ko04912
185	Protein export	2 (0.14%)	42 (0.18%)	0.741372	0.965348	ko03060
186	Protein digestion and absorption	13 (0.92%)	243 (1.06%)	0.741962	0.965348	ko04974
187	Drug metabolism - cytochrome P450	7 (0.5%)	137 (0.6%)	0.748652	0.968843	ko00982
188	Notch signaling pathway	5 (0.35%)	101 (0.44%)	0.754679	0.971449	ko04330
189	Chronic myeloid leukemia	10 (0.71%)	193 (0.84%)	0.759624	0.972641	ko05220
190	Acute myeloid leukemia	7 (0.5%)	141 (0.62%)	0.774545	0.986525	ko05221
191	mTOR signaling pathway	7 (0.5%)	142 (0.62%)	0.780701	0.98759	ko04150
192	Non-homologous end-joining	1 (0.07%)	24 (0.1%)	0.783542	0.98759	ko03450
193	Shigellosis	12 (0.85%)	235 (1.03%)	0.790339	0.990995	ko05131
194	Other types of O-glycan biosynthesis	5 (0.35%)	107 (0.47%)	0.797511	0.994833	ko00514
195	Tryptophan metabolism	4 (0.28%)	89 (0.39%)	0.807263	0.996723	ko00380
196	Primary immunodeficiency	4 (0.28%)	89 (0.39%)	0.807263	0.996723	ko05340
197	Toll-like receptor signaling pathway	10 (0.71%)	204 (0.89%)	0.815474	1	ko04620
198	Epithelial cell signaling in Helicobacter pylori infection	7 (0.5%)	153 (0.67%)	0.840316	1	ko05120
199	Cardiac muscle contraction	19 (1.34%)	375 (1.64%)	0.843421	1	ko04260
200	T cell receptor signaling pathway	12 (0.85%)	248 (1.08%)	0.844813	1	ko04660
201	Regulation of actin cytoskeleton	43 (3.04%)	803 (3.51%)	0.855415	1	ko04810
202	Primary bile acid biosynthesis	2 (0.14%)	55 (0.24%)	0.861558	1	ko00120
203	alpha-Linolenic acid metabolism	2 (0.14%)	55 (0.24%)	0.861558	1	ko00592
204	Glycerophospholipid metabolism	8 (0.57%)	181 (0.79%)	0.87672	1	ko00564
205	Pentose and glucuronate interconversions	2 (0.14%)	58 (0.25%)	0.880806	1	ko00040
206	Peroxisome	9 (0.64%)	202 (0.88%)	0.882444	1	ko04146
207	RNA polymerase	2 (0.14%)	59 (0.26%)	0.886651	1	ko03020
208	Glycerolipid metabolism	5 (0.35%)	124 (0.54%)	0.887337	1	ko00561
209	Inositol phosphate metabolism	5 (0.35%)	128 (0.56%)	0.902655	1	ko00562
210	Fc gamma R-mediated phagocytosis	13 (0.92%)	287 (1.25%)	0.906192	1	ko04666
211	Colorectal cancer	6 (0.42%)	150 (0.66%)	0.907209	1	ko05210
212	Leukocyte transendothelial migration	17 (1.2%)	367 (1.6%)	0.915817	1	ko04670
213	Drug metabolism - other enzymes	3 (0.21%)	89 (0.39%)	0.91847	1	ko00983
214	SNARE interactions in vesicular transport	2 (0.14%)	67 (0.29%)	0.924666	1	ko04130
215	Phenylalanine metabolism	1 (0.07%)	42 (0.18%)	0.931383	1	ko00360
216	Phototransduction - fly	3 (0.21%)	94 (0.41%)	0.93505	1	ko04745
217	Phosphatidylinositol signaling system	8 (0.57%)	205 (0.9%)	0.942094	1	ko04070
218	Metabolism of xenobiotics by cytochrome P450	6 (0.42%)	164 (0.72%)	0.943784	1	ko00980
219	Fc epsilon RI signaling pathway	8 (0.57%)	206 (0.9%)	0.943986	1	ko04664
220	MAPK signaling pathway - fly	1 (0.07%)	49 (0.21%)	0.956118	1	ko04013
221	Phototransduction	3 (0.21%)	103 (0.45%)	0.957291	1	ko04744
222	Citrate cycle (TCA cycle)	1 (0.07%)	50 (0.22%)	0.958833	1	ko00020
223	Ribosome biogenesis in eukaryotes	6 (0.42%)	177 (0.77%)	0.96558	1	ko03008
224	Regulation of autophagy	1 (0.07%)	58 (0.25%)	0.975306	1	ko04140
225	Long-term depression	4 (0.28%)	144 (0.63%)	0.98023	1	ko04730
226	RNA transport	15 (1.06%)	388 (1.7%)	0.983271	1	ko03013
227	Neurotrophin signaling pathway	13 (0.92%)	354 (1.55%)	0.98669	1	ko04722
228	Proteasome	1 (0.07%)	68 (0.3%)	0.986968	1	ko03050
229	Bacterial invasion of epithelial cells	8 (0.57%)	269 (1.18%)	0.994494	1	ko05100
230	Parkinson's disease	7 (0.5%)	247 (1.08%)	0.994809	1	ko05012
231	Ribosome	9 (0.64%)	295 (1.29%)	0.995104	1	ko03010
232	Linoleic acid metabolism	1 (0.07%)	89 (0.39%)	0.996598	1	ko00591
233	N-Glycan biosynthesis	1 (0.07%)	91 (0.4%)	0.997007	1	ko00510
234	RNA degradation	4 (0.28%)	192 (0.84%)	0.998005	1	ko03018
235	Aminoacyl-tRNA biosynthesis	1 (0.07%)	102 (0.45%)	0.99852	1	ko00970
236	Alzheimer's disease	10 (0.71%)	354 (1.55%)	0.998809	1	ko05010
237	Protein processing in endoplasmic reticulum	10 (0.71%)	355 (1.55%)	0.998856	1	ko04141
238	Spliceosome	9 (0.64%)	339 (1.48%)	0.999173	1	ko03040
239	mRNA surveillance pathway	4 (0.28%)	212 (0.93%)	0.999273	1	ko03015
240	Ubiquitin mediated proteolysis	10 (0.71%)	368 (1.61%)	0.999326	1	ko04120
241	Oxidative phosphorylation	4 (0.28%)	217 (0.95%)	0.999437	1	ko00190
242	Olfactory transduction	4 (0.28%)	956 (4.18%)	1	1	ko04740
